# Supplementary material for: Transcriptomic analyses of regenerating adult feathers in chicken
Source: BMC Genomics. 2015 Oct 6;16:756. doi: 10.1186/s12864-015-1966-6 (PMC4594745; doi:10.1186/s12864-015-1966-6)
Supplement: Additional file 2: Table S1. — Summary of the 15 feather epithelial transcriptomes. (XLSX 15 kb) [file 12864_2015_1966_MOESM2_ESM.xlsx]

## Sheet: Sheet1
	cEB1	cEB2	cEb3	cLB1	cLb2	cLB3	cEF1	cEF2	cEF3	cLF1	cLF2	cLF3	cMF1	cMF2	cMF3
tracking_id	EC01	EC04	EC06	DS01	DS02	DS03	DT02	DT04	DS06	DS07	DT07	DT08	FD02	FD04	FD05

## Sheet: Sheet2
Samples	The total number of QC-passed reads	The read paired in sequencing	Mapped read 1	Mapped read 2	Properly paired read	Read with itself and mate mapped	Singletons	Read with mate mapped to a different chr	Read with mate mapped to a different chr (mapQ>=5)
cEB1	80941899	47921264	23946370	23974894	13799728	43899010	4022254	3627748	1185728
cEB2	117991613	73632101	36855698	36776403	18696400	66370612	7261489	3897622	1306954
cEB3	98092986	70879022	35466697	35412325	28626226	64720536	6158486	2231984	840508
cLB1	146296155	106908162	53621770	53286392	35699864	96859798	10048364	3436058	1181326
cLb2	169119589	108550338	54452867	54097471	18583572	97980950	10569388	6137698	1932612
cLB3	116383605	77619458	38938240	38681218	19308164	70244165	7375293	4218402	1369342
cEF1	145995672	101819192	50815867	51003325	24693644	90972460	10846732	2708854	953896
cEF2	159345152	104502567	52321598	52180969	23159380	94139504	10363063	2926044	1020210
cEF3	129226159	84195195	42021894	42173301	17457092	75435058	8760137	2048802	844074
cLF1	177169714	102031091	50951802	51079289	28932012	90838906	11192185	6781038	1417902
cLF2	191379441	80544383	40338935	40205448	17670462	71152830	9391553	10193142	2110924
cLF3	210553487	106939284	53552367	53386917	32375342	95700942	11238342	9686678	2265142
cMF1	159237780	107520848	53398120	54122728	77145208	97491768	10029080	4777978	1727814
cMF2	152458943	103167515	51274704	51892811	75061262	93829334	9338181	3310234	991110
cMF3	155026939	104152075	51738808	52413267	73062014	94335180	9816895	5237734	1854040
