# Supplementary material for: Transcriptomic analyses of regenerating adult feathers in chicken
Source: BMC Genomics. 2015 Oct 6;16:756. doi: 10.1186/s12864-015-1966-6 (PMC4594745; doi:10.1186/s12864-015-1966-6)
Supplement: Additional file 3: Table S2. — Gene name and primer sequences used in RNA-seq validation. (XLSX 12 kb) [file 12864_2015_1966_MOESM3_ESM.xlsx]

## Sheet: 工作表1
Gene Name	Description	Location	Ensembl ID	Forward primer	Reverse primer
TUBB3	tubulin beta-4 chain	Chromosome 11: 18,290,821-18,292,152	ENSGALG00000000059	CCATCCTGGTGGATTTGG	CGCTCTGACCGAAAATGAA
KIFC3	kinesin family member C3	Chromosome 11: 479,415-487,619	ENSGALG00000001020	CTCATGATGGTGCAGGTCTC	AGCAAACTTCAGGGAGCACA
TNNC1	Troponin C, slow skeletal and cardiac muscles	Chromosome 12: 538,819-544,257	ENSGALG00000001459	GGCAACTGGAGAGACGATCACTG	GGGACCGAGGAGCTGAGACAC
CTGF	connective tissue growth factor precursor	Chromosome 3: 56,638,964-56,641,934	ENSGALG00000002909	CCCCTCTGCAGCATGGACGT	GGTGGGGTCTGGGCCGTAAG
FN1	fibronectin precursor	Chromosome 7: 4,333,468-4,382,817	ENSGALG00000003578	GGCATCACCCAGAGCACGGT	TGGTTGGGCTGGTGGGGTTG
SPARC	SPARC precursor	Chromosome 13: 12,238,624-12,247,095	ENSGALG00000004184	TGCCTGGACACTGAGCTGACA	TCTCAAAGTCGCGGGCCAGC
ITGA6	integrin alpha-6 precursor	Chromosome 7: 17,214,612-17,252,865	ENSGALG00000009362	GCCAACAGAACGGGAGGGCT	CCACGTTTCCTCCTGGCCCC
-	Uncharacterized protein	Chromosome 1: 75,817,331-75,854,119	ENSGALG00000011930	CAGAGATGGCGGTTCAGTTT	AGGGAAGTGTTCTGCTGGTG
KIT	Mast/stem cell growth factor receptor Kit	Chromosome 4: 64,878,556-64,930,842	ENSGALG00000013925	GGAGTTGAGAAAATATCAGAACACAT	AAGGTAATGACTGGAAGAGCTTTG
LAMA3	laminin, alpha 3	Chromosome 2: 102,780,728-102,893,609	ENSGALG00000015056	ATCGTCGTCGAACCAAGTTT	ATTTTCATCCATTGCCTCCA
TBP	Used as a reference gene for RT-qPCR			GGGCAGCTGTGATGTGAAAT	GCACCAGTTAAAACCACTTTTCC
