# Supplementary material for: Transcriptomic analyses of regenerating adult feathers in chicken
Source: BMC Genomics. 2015 Oct 6;16:756. doi: 10.1186/s12864-015-1966-6 (PMC4594745; doi:10.1186/s12864-015-1966-6)
Supplement: Additional file 4: Table S3. — Transcriptome Expression Data. Table of mapped reads to Galgal4 transcripts for all 15 data sets. FPKM (Fragments per kilobase of exon per million fragments mapped): normalized transcript abundance values for each gene in the indicated tissues. (CSV 1314 kb) [file 12864_2015_1966_MOESM4_ESM.csv]

ID	cEB1	cEB2	cEB3	cLB1	cLB2	cLB3	cEF1	cEF2	cEF3	cLF1	cLF2	cLF3	cMF1	cMF2	cMF3
ENSGALG00000001744	0.269795	0.190345	0.250355	0.211074	0.135192	0.219118	0.351857	0.311522	0.287125	0.122813	0.293265	0.497692	0.309481	0.454033	0.10595
ENSGALG00000028599	0.375614	0.867551	0.25397	0.185644	0.379878	0.34979	0.184035	0.236192	0.188752	0.119526	0.155537	0.475409	0.239329	0.401873	0.106662
ENSGALG00000024138	507.872	1587.56	2573.12	1986.79	655.841	533.849	2222.26	4428.86	4791.82	5.82023	13.4162	42.4071	7.02505	254.734	0.113805
ENSGALG00000024029	0.427622	0.316068	0.108573	0.682862	0.737252	0.5737	0.32073	0.305988	0.449353	0.44646	0.148092	0.760433	0.375681	0.191747	0.114354
ENSGALG00000016507	0.641074	2.09682	2.53381	2.03638	1.9531	1.52818	3.81978	3.18839	4.00854	0.869229	1.83743	0.619863	1.14224	1.17519	0.116743
ENSGALG00000026609	0.359936	0.697569	0.313373	0.218657	0.31134	0.125003	0.209458	0.370603	0.195452	0.423305	0.969583	0.512096	0.581129	0.694348	0.119335
ENSGALG00000022277	0.926568	2.36566	0.419188	0.203692	0.252988	0.398173	0.548399	0.273361	0.418725	4.57979	0.341993	0.29325	0.751608	0.732427	0.121925
ENSGALG00000027059	6.50338	19.5112	9.44174	5.82975	1.64869	1.73875	2.07932	2.28901	6.64364	2.37223	1.80175	1.40682	0.857863	1.08688	0.12446
Chr25_Ktn4	324.607	400.279	1229.06	846.71	166.661	166.624	819.588	2028.03	1483.35	3.48353	1.18427	1.68824	40.2721	61.3739	0.128863
ENSGALG00000008820	0.159167	0.573518	1.06023	0.208445	0.154332	0.11692	0.701438	2.4493	1.31543	2.91341	2.16442	5.19691	0.246946	0.278548	0.130762
ENSGALG00000027739	0.856919	1.49803	1.26258	1.03768	1.10122	0.683745	0.489779	0.747053	0.360976	0.397013	0.479742	0.530741	0.825171	0.517746	0.135762
ENSGALG00000000367	0.677469	2.92474	3.10483	1.87945	1.35574	1.07374	2.30772	1.34915	3.35657	0.115379	0.37459	0.429248	0.294702	0.469499	0.136608
ENSGALG00000004794	0.110742	0.471444	0.677691	0.553209	0.425199	0.30139	0.228221	0.367456	0.596617	0.1725	0.370591	0.522557	0.202152	0.264968	0.13926
ENSGALG00000025932	0.163494	0.60353	0.384015	0.473117	0.243126	0.205534	0.511927	0.540655	0.658563	0.35001	0.322439	0.174265	0.189376	0.433326	0.140262
ENSGALG00000003980	0.118985	0.789	0.714636	0.155779	0.143139	0.241566	1.88271	1.65989	1.96891	0.428756	0.528314	0.274813	0.264882	0.399022	0.141333
ENSGALG00000016672	0.16449	0.597916	0.244283	0.322991	0.351369	0.255217	0.841418	0.559965	1.08116	0.397122	0.133514	0.101181	0.191923	0.223056	0.145877
ENSGALG00000000287	5.23338	7.39999	10.0461	5.61732	2.96565	2.54863	1.17835	2.96716	2.24426	2.28012	3.11937	2.12033	0.60027	0.728071	0.14703
ENSGALG00000026161	0.254351	0.502942	0.479949	0.254295	0.137786	0.356155	1.19995	0.784975	1.305	0.130762	0.105454	0.333683	0.30894	0.333351	0.150643
ENSGALG00000005630	0.135882	0.968006	0.342881	0.410662	0.255186	0.217256	1.24482	0.387306	2.28116	1.38084	2.11417	0.649229	0.465537	1.23026	0.152631
ENSGALG00000029052	0.144496	0.251661	0.28438	0.200933	0.121007	0.259646	0.332487	0.308051	0.350342	0.115794	0.227654	0.21454	0.206986	0.215116	0.157295
ENSGALG00000017317	0.393395	0.259181	0.195981	0.241953	0.215566	0.16235	0.474919	0.32748	0.516386	0.309161	0.398628	0.333784	0.246742	0.172606	0.158044
ENSGALG00000002167	0.176605	0.621246	0.562469	0.583343	0.3578	0.304653	0.290394	0.303276	0.421855	0.224526	0.126623	0.35772	0.120963	0.318507	0.159184
ENSGALG00000017311	0.279671	0.908866	1.47296	0.314045	0.349079	0.928423	0.209977	0.173589	0.62398	0.118055	0.112893	0.81331	0.427242	0.464844	0.162056
ENSGALG00000013999	0.122139	0.256859	0.243023	0.54104	0.37099	0.47579	0.532595	0.481359	0.498951	0.217865	0.230258	0.443898	0.163228	0.176613	0.168838
ENSGALG00000017266	0.88536	0.464122	0.626571	0.347398	0.300835	0.437351	0.360014	0.504081	0.471886	0.775859	0.558595	0.881877	0.282276	0.320351	0.169935
ENSGALG00000016646	0.131758	0.466029	0.170855	0.37285	0.132054	0.132753	0.200626	0.154605	0.35566	0.161773	0.151857	0.248702	0.187103	0.209125	0.170726
ENSGALG00000021272	0.268335	0.983233	1.41094	1.16336	0.532849	0.591008	1.31762	1.98047	1.14442	0.331976	0.237951	0.612448	0.254204	0.605299	0.171062
ENSGALG00000008998	0.198964	0.599749	0.475427	0.319346	0.310244	0.304724	0.316084	0.14918	0.202709	0.172996	0.133893	0.174015	0.188071	0.327587	0.171972
ENSGALG00000004306	0.542239	4.26397	3.46917	1.84948	1.02336	0.545778	3.55695	4.19926	4.75692	0.181822	0.146674	0.20409	0.694487	0.876269	0.17213
ENSGALG00000004066	0.180929	0.590856	0.646153	0.418991	0.643727	0.446888	0.694646	0.374258	1.05433	0.542623	0.281092	0.45821	0.395404	0.220907	0.172498
ENSGALG00000028729	0.414934	1.7634	4.11665	0.151513	0.209605	0.284646	0.632876	1.33805	0.587183	0.199034	4.20639	1.94151	1.98761	0.239576	0.180314
ENSGALG00000023751	0.141478	0.232192	0.143608	0.165636	0.159501	0.179142	0.188847	0.130428	0.238779	0.153295	0.335588	0.338486	0.363854	0.191176	0.186141
ENSGALG00000028245	0.101983	1.87534	0.661489	0.234971	0.231064	0.632245	0.451388	0.56697	0.202278	0.226596	0.297629	0.250968	0.303469	0.335057	0.191441
ENSGALG00000021706	0.239651	1.67514	0.436796	0.570412	0.448271	0.201245	1.15978	1.74048	1.24566	0.115914	0.165675	0.274011	0.254741	0.128933	0.192198
ENSGALG00000008206	0.514317	1.39705	1.55672	0.553611	0.29701	0.40888	1.9923	1.25165	1.32885	0.261792	0.56484	0.300759	0.906925	1.45731	0.193727
ENSGALG00000002539	0.124962	0.175907	0.362499	0.432326	0.356576	0.327145	0.579831	0.451303	0.528588	0.173308	0.131544	0.359043	0.345304	0.147095	0.19582
ENSGALG00000001653	0.195704	0.360523	0.739578	0.527042	0.387667	0.42654	0.809262	0.721036	1.35572	0.303771	0.122144	0.411579	0.338018	0.264841	0.197742
ENSGALG00000016954	0.345508	1.67002	1.04828	0.788423	0.332397	0.997594	1.93689	1.14615	0.394414	0.941584	5.04599	2.78991	0.538512	0.721511	0.198404
ENSGALG00000027703	6.39681	14.963	7.93777	1.6873	1.74639	1.80596	3.34714	1.48188	3.34485	1.01745	1.07178	1.6853	0.348332	0.975777	0.199941
ENSGALG00000017074	0.840523	0.679369	1.69735	1.2724	0.482436	0.197524	0.671936	0.682905	0.859123	0.594716	0.71938	0.516999	0.505055	0.306293	0.20154
ENSGALG00000000317	0.161221	0.368349	0.150275	0.103869	0.259248	0.170097	1.24649	1.47304	1.23235	0.821774	0.906303	0.970762	0.142631	0.324738	0.205727
ENSGALG00000017031	0.127421	1.1078	0.829864	1.45235	1.07624	1.20238	3.87549	3.33576	2.61193	0.288426	0.265929	0.429933	1.22551	0.926016	0.206996
ENSGALG00000027645	0.101604	0.291672	0.332258	0.566088	0.328583	0.598426	0.825491	0.971303	0.899463	0.50782	0.224946	0.157884	0.159979	0.191151	0.210051
ENSGALG00000000940	1.02913	2.06908	0.78822	0.337798	0.22102	0.309797	0.144084	0.511227	0.176618	0.20309	0.386959	0.397121	0.453275	0.432851	0.213303
ENSGALG00000026716	0.950115	1.55727	2.39243	1.54268	1.25105	0.69437	2.38536	1.96929	3.17669	0.204194	0.458549	0.430677	0.733641	0.650611	0.214816
ENSGALG00000005192	2.55445	4.92396	2.64435	1.60337	1.35996	1.54374	1.93443	2.84985	0.389723	0.327979	0.153501	0.402053	0.597908	0.392457	0.217594
ENSGALG00000015315	0.607039	0.555263	0.747273	2.48589	1.3289	1.14426	1.14477	0.896586	2.00713	0.254022	0.303287	0.701201	0.588686	0.407755	0.218334
ENSGALG00000005149	0.358764	1.49967	0.634877	0.451914	0.301474	0.84251	0.652863	0.804605	0.5753	0.476333	0.596171	0.504137	0.190263	0.309078	0.218347
ENSGALG00000005140	0.14299	0.5005	0.330885	0.629606	0.141986	0.292652	0.910402	0.76618	0.864776	0.171749	0.283324	0.562145	0.23135	0.463736	0.22118
ENSGALG00000003022	0.265947	1.25051	1.34758	0.438665	0.463412	0.720441	1.55932	1.88443	1.34483	1.32148	0.291088	0.149431	1.21975	1.02796	0.223825
ENSGALG00000000104	0.475264	2.0819	2.84787	0.851686	0.966921	0.656328	0.573778	1.68202	1.15602	0.906094	0.833741	1.52628	0.58368	0.419627	0.223986
ENSGALG00000016404	0.176012	0.400697	0.692369	0.983038	0.488685	0.309737	0.769424	0.568854	1.1597	0.370216	0.77727	0.581359	0.757179	0.495995	0.225203
ENSGALG00000000199	1.35444	0.734171	0.810023	0.782421	0.488398	0.530039	0.26289	0.529579	0.424794	0.203441	0.137798	0.470569	0.24434	0.313231	0.227003
ENSGALG00000007680	0.542075	1.1655	2.32679	0.940311	0.82515	0.703129	1.8459	1.18569	1.21822	0.205219	0.250238	0.457218	0.860038	0.460142	0.227337
ENSGALG00000007782	1.88544	0.514711	1.15081	0.998927	0.890236	1.52827	0.240261	0.280187	0.129107	0.832966	0.780663	0.410389	0.359298	0.356181	0.228446
Chr25_Ktn5	353.755	1370.2	793.04	588.52	219.672	204.402	841.778	2038.2	1594.49	4.59597	0.767836	3.18191	32.793	52.3036	0.229551
ENSGALG00000006470	0.137304	0.494488	0.83097	1.66804	0.713584	0.533201	0.970258	0.846197	1.49181	0.432891	1.02199	0.596396	0.582837	0.417164	0.232186
ENSGALG00000013625	0.108381	0.409314	0.54797	1.27978	1.2622	0.705386	0.906532	0.588091	0.947817	0.20271	0.396147	0.167446	0.368268	0.416045	0.232995
ENSGALG00000022875	0.122802	0.775334	0.395697	0.443758	0.432541	0.644077	0.552058	0.119862	0.449383	0.196831	0.805662	1.12574	0.885665	0.705327	0.233525
ENSGALG00000012361	0.178628	0.68804	0.463685	0.773321	0.381632	0.49068	1.39787	1.15435	1.6246	0.379429	0.511417	0.466928	0.374403	0.414973	0.238914
ENSGALG00000026142	1.28713	0.247514	0.111904	0.126574	0.277799	0.297277	0.2465	0.447506	0.463429	0.911789	0.121696	0.793673	0.421641	0.365228	0.239381
ENSGALG00000023480	0.104972	0.223608	0.664503	1.74811	0.700359	0.467057	0.621098	0.609582	1.07289	0.5145	1.01891	0.707172	0.518349	0.387183	0.240395
ENSGALG00000002346	0.163624	0.418169	0.993653	1.50827	0.589672	0.535357	0.961457	0.652732	1.35764	0.440286	0.724814	0.596478	0.615532	0.69128	0.241549
ENSGALG00000014865	0.110624	0.316459	0.418363	0.467963	0.343909	0.3061	0.386101	0.236638	0.235505	0.163986	0.355531	0.492972	0.623386	0.328386	0.242964
ENSGALG00000013422	0.533769	1.00428	1.91992	1.99805	0.898853	0.469897	0.935303	0.832222	1.36753	0.526614	0.655988	1.01773	0.529587	0.587239	0.244539
ENSGALG00000005892	0.273094	1.49408	1.61435	3.1029	1.81712	1.9929	6.4217	2.44546	9.82805	0.228788	0.286187	0.229944	0.621018	0.346523	0.248284
ENSGALG00000015735	0.249676	2.8719	0.470535	0.956465	0.94813	1.92803	3.11615	1.37563	3.43063	0.11961	0.221203	0.971723	0.367106	0.345003	0.249955
ENSGALG00000010024	0.732909	0.681928	0.235731	0.134173	0.401901	0.421537	0.159987	0.214467	0.142378	0.214863	0.534026	0.350724	0.831015	0.819567	0.250074
ENSGALG00000028859	0.109677	0.509556	0.351265	0.294052	0.31938	0.101381	0.546931	0.674792	0.515565	0.311384	0.240686	0.345957	0.190496	0.150347	0.250809
ENSGALG00000011343	0.320491	0.611018	0.459475	0.382217	0.322182	0.596289	0.830503	0.333391	0.42609	0.189826	0.31771	0.332112	0.549359	0.56251	0.253972
ENSGALG00000001289	0.241698	0.667398	0.957883	0.509349	0.442171	0.511968	1.17971	1.24602	1.14959	0.536052	0.422282	0.768283	0.600082	0.703842	0.256164
ENSGALG00000026335	0.105888	0.349312	0.716119	0.339431	0.150943	0.266948	0.258715	0.411725	0.455074	0.721907	0.391926	0.16614	0.197827	0.216989	0.258074
ENSGALG00000026084	0.811403	1.53609	0.718727	1.48476	0.666346	0.300664	0.704373	1.5582	1.05598	0.63737	0.536446	0.384399	0.458575	0.526106	0.26228
ENSGALG00000016332	0.254528	0.699435	1.12464	1.53486	0.624158	0.48033	0.947109	0.58294	1.60226	0.303876	1.44376	0.563127	0.812692	0.657329	0.264308
ENSGALG00000008731	0.159243	0.529154	0.538353	0.605313	0.318294	0.380333	0.934932	0.594447	0.629852	0.796865	0.441629	0.754298	0.629985	0.527398	0.267403
ENSGALG00000026071	1.10013	1.88777	1.2345	1.46111	0.952446	1.15954	1.8378	2.17035	2.72541	0.187534	0.329192	0.476772	0.551741	0.445833	0.269258
ENSGALG00000029117	0.185641	0.186222	0.157396	0.135481	0.198985	0.208785	0.196912	0.16254	0.128574	0.159592	0.133816	0.241421	0.385814	0.352698	0.270269
ENSGALG00000026034	0.142568	0.350454	0.554031	0.675655	0.417265	0.559443	1.20904	0.946736	1.0498	0.24843	0.431437	0.504025	0.440082	0.311703	0.271198
ENSGALG00000026459	0.807355	1.62537	0.979569	0.331018	0.550658	0.4184	0.487523	0.830611	0.611306	0.258663	0.337364	0.378127	0.485663	0.636709	0.27368
ENSGALG00000025969	0.109531	0.464028	0.569291	0.287463	0.209202	0.260792	0.484095	0.378659	0.283317	0.257856	0.339	0.460885	0.562755	0.716529	0.273869
ENSGALG00000007907	1.28003	0.604918	0.342952	0.372337	0.34261	0.434252	0.30572	0.298033	0.184954	0.103758	0.204829	0.321803	0.32394	0.209759	0.27886
ENSGALG00000016301	0.20405	0.704003	1.15436	1.21901	0.429817	0.594563	0.770318	0.917117	0.842019	1.04306	1.26022	2.34981	0.357674	0.220258	0.280486
ENSGALG00000006203	0.191666	1.12647	0.526225	0.339218	0.147195	0.482793	0.739146	0.484578	0.394975	0.38361	0.116741	0.40136	0.384348	0.241032	0.281941
ENSGALG00000010218	0.261131	0.114215	0.237742	0.228547	0.284561	0.169826	0.337591	0.164935	0.422125	0.593345	0.615397	0.386184	0.412205	0.386441	0.281992
ENSGALG00000004037	0.264387	0.824499	1.57039	2.22672	0.886513	0.679904	1.17053	0.938291	1.58451	0.310019	0.551369	0.56897	0.631657	0.459361	0.283847
ENSGALG00000000225	0.560459	1.42088	0.834571	0.767321	0.707144	0.807182	1.10446	0.798784	0.711945	0.985265	0.211437	0.712823	0.34067	0.390519	0.286829
ENSGALG00000001480	0.705824	0.895142	1.18201	0.735502	0.312854	0.127718	0.35885	0.401707	0.47807	1.6369	0.639825	1.92152	0.330841	0.292705	0.287907
ENSGALG00000000463	0.29579	0.80382	0.852155	0.601989	0.370911	0.393798	0.861266	0.422495	0.658733	1.31809	1.11383	0.65547	0.647109	1.02751	0.289222
ENSGALG00000006221	0.621792	1.57716	1.89124	1.03886	0.962788	0.838611	0.8557	0.843266	1.10003	1.19376	0.399598	0.817492	0.407255	0.51555	0.29029
ENSGALG00000012969	0.293075	1.22315	1.45482	1.24125	0.649519	0.880564	1.9249	1.82359	2.44432	0.476848	0.803731	0.821691	0.796547	0.744224	0.290324
ENSGALG00000004823	0.12462	0.466337	0.597713	0.607521	0.76513	0.749185	0.90088	0.775595	0.982924	0.396525	0.193156	0.332109	0.436349	0.318546	0.292692
ENSGALG00000009189	348.682	952.885	1825.4	1331.08	336.958	323.535	1524.29	3329.49	2663.96	4.9381	18.3198	69.9058	10.0963	198.091	0.293427
ENSGALG00000025774	1.01933	4.69543	4.92169	3.3894	3.03683	2.78103	0.577288	0.464803	0.741537	0.178258	0.149556	0.103649	0.22189	0.341033	0.29505
ENSGALG00000002199	0.299949	0.851653	0.822655	0.76666	0.426403	0.632428	0.869106	0.884227	0.95921	0.420734	0.324488	0.52605	0.57024	0.509727	0.295069
ENSGALG00000011281	0.321171	0.959078	2.22696	3.08618	1.24912	1.0081	1.4385	1.09776	2.10638	0.470484	1.28865	1.08903	0.925836	0.821185	0.2966
ENSGALG00000012987	0.210906	0.511477	0.899799	1.29996	0.420251	0.54171	1.23854	1.03893	1.92063	0.27674	0.641005	0.710206	0.577154	0.481464	0.297105
ENSGALG00000025822	0.319505	2.03394	6.24594	8.11684	3.1838	3.52359	10.4466	2.60617	14.3962	2.37043	21.0536	20.5023	3.81621	2.99923	0.298286
ENSGALG00000026301	0.350391	1.05389	1.33777	1.68008	0.766431	0.56384	0.781133	0.736684	1.60435	0.204889	0.610086	0.50356	0.455138	0.481063	0.300488
ENSGALG00000010478	0.108491	0.34223	0.590225	0.727517	0.405413	0.410085	0.693773	0.834916	0.96085	0.31092	0.409956	0.436512	0.53306	0.438275	0.305134
ENSGALG00000013482	0.149425	0.340421	0.404455	0.427332	0.270447	0.368845	0.383999	0.360068	0.467296	0.312236	0.372067	0.122582	0.324275	0.245265	0.305195
ENSGALG00000003193	1.63121	14.369	23.7928	2.99303	1.34954	3.24831	33.4919	19.4941	54.8185	0.218876	0.600184	1.8065	7.75755	3.66431	0.307007
ENSGALG00000023348	0.440731	0.988092	1.28373	0.666042	0.380099	0.469711	0.347859	0.234725	0.74197	1.22032	1.14305	1.07077	0.519873	0.716976	0.307471
ENSGALG00000028023	0.6289	3.42983	2.16028	0.640063	0.45722	0.56717	0.90308	1.30732	0.98864	0.265412	0.286993	0.18528	0.617452	0.653144	0.310104
ENSGALG00000011914	0.360427	1.16117	1.49541	3.37963	1.14067	1.13702	1.28896	1.15836	3.41302	0.659274	1.49514	1.24916	0.333291	0.888165	0.311526
ENSGALG00000026473	0.231239	0.394049	0.349015	0.23678	0.443633	0.448058	0.262508	0.326915	0.356255	0.59361	1.07369	0.264976	0.771309	0.630049	0.31381
ENSGALG00000027254	0.167851	0.349097	0.51879	0.140301	0.36103	0.178416	0.495399	0.254266	0.484789	0.18465	0.24319	0.26144	0.277507	0.295304	0.316449
ENSGALG00000015817	0.122236	0.558141	0.570181	0.659822	0.46418	0.357259	0.925258	0.503445	0.596042	0.567333	0.805144	0.669877	0.853807	0.64103	0.316972
ENSGALG00000016931	0.136493	0.311414	1.07591	1.84115	0.765828	0.722505	1.18929	0.973523	1.80278	0.397758	1.3595	1.04379	0.854366	0.535553	0.317403
ENSGALG00000027526	0.878293	2.48401	1.28044	0.284927	0.414977	0.561337	0.767492	0.574807	0.726324	0.248812	0.278566	0.326774	0.345301	0.383334	0.322416
ENSGALG00000020380	0.217307	0.595015	0.511426	0.143842	0.430418	0.179458	0.19334	0.302171	0.370315	0.191738	0.171215	0.55024	0.220729	0.260372	0.32256
ENSGALG00000023590	2.60078	3.86069	1.72482	2.01519	1.8116	1.72627	3.5442	2.84385	3.1863	0.573741	0.558167	0.445431	0.484601	0.621943	0.323008
ENSGALG00000006525	0.107878	0.39264	0.862679	1.73752	0.818364	0.549867	0.834825	0.867971	1.60777	0.894674	1.33559	0.959684	0.827445	0.735539	0.326003
ENSGALG00000001996	0.437341	1.94404	1.26453	0.421584	0.269406	0.207421	1.35319	0.738996	0.659483	0.286882	1.11902	0.872949	0.668848	0.643641	0.327859
ENSGALG00000001918	0.153333	0.396557	0.782967	0.900762	0.415025	0.497913	0.981762	0.783497	1.06836	0.497011	0.449757	1.53542	0.284866	0.62702	0.328377
ENSGALG00000025946	0.235085	1.28391	2.34297	1.96409	1.01718	0.895845	2.45717	1.22347	3.88352	0.536504	0.710107	1.04666	0.889909	1.01727	0.328537
ENSGALG00000029134	3.47083	5.8536	3.79599	4.74893	4.29515	3.45619	4.36905	4.97333	4.98432	0.370577	0.117413	0.242411	0.843529	0.86718	0.33007
ENSGALG00000017314	0.145758	0.361538	0.48689	0.805429	0.523509	0.475755	0.72014	0.528429	0.873788	0.399437	0.504635	0.467086	0.486325	0.336933	0.332558
ENSGALG00000019033	0.350623	1.9258	1.37761	0.985788	0.721252	0.901168	1.75497	0.457334	1.67103	0.251784	1.0124	1.00049	0.559313	0.823885	0.332678
ENSGALG00000006836	0.387594	0.965701	0.680604	0.452397	0.425299	0.27125	0.562757	0.692941	0.544786	0.251236	0.33776	0.321825	0.500879	0.391133	0.333073
ENSGALG00000021220	0.355054	0.171093	0.363179	1.07236	1.05652	0.613227	1.15289	0.874798	1.45631	0.593028	0.434455	0.10393	0.348136	0.393807	0.333375
ENSGALG00000010961	0.544735	1.87512	3.78199	4.69506	2.13696	2.20121	4.00725	2.34684	4.09574	0.65794	0.533111	0.420162	0.661617	0.635267	0.334323
ENSGALG00000028882	0.260894	0.599185	0.323555	0.293008	0.230401	0.124224	0.392345	0.220718	0.255814	0.19912	0.497902	0.394645	0.474502	0.699611	0.335519
ENSGALG00000029079	0.152364	0.337694	0.342697	0.111522	0.336209	0.199021	0.590136	0.327937	0.231525	0.146162	0.212146	0.301898	0.280559	0.211579	0.33726
ENSGALG00000000557	0.130868	0.505388	0.756189	0.499643	0.293936	0.326064	0.381423	0.584635	0.494652	0.734369	0.787114	0.786218	0.363246	0.401301	0.33906
ENSGALG00000002116	1.10402	2.05853	1.44935	1.14808	0.943465	0.717022	1.36092	1.24828	1.61253	0.270193	0.836772	1.4183	0.634828	0.601989	0.343083
ENSGALG00000014359	0.133391	0.317169	0.717479	0.501622	0.19859	0.320931	1.04603	1.06624	1.08425	0.709198	0.65446	0.810784	0.588516	0.568151	0.344957
ENSGALG00000009690	0.193911	0.867493	1.62666	2.70001	1.23767	0.965562	1.83476	1.1528	2.68805	0.52554	1.71918	1.36625	1.12509	0.722696	0.345015
ENSGALG00000005097	0.66456	2.89867	1.90826	0.690779	0.597287	0.429521	0.602197	0.705808	1.33452	0.479591	0.192203	1.00397	0.368853	0.645133	0.345118
ENSGALG00000013208	0.199388	0.81305	1.19639	2.80546	1.0978	0.941173	1.27971	0.947253	2.16613	0.705429	1.98915	1.14937	1.22285	0.825226	0.345851
ENSGALG00000027975	80.9441	1829.51	563.141	157.975	23.3723	121.192	161.491	2036.72	219.703	120.478	135.301	64.8128	11.5908	82.4514	0.346522
ENSGALG00000019987	0.38107	0.863376	1.5255	1.75361	1.28986	0.506483	1.10248	1.4907	0.968625	0.729287	1.23942	0.735669	1.25558	0.884227	0.34686
ENSGALG00000012934	0.42871	0.390507	0.631229	1.0279	1.45787	0.936372	0.872	0.488757	0.531133	0.131206	0.374109	0.230028	0.497123	0.489043	0.348638
ENSGALG00000001076	0.235664	1.20598	1.30302	0.761941	0.677864	0.881607	1.76564	0.956045	1.57719	0.443771	0.368341	0.545848	0.507584	0.699816	0.349979
ENSGALG00000012285	0.197018	0.293326	0.336395	0.259866	0.431152	0.389544	0.224525	0.138492	0.148088	0.163696	0.103476	0.316731	0.21684	0.2864	0.350793
ENSGALG00000022758	1.43971	0.365404	2.77657	2.85432	0.967972	1.13702	2.67084	1.8452	3.1677	0.464575	0.513224	1.05316	0.64463	0.402765	0.35094
ENSGALG00000027459	1.00177	1.90784	1.09426	1.88532	1.41834	1.59527	3.93988	3.33704	1.72428	0.300934	0.336621	0.39547	0.74624	0.464622	0.352042
ENSGALG00000004319	0.235077	0.469941	0.368662	0.349392	0.214774	0.284055	0.574505	0.434742	0.466046	0.161123	0.174022	0.273188	0.274858	0.25879	0.352821
ENSGALG00000014006	0.128601	0.165961	0.377376	0.575168	0.396608	0.265408	1.07916	0.862383	1.14141	0.823194	0.721821	0.960332	0.689512	0.525237	0.352913
ENSGALG00000023419	4.318	5.71917	16.4498	14.0895	7.92116	7.60255	0.370024	0.241554	0.225121	0.419557	0.43252	1.33735	0.566732	0.425621	0.354062
ENSGALG00000008822	2.03251	1.75966	1.63691	0.858819	1.39435	0.886782	0.288637	0.212323	0.443964	0.301251	0.74194	0.486881	0.687546	0.658212	0.354686
ENSGALG00000027907	0.275573	0.535417	1.00132	0.359004	0.307712	0.737758	0.813849	0.16143	0.93258	1.2937	0.489478	1.88002	0.495358	0.671843	0.357234
ENSGALG00000027431	0.153255	6.059	9.023	2.73742	0.57617	0.572968	3.69939	0.849942	3.05156	12.3961	4.88237	3.78258	3.88109	7.09802	0.357791
ENSGALG00000019647	1.17066	1.2935	0.309925	0.286267	0.259693	0.445179	0.79951	0.690509	0.515801	0.263325	0.128	0.222784	0.323423	0.303796	0.359427
ENSGALG00000004689	0.122846	0.481679	0.638092	1.13387	0.589896	0.53277	0.876294	0.499492	1.04215	0.760867	0.640751	0.862112	0.629009	0.447672	0.360568
ENSGALG00000028795	0.184287	0.551295	0.90268	0.259925	0.343335	0.524546	0.549032	0.358302	0.520148	0.343348	0.301746	1.02771	0.376705	0.267367	0.360569
ENSGALG00000015257	0.107992	0.286549	0.468669	0.898405	0.531154	0.509908	1.2009	0.880564	1.27177	0.41906	0.753321	0.456787	0.592618	0.403528	0.361198
ENSGALG00000015431	0.118359	0.441565	0.654554	0.85934	0.553944	0.616581	0.947417	1.16348	1.57081	0.515185	0.494839	0.786707	0.610161	0.723802	0.361705
ENSGALG00000026864	0.15981	0.155556	0.574739	0.498042	0.219372	0.643685	0.14597	0.303126	0.43872	0.85705	0.21093	0.548033	0.545782	0.339733	0.362306
ENSGALG00000010911	0.393224	0.694309	1.50557	0.714563	0.989709	0.259591	1.59665	1.50337	1.60963	2.47759	0.858589	0.469652	0.857594	1.10368	0.362917
ENSGALG00000003435	0.365805	0.408344	0.349378	0.234828	0.184893	0.481577	0.763594	0.180455	0.293827	0.282131	0.219422	0.385599	0.402778	0.64214	0.363479
ENSGALG00000015289	0.26072	1.66615	1.18999	0.947227	0.975046	0.445622	1.95455	1.72632	1.64014	0.247101	0.211036	0.206924	0.528782	0.67576	0.363767
ENSGALG00000002766	1.91091	1.71086	0.480646	0.835561	2.11759	1.40549	1.57337	1.47052	0.994159	0.100127	0.119625	0.147688	0.761637	0.336514	0.363831
ENSGALG00000012295	0.163037	0.382379	0.377219	0.46045	0.238856	0.328117	0.653644	0.566079	0.442511	0.570021	0.297676	0.768412	0.559946	0.552426	0.368182
ENSGALG00000001149	0.30327	1.40982	1.28761	0.646604	0.547656	0.331732	0.197972	0.544732	0.277571	0.695274	0.626134	0.173763	0.492595	0.523104	0.368603
ENSGALG00000009722	0.328283	1.99262	1.56036	1.95465	1.08505	1.97256	5.75078	4.67723	4.36255	0.233197	0.247453	0.730425	1.03836	0.916815	0.370139
ENSGALG00000015096	0.121008	0.397628	0.419466	0.633734	0.375689	0.393533	1.48099	0.607915	1.12322	1.74516	2.24436	2.35716	1.02952	0.967562	0.372323
ENSGALG00000014828	0.656198	1.54729	2.26367	1.13189	0.70187	0.799744	1.17289	0.633609	1.22301	0.937178	0.935558	0.961013	0.646956	0.879537	0.373231
ENSGALG00000029061	0.643467	1.75685	1.13883	1.00656	1.17775	0.832421	1.04922	2.43513	0.818012	1.60347	0.7216	0.860389	0.602793	0.912784	0.373343
ENSGALG00000013234	0.595308	0.849954	0.923046	0.559108	0.986502	0.931604	1.12341	0.344656	0.802708	0.214213	0.590536	0.615248	0.630752	0.508633	0.373545
ENSGALG00000023787	1.29093	5.32289	3.50783	1.71601	1.08551	1.19266	4.78098	3.08471	12.9808	0.97724	0.424505	1.67353	0.4671	0.980118	0.373601
ENSGALG00000015895	0.94273	0.373093	0.513645	1.23661	0.613002	1.54749	0.95165	1.25854	0.930912	0.643568	0.645024	0.521698	0.497358	0.543902	0.373793
ENSGALG00000001605	0.549571	1.00075	1.11095	1.16149	0.881395	0.402294	0.890546	1.79318	1.25784	0.435163	0.138394	0.461671	0.38343	0.511018	0.375182
ENSGALG00000008628	0.199957	1.31529	1.41847	2.03046	1.06626	0.877031	2.28686	3.02902	2.33437	0.228139	0.199527	0.115559	0.619556	0.943909	0.376248
ENSGALG00000007147	0.716076	0.666861	1.43307	0.835752	0.766171	0.670881	0.736534	0.638175	0.718372	0.304964	0.260527	0.533558	0.301976	0.400509	0.376681
ENSGALG00000028258	0.88358	2.19429	2.24734	1.60477	1.69181	1.35529	2.74203	2.08208	3.70535	0.153296	0.119066	0.524806	0.6184	0.228276	0.376793
ENSGALG00000014164	0.954493	1.49707	1.78278	1.71614	0.882694	0.504088	1.9141	1.42716	2.12822	0.617195	0.259101	0.517011	0.903126	0.566222	0.377331
ENSGALG00000000947	1.04098	2.42629	2.08779	1.1613	0.780018	0.784526	0.919014	1.01653	1.39347	2.12343	0.370781	0.913067	0.809814	1.6749	0.377897
ENSGALG00000006217	0.305073	0.321033	0.36152	0.179017	0.115748	0.175404	0.562911	0.67464	0.513143	0.294727	0.236166	0.303243	0.152667	0.480671	0.378441
ENSGALG00000028095	2.28638	4.3644	3.49772	2.76931	2.19593	2.12082	0.753336	0.813475	1.26639	0.262271	0.265322	0.508479	0.452606	0.572507	0.378724
ENSGALG00000000852	0.825421	0.869305	0.54024	0.378321	0.43496	0.534325	0.915163	1.43944	0.716179	0.380173	0.26317	0.55128	0.51036	0.910445	0.379271
ENSGALG00000004239	0.325704	0.797374	0.745862	0.36061	0.315219	0.235095	0.430696	0.167032	0.343875	0.598254	0.251138	0.875943	0.358354	0.394406	0.379504
ENSGALG00000020884	0.147882	0.208619	0.168509	0.275079	0.129993	0.17544	0.17635	0.33342	0.218345	0.475681	0.283171	0.143207	0.577011	0.281339	0.379802
ENSGALG00000014943	0.149182	1.06685	0.593333	3.52814	1.87943	1.69854	2.38229	1.69936	3.61739	0.232413	0.418774	0.270094	0.78376	0.762437	0.380047
ENSGALG00000002386	0.218374	0.453263	0.149559	0.42711	0.374716	0.270139	0.604353	0.364975	0.389967	0.231096	0.178153	0.251914	0.417706	0.426755	0.381151
ENSGALG00000015633	0.118549	0.445676	1.16289	2.03527	0.855142	0.793223	1.29368	0.840443	2.0439	0.652126	1.27277	1.21652	0.897944	0.744952	0.38119
ENSGALG00000010607	0.144468	0.316813	0.541206	0.637833	0.325761	0.431289	0.472986	0.563173	0.528191	1.14298	1.20502	1.05484	0.662188	0.732897	0.381339
ENSGALG00000003569	0.337965	1.25122	0.824929	0.722111	0.806011	0.459336	1.97798	0.765523	1.24044	0.273353	0.773668	1.37524	1.28639	0.618394	0.381879
ENSGALG00000014883	0.116186	0.14702	0.363768	0.474532	0.27143	0.188507	0.584915	0.394946	0.716877	0.922915	0.91136	0.602511	0.438278	0.302662	0.381972
ENSGALG00000000080	0.319872	0.591993	0.402183	0.153845	0.187226	0.15269	0.245639	0.242547	0.214008	0.199181	0.241167	0.296187	0.438742	0.479867	0.382026
ENSGALG00000007333	0.162737	0.662681	0.323006	0.355492	0.388734	0.283171	0.426605	0.259608	0.320737	0.260044	0.190315	0.318602	0.380643	0.403694	0.382132
ENSGALG00000027359	0.208329	0.38564	0.405546	0.331058	0.260129	0.183764	0.613942	0.338782	0.549839	0.285574	0.181072	0.398332	0.338019	0.349909	0.382703
ENSGALG00000026717	0.584297	0.634881	0.743101	0.97768	1.11621	1.0829	0.694435	0.93906	0.615749	0.453406	0.259475	0.421011	0.461522	0.422693	0.382838
ENSGALG00000012275	0.110252	0.444021	0.721868	0.529418	0.413392	0.318268	0.743526	0.838902	0.683763	0.488556	0.765662	0.60258	0.593466	0.422478	0.383034
ENSGALG00000014786	0.11661	0.335979	0.380833	1.98933	0.869282	1.02427	1.1988	1.58617	3.75337	0.410821	0.255144	0.331824	0.731388	0.495502	0.384391
ENSGALG00000016278	0.124978	0.508354	0.971786	1.19941	0.457714	0.42314	0.848657	0.694836	1.37789	0.536012	0.924474	0.854861	0.651739	0.582137	0.384649
ENSGALG00000002638	0.393149	0.427258	0.308302	0.266996	0.184906	0.321741	0.409213	0.268375	0.209286	0.112579	0.139207	0.116149	0.486504	0.572045	0.38603
ENSGALG00000008866	0.190309	0.522389	0.706234	0.431592	0.234762	0.284237	1.38256	1.54255	1.43873	0.301556	0.416993	0.315067	0.41796	0.415682	0.386304
ENSGALG00000026897	0.636932	0.545848	0.635955	2.12744	2.15676	4.13097	5.52831	3.93127	5.23763	0.729673	0.545652	1.8206	0.893429	0.812125	0.387445
ENSGALG00000006886	0.117718	0.223731	0.21687	0.313899	0.187292	0.257994	1.35869	1.52992	0.579028	0.44462	0.743995	0.496055	0.432184	0.384269	0.387691
ENSGALG00000000426	0.311196	0.861276	0.958916	0.19252	0.517199	1.014	1.34713	1.29744	1.32904	0.435547	0.116842	0.725304	0.443497	0.672323	0.387964
ENSGALG00000029106	0.299003	0.161226	0.446733	0.80906	0.424332	0.475608	0.679318	0.475161	0.527009	0.562987	0.999411	1.04151	0.858598	0.450675	0.38845
ENSGALG00000000667	0.498995	1.0629	1.09337	0.465332	0.601354	1.16467	1.4204	1.184	1.21403	1.35651	2.14651	3.82859	0.73431	0.594358	0.389036
ENSGALG00000027265	1.49646	2.16767	2.85699	2.69294	2.05193	1.15042	6.81879	3.24025	8.24976	0.275648	0.357211	1.19049	1.01458	1.5296	0.389357
ENSGALG00000005721	0.331552	0.687914	0.712059	0.409937	0.373795	0.704035	0.837104	0.87699	0.792269	0.334935	1.79498	2.06388	0.362441	0.553899	0.389492
ENSGALG00000016438	0.213377	0.694344	1.08001	1.7611	0.704292	0.581553	0.84154	0.711804	1.3151	0.321262	1.34421	1.00245	0.936353	0.813618	0.392161
ENSGALG00000003562	0.25386	1.33816	1.72816	0.380642	0.182756	0.252638	3.08636	3.95984	5.09336	0.544922	2.94589	0.397738	0.784627	0.75016	0.392382
ENSGALG00000011880	0.464537	1.78364	2.06065	2.94598	0.995721	0.878184	2.66401	1.93062	3.36432	1.94782	1.80538	2.95469	1.29195	1.5921	0.394091
ENSGALG00000001946	0.191707	0.666501	2.25734	0.873454	0.596487	1.13782	0.372101	0.342284	0.84967	0.392053	0.489543	1.14295	1.33095	1.35717	0.39623
ENSGALG00000018998	0.662095	1.54339	0.599711	0.388193	0.453916	0.455101	3.08813	2.04745	3.8808	0.568505	0.375576	0.837698	0.427604	0.491385	0.400255
ENSGALG00000000736	0.157993	0.337835	0.545599	0.365463	0.412137	0.318679	0.300317	0.335702	0.108713	0.647094	0.178547	0.689351	0.257628	0.531607	0.403972
ENSGALG00000025948	1.92151	5.60151	3.7789	1.96348	0.991456	0.81809	5.18731	4.38765	6.2601	0.30356	0.107473	0.374122	1.23166	2.5396	0.405705
ENSGALG00000008563	0.194784	0.497337	1.02616	0.651732	0.586606	0.405513	1.82145	1.12397	2.7835	0.83649	1.40069	1.27803	0.64384	0.716025	0.406008
ENSGALG00000011487	0.136743	0.52987	0.783595	0.52034	0.521234	0.652022	1.62349	1.34091	1.55774	0.691033	0.117552	0.132121	0.545488	0.503112	0.406438
ENSGALG00000013495	0.443959	0.935341	1.16086	1.39456	0.567789	0.46627	0.733065	0.966521	0.845676	0.172945	0.231334	0.210864	0.374095	0.194868	0.407701
ENSGALG00000007976	0.304639	0.58121	0.379923	0.726056	0.362563	0.38281	0.879914	0.949152	0.655118	0.349303	0.425951	0.462728	1.05278	1.02174	0.408469
ENSGALG00000010962	0.251782	0.617133	0.662369	0.927474	0.509961	0.58405	0.985256	0.847198	1.0594	0.471528	0.568863	0.556543	0.58608	0.368362	0.409003
ENSGALG00000019713	0.583673	1.09696	1.1264	0.931943	0.591198	0.691506	0.684202	0.629699	0.971635	0.382188	0.490993	0.804415	0.577146	0.57664	0.409038
ENSGALG00000026355	0.546664	1.44004	1.28609	0.977145	0.946576	0.766229	0.82596	0.555436	0.724213	0.633686	0.550256	0.586053	0.559961	0.584996	0.409309
ENSGALG00000015192	3.44546	10.6047	9.68326	2.18973	1.35951	2.34306	0.847028	1.57634	0.477557	0.444366	0.209304	2.15919	0.409966	0.522663	0.409367
ENSGALG00000003048	2.10378	4.48789	1.78026	0.966264	0.493897	0.679467	0.878095	0.863506	0.895041	0.989759	1.05523	1.53937	0.892302	1.05604	0.409404
ENSGALG00000002707	1.01925	1.45626	2.14941	1.36044	0.716029	1.54656	1.77629	2.46127	2.1252	0.841881	0.266647	0.667294	0.466008	0.474863	0.409548
ENSGALG00000002390	0.420499	1.22668	1.64586	4.79216	2.68602	3.11373	7.04855	5.84541	8.02429	0.231554	0.283752	0.292805	0.508535	0.54844	0.409623
ENSGALG00000003664	0.209893	0.830994	0.848504	0.698879	0.45929	0.468917	1.52287	1.12423	1.88084	0.446987	0.458817	0.37128	0.493621	0.498389	0.413572
ENSGALG00000003138	0.538589	0.356429	0.204465	0.445868	0.43631	0.236828	0.198308	0.16501	0.514343	1.57313	1.49899	1.02226	0.348476	0.54892	0.414451
ENSGALG00000000886	0.24769	0.611537	0.216988	0.159166	0.133567	0.184653	0.418126	0.492819	0.31005	0.321863	0.69739	0.547189	0.64183	0.382064	0.415039
ENSGALG00000021101	0.666817	0.950101	1.2235	1.6953	0.975154	0.789563	1.28585	2.8926	1.87957	0.514986	0.277695	2.1869	1.63861	2.23528	0.415446
ENSGALG00000002781	0.106332	0.625984	0.935232	2.05386	1.27255	0.759199	1.39138	0.839618	2.27561	0.549705	1.09822	0.91085	0.971204	0.803068	0.416484
ENSGALG00000020322	0.16306	1.9134	2.47542	2.81512	1.29134	1.06484	1.52455	1.98743	2.91321	0.35468	1.24215	0.894354	0.743024	0.955919	0.418352
ENSGALG00000026542	0.111823	0.336283	0.461546	0.824951	0.444876	0.508159	0.890768	0.638498	1.23559	0.761961	0.551514	0.508142	0.551608	0.421982	0.419093
ENSGALG00000010120	0.480547	1.46578	1.87107	2.90076	1.32629	1.29678	1.99594	1.6746	2.67148	0.487337	1.48283	0.916971	1.07468	0.967003	0.420039
ENSGALG00000000912	0.569314	1.47714	2.48364	1.84992	1.15652	1.51072	2.92691	2.37148	4.32234	0.584467	0.590112	0.542671	0.466801	0.465792	0.42138
ENSGALG00000003709	0.120089	0.192794	0.567062	0.719642	0.457501	0.657439	0.542599	0.623952	0.629334	0.550553	0.206669	0.777869	0.411796	0.449238	0.42178
ENSGALG00000005642	0.113989	0.421433	0.558329	0.782218	0.37741	0.349524	0.570531	0.429907	0.693739	0.695693	0.553212	0.807668	0.594832	0.49253	0.426907
ENSGALG00000002946	0.123569	0.273385	0.798198	1.28795	0.909552	0.848093	2.2524	1.93441	2.13902	1.2517	1.19865	1.00403	1.42661	0.949621	0.428626
ENSGALG00000005831	0.13611	0.580975	0.534805	0.797542	0.372865	0.540718	2.19428	2.29318	3.12173	0.850589	0.944717	1.021	0.716298	0.832084	0.428758
ENSGALG00000008072	0.149504	0.570026	0.34906	0.415386	0.312017	0.441398	2.9841	1.93049	2.32223	1.90521	0.778567	0.972383	0.572113	0.790897	0.429331
ENSGALG00000010752	0.411741	0.722554	0.468607	0.365033	0.914398	0.452951	0.6222	0.648479	0.466572	0.621943	0.484786	0.454346	1.69326	1.23165	0.429463
ENSGALG00000026367	0.354626	0.405274	0.646502	0.186575	0.1306	0.179407	1.45018	0.789655	0.5816	0.189172	0.125712	0.3151	0.564712	0.637598	0.429899
ENSGALG00000022619	0.286013	0.639144	0.235929	0.255645	0.23944	0.257238	0.311687	0.292803	0.441428	0.478434	0.574044	0.672374	0.59212	0.663853	0.429958
ENSGALG00000002444	0.250852	0.535925	0.751354	0.579969	0.45067	0.501732	0.977858	0.769501	0.805045	0.736343	0.592429	0.676032	0.570281	0.6647	0.430578
ENSGALG00000000272	0.149	0.667316	1.2275	2.0241	0.845585	0.732999	1.13003	1.01325	1.86324	0.398564	1.99176	1.03067	0.847698	0.840327	0.433551
ENSGALG00000028543	0.702815	2.53823	2.18348	1.35956	0.753339	2.04337	3.30408	3.74495	4.53333	0.415087	0.548302	1.07868	0.640169	0.796335	0.434909
ENSGALG00000013934	0.573779	0.78637	0.651505	1.17917	1.08464	0.856895	2.56608	1.23387	2.98029	2.12783	0.798731	0.892962	0.791765	0.598192	0.440922
ENSGALG00000023866	0.249534	0.536162	0.20801	0.365006	0.456729	0.564864	0.444594	0.23246	0.320926	0.297963	0.414867	0.403345	0.846317	0.711961	0.443083
ENSGALG00000011224	0.287811	0.746263	0.798144	1.04092	0.786481	0.671975	0.941563	0.938342	1.1935	0.883496	0.615601	0.97048	0.595089	0.625411	0.443745
ENSGALG00000012747	0.106283	0.257388	1.57756	1.87022	0.878144	0.668556	0.391284	0.352456	0.890802	0.927786	0.640155	2.32213	0.353795	0.35338	0.443789
ENSGALG00000015634	0.334894	0.435344	1.64015	1.51844	0.734578	0.78609	0.845286	0.832574	1.49424	0.558232	0.95725	2.29983	0.877094	0.917732	0.445181
ENSGALG00000015446	0.142428	0.285547	0.351861	0.665871	0.522107	0.516379	0.299705	0.286972	0.778175	0.531969	0.415211	0.332977	0.466617	0.38019	0.445461
ENSGALG00000009973	0.795061	0.204193	0.479876	0.556842	0.630435	0.551164	0.469625	0.302954	0.456281	0.498736	0.429678	0.569462	1.0836	0.640811	0.446995
ENSGALG00000004958	0.229566	0.532747	0.84737	0.721247	0.475944	0.43835	0.280137	0.421122	0.313224	0.309649	0.169269	0.5626	0.322127	0.305207	0.448442
ENSGALG00000011113	0.279805	0.534365	1.19172	1.33386	1.04549	0.833114	0.987209	0.527824	1.14078	0.12498	0.100328	0.31116	0.607567	0.484027	0.449541
ENSGALG00000011837	0.155603	0.33859	0.52315	0.99236	0.616262	0.459879	0.818393	0.868535	1.06919	1.21951	1.13819	1.83444	0.676259	0.557605	0.450965
ENSGALG00000009352	0.33873	0.604035	0.589355	1.00802	0.90337	0.76625	0.842708	0.619334	0.7774	0.154661	0.282942	0.134344	0.49192	0.540001	0.452415
ENSGALG00000014406	0.317264	0.397111	0.694845	0.908329	0.600568	0.744316	1.26098	1.18128	1.39154	0.952209	0.534818	0.76163	0.806515	0.447438	0.453846
ENSGALG00000002224	6.01632	5.46143	3.58373	1.1978	1.06666	1.15304	1.81546	0.894766	0.232963	0.932966	1.05238	1.86161	0.877577	0.532029	0.454767
ENSGALG00000006407	0.482705	1.12819	2.01194	1.88029	0.877353	0.642092	5.1599	0.906625	4.40246	3.47589	7.0025	2.92716	1.18227	2.1342	0.455295
ENSGALG00000008810	0.267924	0.648657	0.793295	0.761131	0.721196	0.542415	1.31803	0.882824	0.877652	0.395965	0.443734	0.43812	0.519129	0.387187	0.45543
ENSGALG00000005870	0.165128	0.850696	1.16015	1.34198	0.617056	0.59943	0.959873	0.98358	1.61501	0.189861	0.614787	0.48175	0.714493	0.562244	0.457079
ENSGALG00000014239	0.116209	0.354994	0.448106	0.65636	0.383159	0.368669	0.738799	0.525149	0.920403	0.731751	0.684498	0.637555	0.657434	0.551412	0.458213
ENSGALG00000000781	1.24444	1.68769	1.07968	1.1287	0.794597	0.766115	1.32001	1.00069	1.31643	0.535326	0.479018	0.691071	0.864961	0.934988	0.458667
ENSGALG00000026884	0.129733	1.0367	0.484785	0.220898	0.227723	0.855366	5.02817	5.33718	2.84012	0.916236	0.500645	0.348465	0.649399	0.738475	0.458867
ENSGALG00000023742	0.127948	0.522252	0.325704	0.385852	0.365619	0.126978	0.162188	0.359657	0.264289	4.11536	0.25162	0.178013	0.192624	0.457649	0.459439
ENSGALG00000004367	0.923762	1.45076	0.239534	0.272703	0.57695	0.593358	0.499747	0.239407	0.286811	0.136681	0.385566	0.307641	0.958634	0.701214	0.459694
ENSGALG00000005680	0.210588	0.397421	0.434101	0.205999	0.276976	0.171794	0.523339	0.715166	0.495815	0.427565	0.725577	0.815211	0.437327	0.313545	0.460283
ENSGALG00000023776	1.35096	2.68372	0.892961	0.904352	0.680195	1.20473	1.81289	2.37369	1.34646	1.03242	0.456558	0.54057	0.561608	0.554428	0.460824
ENSGALG00000015712	0.51034	1.81181	3.51869	4.64005	1.55338	1.41074	1.62116	1.62634	3.20746	0.338976	1.02235	1.05778	0.915844	0.805951	0.461303
ENSGALG00000027417	0.309743	0.580123	0.722277	0.790967	0.755389	0.562604	0.959285	0.71001	1.07422	0.507713	0.215319	0.399521	0.280768	0.586614	0.461624
ENSGALG00000007305	0.229477	1.71336	1.5437	1.15317	1.14153	0.8371	1.53818	1.7146	1.77801	0.704101	0.935523	1.24577	0.581179	0.58961	0.46515
ENSGALG00000003033	0.171315	0.953056	0.704096	1.36585	0.87405	1.17962	2.29643	1.73176	1.44375	0.410297	0.221977	0.375101	0.789884	0.468631	0.467122
ENSGALG00000007112	0.11091	0.293852	0.368396	1.44357	0.874656	0.690773	1.39178	0.954744	1.33843	0.703373	0.790177	0.890352	0.863102	0.543376	0.467862
ENSGALG00000009120	0.11389	0.347895	0.288411	0.105242	0.164213	0.204304	0.527544	0.404709	0.43032	0.142235	0.20022	0.202028	0.410751	0.142552	0.470076
ENSGALG00000009485	0.35075	0.691712	0.959338	0.979579	0.450502	0.404466	1.35142	1.5367	1.92152	0.541295	0.532597	0.618983	0.550343	0.557263	0.470261
ENSGALG00000028433	0.275903	0.454379	1.03831	0.418828	0.500042	0.525941	0.314089	0.477835	0.418782	0.249787	0.112213	0.353319	0.370267	0.270149	0.471347
ENSGALG00000014976	0.716904	1.94408	2.33381	3.95795	1.60492	2.35593	1.44755	1.48164	1.77959	0.543848	0.328587	0.573761	0.789419	0.761179	0.472396
ENSGALG00000010988	0.16373	1.13284	1.22878	2.10258	0.787804	0.811232	1.74931	1.49657	2.19018	1.46514	1.31513	0.922516	0.63373	0.61535	0.473192
ENSGALG00000016626	0.171829	0.199427	0.170471	0.41964	0.184559	0.33397	0.548234	0.448806	0.128895	0.292517	0.642142	1.27069	0.244851	0.376575	0.473974
ENSGALG00000003484	0.160857	0.877997	1.4894	2.43777	0.983367	0.815585	1.35247	1.37216	2.46557	0.656155	1.64447	1.24681	0.967754	0.748467	0.474137
ENSGALG00000011394	0.260573	1.12158	0.849855	0.677446	0.40099	0.334471	0.765299	0.821397	1.18674	1.25563	0.436281	2.11759	0.501147	0.58373	0.475167
ENSGALG00000006591	1.04005	2.58021	1.23774	1.10358	0.780114	1.0931	0.300421	0.389838	0.148846	0.1695	0.331053	0.411221	0.480117	0.194988	0.476674
ENSGALG00000004669	0.155086	1.03338	1.73698	1.09892	1.20618	1.29476	1.95882	3.70981	1.66405	0.305463	0.110046	0.510111	0.817209	0.604548	0.476835
ENSGALG00000027054	0.765791	3.67369	1.39961	0.146201	0.43838	1.01608	2.34951	0.297496	1.91909	0.996725	0.193481	0.661565	0.409299	1.21073	0.479098
ENSGALG00000027237	0.317318	0.954705	1.89301	1.12035	0.592459	0.520156	1.04487	0.903735	1.1471	0.417077	0.208815	0.879248	0.546535	0.89028	0.485385
ENSGALG00000002114	0.755982	2.15714	1.00615	0.400306	0.609111	0.500905	0.752356	0.712076	0.557537	0.331828	0.528642	0.708844	0.586677	0.784527	0.486486
ENSGALG00000003567	0.623853	1.69199	0.891134	0.272129	0.586602	0.621293	0.713689	0.583938	0.534108	0.535599	0.268047	0.797701	0.274374	0.162666	0.487178
ENSGALG00000010153	2.42434	6.71679	4.10766	2.93963	1.97476	1.78267	1.34779	1.46053	2.56614	0.508678	0.980047	1.46193	1.21557	1.30897	0.488491
ENSGALG00000026576	0.171861	0.621587	1.40906	2.68025	1.87496	3.22208	3.03124	2.52729	4.26686	1.14136	0.364569	0.627855	0.843687	1.03155	0.488694
ENSGALG00000016154	0.172197	0.473506	0.96712	1.40182	0.473853	0.32496	1.38594	0.540852	1.68015	0.86271	0.948768	1.36579	0.723278	0.96635	0.491166
ENSGALG00000002763	0.157127	4.17551	17.1173	3.0687	1.24966	5.56186	10.4032	12.1556	21.1947	0.517737	0.858866	2.39236	2.15973	2.66603	0.491423
ENSGALG00000012200	0.253713	0.409357	1.21565	0.39632	0.768477	1.0185	0.107835	0.728289	1.80491	0.769298	0.175156	1.19912	0.504343	0.449101	0.49199
ENSGALG00000010926	0.336119	8.11819	1.98088	6.65466	1.62357	9.3167	2.23126	1.61948	1.45577	0.438168	0.348525	0.264137	4.01572	1.24915	0.493873
ENSGALG00000005038	0.222458	0.962408	1.77442	2.78592	1.17718	1.21556	1.52068	1.37805	2.48327	0.665856	2.14308	1.29742	1.28478	1.00272	0.495913
ENSGALG00000016115	0.167097	0.4603	0.931791	2.1391	0.779103	1.07945	0.915038	0.914313	2.22625	2.41944	0.481863	0.382126	0.647843	0.188883	0.496211
ENSGALG00000028005	0.388381	1.11081	0.838124	0.762629	0.816749	0.897298	3.40393	3.08292	3.26307	2.83327	1.20158	2.10482	1.13044	1.9066	0.49635
ENSGALG00000010196	0.271209	0.265849	0.835113	0.896748	0.565809	0.484656	1.30701	0.836309	1.27101	0.991219	1.03599	1.07536	1.16572	0.855916	0.498202
ENSGALG00000005628	0.317999	0.478815	0.567654	0.65294	0.54017	0.548007	1.07637	0.553447	1.13903	0.258028	0.668699	0.84749	0.863316	0.695121	0.498574
ENSGALG00000017003	0.421155	0.615408	0.892861	0.549093	0.396707	0.250776	0.22982	0.574187	0.520694	0.389321	0.322989	0.69243	0.616703	0.383989	0.49887
ENSGALG00000004724	0.264161	2.27937	1.52942	1.91422	1.60887	2.26433	8.2089	6.73024	5.18653	0.317456	0.139559	0.343867	0.773745	0.841759	0.500807
ENSGALG00000003818	0.546555	1.68159	3.54119	3.57908	2.56002	2.0556	5.28536	3.94198	8.15347	0.230765	0.751802	0.603621	1.41652	1.35261	0.503321
ENSGALG00000028673	0.114112	0.111475	0.115653	0.206722	0.252859	0.260791	0.697154	0.445106	0.57332	0.313016	0.321264	0.141011	0.737406	0.436801	0.506457
ENSGALG00000022214	0.393538	0.627335	0.521309	0.378326	0.228454	0.377073	0.912594	0.34895	0.465558	0.759713	0.608168	1.0886	0.724911	0.420507	0.50677
ENSGALG00000024049	0.376626	0.99682	0.474567	0.392201	0.333722	0.286386	0.758901	0.934812	0.537466	0.633998	0.684569	0.673344	0.789736	0.632764	0.506817
ENSGALG00000001493	0.247783	0.728202	0.831203	1.29947	0.902197	0.962216	1.13407	0.902827	2.2519	0.534267	0.416031	0.434263	0.871017	0.640103	0.507076
ENSGALG00000020943	0.507108	1.29938	0.984259	0.839984	0.428834	0.30557	0.29432	0.215591	0.360787	0.513762	0.305234	0.563114	0.263117	0.339393	0.509758
ENSGALG00000015721	0.209754	0.549726	0.720518	0.99672	1.03183	1.18617	0.746257	0.441229	0.899949	0.466182	0.699505	0.858951	0.637444	0.403672	0.510072
ENSGALG00000013455	0.629322	1.52979	5.47258	6.61317	6.41625	4.26714	0.296894	0.429795	0.456451	0.286979	0.213883	0.155407	0.269914	0.327628	0.510122
ENSGALG00000002317	0.282273	1.30735	1.19673	0.477351	0.422397	0.500805	1.27928	1.46405	1.79965	3.93199	3.62991	2.73036	0.631274	0.621734	0.510269
ENSGALG00000006226	0.179269	0.622344	0.667879	0.654757	0.689191	0.409647	1.05479	0.664107	1.27969	0.858463	0.844222	0.724053	0.528289	0.748806	0.511434
ENSGALG00000024155	208.18	921.412	429.841	362.044	94.8175	86.3989	568.867	1842.73	839.956	31.2367	17.7744	158.419	4.79661	42.84	0.512618
ENSGALG00000018634	0.343482	0.446921	1.37271	0.912554	0.951845	1.30858	3.41827	1.34828	4.87344	1.98578	1.04473	0.829704	1.18315	1.19488	0.513672
ENSGALG00000004522	0.107584	0.524203	1.3679	2.80656	1.13546	0.938726	1.51916	1.21962	2.41916	0.62288	1.56408	1.03096	0.92893	0.819823	0.514911
ENSGALG00000000865	0.336164	0.549644	0.913908	0.146413	0.144841	0.215315	0.214964	0.375596	0.104849	0.507773	0.845931	0.799692	0.917416	0.330925	0.514931
ENSGALG00000003951	0.567121	1.67306	1.88107	1.43133	1.1274	1.18218	1.08529	1.41615	1.32082	0.687655	0.528201	1.21312	0.423366	1.22494	0.516088
ENSGALG00000027056	0.257084	0.829077	1.35953	1.53989	0.824579	0.859308	1.73885	1.52506	2.31692	0.846637	0.99746	1.63707	1.14934	0.947157	0.516712
ENSGALG00000012199	0.178481	1.12605	1.65632	3.28184	1.18705	1.07262	1.69459	1.27112	2.95676	0.388948	1.04585	0.863572	0.734191	0.70541	0.517005
ENSGALG00000009388	0.119725	0.482174	0.26172	0.615948	0.437386	0.39867	0.714673	1.00323	0.227816	2.77181	2.67103	1.95105	0.939454	0.700361	0.517111
ENSGALG00000001287	0.156193	1.13375	0.768641	0.300027	0.548818	0.459463	0.491584	0.352984	0.23648	0.286617	0.255881	0.714678	0.43283	0.509337	0.517403
ENSGALG00000004751	0.104282	0.484234	1.07273	0.49105	0.543073	0.388428	1.00131	1.23793	0.868425	1.88846	1.01403	1.76634	0.718699	0.695775	0.51837
ENSGALG00000007855	0.519594	2.33292	2.41424	1.31248	0.705775	0.710529	2.11606	1.00378	3.52456	0.307581	0.629152	0.34443	0.447856	0.646609	0.518438
ENSGALG00000011799	2.15924	2.17473	8.25273	4.91554	0.759972	2.13626	2.36692	7.94556	3.20343	0.455206	5.73227	1.44074	0.909249	2.04862	0.518853
ENSGALG00000009965	0.576839	0.95688	0.663885	0.23074	0.310179	0.35552	0.567862	0.292035	0.203428	0.112558	0.179001	0.176813	0.377067	0.642791	0.51931
ENSGALG00000004525	0.843884	65.9604	48.377	5.9657	2.33261	9.92299	16.2308	20.6313	30.6685	0.556209	0.425162	0.382904	2.49316	2.0705	0.520026
ENSGALG00000009016	0.270246	0.76574	1.87119	1.22999	0.609127	0.548663	2.07381	1.51239	2.66622	0.425274	1.00008	0.896941	0.859845	0.632086	0.521376
ENSGALG00000028310	0.514357	2.59559	2.77211	2.14934	1.18562	1.62232	6.91588	6.36867	7.64324	2.10499	1.67318	1.28109	1.40425	1.7043	0.52204
ENSGALG00000003990	0.352616	0.724424	0.847906	1.38896	0.877619	0.867214	1.56724	1.31955	1.52586	1.09631	1.22172	1.12246	1.11147	0.868582	0.523529
ENSGALG00000010837	0.307573	0.463821	0.674521	0.824606	0.444921	0.428473	0.78357	0.766231	1.17721	0.809325	0.716314	0.753338	0.636358	0.502765	0.524096
ENSGALG00000006900	0.228969	1.46749	0.462753	0.377965	0.360552	0.495987	0.492929	0.166028	0.248021	0.584488	0.147743	0.782992	0.520514	0.363882	0.524515
ENSGALG00000009519	1.26455	3.08914	2.30314	2.48511	1.17027	1.14869	1.98446	2.18184	2.4666	3.21209	1.27506	2.12331	0.681454	0.931953	0.525481
ENSGALG00000026059	0.190084	0.53411	1.10827	0.41665	0.40266	0.866644	0.110443	0.313905	0.441381	0.57756	0.104995	0.917038	0.375713	0.477975	0.525846
ENSGALG00000019710	1.18404	2.576	1.54613	0.905696	0.65503	0.973793	2.79967	2.34375	2.16822	1.08554	0.739395	1.11265	0.991229	0.790192	0.525932
ENSGALG00000007564	0.210615	0.600185	0.578022	0.608538	0.635562	0.536218	1.53712	0.920741	1.63196	1.16951	1.13062	1.19739	1.16237	0.880666	0.52619
ENSGALG00000017395	0.683222	1.29465	1.10826	1.26936	0.800331	1.12921	1.32091	1.46357	1.55978	0.630331	0.486279	0.614991	0.878831	0.775148	0.526497
ENSGALG00000029128	0.227833	0.521732	0.651829	0.68349	1.10245	0.856555	0.55745	1.2017	1.06483	1.0865	0.150739	0.96933	0.612749	0.742034	0.526901
ENSGALG00000006958	0.277477	1.37804	0.899963	1.53342	1.06095	1.25374	3.51814	2.03795	3.90791	0.459852	0.374083	0.506141	0.664965	0.695925	0.52772
ENSGALG00000010713	0.323684	1.39367	1.13795	1.40031	0.822475	0.685286	1.75913	1.43723	1.63034	0.931805	2.1672	1.80775	1.3823	1.07623	0.528047
ENSGALG00000023640	1.20685	2.387	11.6261	2.3371	2.58677	4.45699	0.246387	0.693901	1.88394	0.369272	0.631053	4.03274	3.50744	2.93611	0.528245
ENSGALG00000001532	3.65846	7.33352	5.73228	6.34731	3.4749	4.91429	9.76839	12.43	11.487	1.05393	0.670364	2.35144	1.20885	0.82327	0.528357
ENSGALG00000028897	0.242973	0.500378	0.974207	1.03957	0.685022	0.693621	1.19557	1.2163	1.61259	1.22827	1.42796	1.27602	0.842546	0.760825	0.530883
ENSGALG00000006017	0.109533	0.509864	0.465408	1.00648	1.17499	1.29767	3.11156	1.67987	3.14758	0.83378	0.147402	0.7216	0.537559	0.55708	0.532752
ENSGALG00000016933	0.358212	0.407491	0.77614	1.28467	0.925718	0.548904	1.27823	1.74673	1.07834	0.542009	0.729615	0.730107	0.6892	0.440874	0.533245
ENSGALG00000025891	96.5269	507.511	252.281	126.166	44.9848	40.9463	439.716	1234.1	547.077	381.65	82.1835	81.1559	4.21839	44.684	0.533883
ENSGALG00000027999	0.14332	0.619201	0.846253	1.10222	0.70145	0.808273	1.40925	0.919044	1.80757	1.20426	1.30666	0.906017	1.07305	0.868999	0.534161
ENSGALG00000026403	0.225376	0.24197	0.948552	0.729891	0.325319	0.29395	0.823045	0.734415	0.38009	0.472353	0.159869	0.501749	0.243191	0.436887	0.534811
ENSGALG00000010963	0.482525	1.80881	1.3829	1.15334	0.783595	0.705693	1.79012	0.835575	2.05333	0.333001	0.760546	0.795648	0.814819	0.687888	0.535815
ENSGALG00000006969	0.129889	0.725561	0.865652	0.878772	0.482803	0.469207	0.801345	0.803389	1.21517	1.24247	1.27236	1.2205	0.738111	0.901505	0.536196
ENSGALG00000008188	0.310683	0.523804	0.754666	3.48479	3.04809	1.5563	0.902095	0.71528	0.771206	0.789467	0.16621	0.277845	1.00353	0.637029	0.536325
ENSGALG00000020160	8.81005	3.91107	16.1534	9.38938	8.96775	14.378	1.40284	5.10884	1.23575	2.33146	0.977484	0.469373	2.91664	2.11282	0.536784
ENSGALG00000024447	2.87808	21.1347	3.28512	0.605291	0.717326	1.20592	0.330306	1.23868	0.835492	14.1286	12.306	5.36139	1.63068	3.07991	0.537162
ENSGALG00000013457	0.112747	0.344903	0.310955	0.239023	0.152485	0.32856	0.263453	0.23181	0.321249	0.936714	0.119717	0.884365	0.433616	0.423419	0.537536
ENSGALG00000023939	1.18688	1.51865	1.28108	1.17999	1.06422	1.12872	1.32015	0.833234	1.02177	0.211129	0.522137	0.849775	0.874731	1.12295	0.53755
ENSGALG00000016108	0.345981	0.466748	1.37692	0.637263	1.06776	0.825951	1.1389	0.924061	1.04963	0.625318	0.164324	0.743289	0.696671	0.603512	0.537577
ENSGALG00000002931	1.00058	1.76312	1.19134	0.651007	0.355699	0.400203	0.520236	0.398592	0.37116	0.12704	0.251428	0.851592	0.303361	0.265873	0.538787
ENSGALG00000003099	0.188568	0.636174	0.768291	0.756667	0.435868	0.394103	0.276715	0.346974	0.600011	0.407131	0.238498	0.55988	0.469434	0.370794	0.539606
ENSGALG00000013271	1.11386	2.00445	1.61462	1.31166	0.832513	0.848923	1.60186	1.11141	1.33139	0.490097	0.571044	0.584321	0.663167	0.549071	0.539689
ENSGALG00000010614	0.432795	2.00993	3.40237	2.65536	1.26115	1.44061	2.76377	4.41565	3.45534	0.728771	0.717775	0.747024	0.992675	0.865428	0.540558
ENSGALG00000003859	0.206817	0.610116	1.48054	1.02438	0.717046	0.85655	1.78975	1.16853	1.79321	0.9264	0.847275	0.957327	1.23447	1.00403	0.541035
ENSGALG00000010323	0.523537	0.536927	1.48558	0.551394	0.326136	0.475	0.594391	0.364977	0.496677	0.484719	0.530429	0.948401	0.902531	1.02246	0.5421
ENSGALG00000024040	0.272589	0.728072	0.453971	0.34731	0.318105	0.322822	0.778304	0.411129	0.515422	0.925743	1.04452	0.535094	1.03012	0.943796	0.542158
ENSGALG00000008701	0.250764	0.495316	0.606292	0.288912	0.264914	0.212035	0.603842	0.550689	0.59055	0.246301	0.298564	0.520468	0.284682	0.377573	0.544064
ENSGALG00000023119	1.32805	2.36055	2.10007	0.85221	0.823289	0.795858	1.36953	1.47607	1.45813	0.524618	0.561829	2.38819	0.687289	0.664189	0.544673
ENSGALG00000013043	0.143593	1.25719	1.37734	2.80888	2.19071	1.32486	2.35219	1.92773	3.32252	1.60863	0.517624	0.763267	1.04044	0.842137	0.546481
ENSGALG00000026363	0.68542	1.15465	1.93714	1.63277	0.823093	1.11145	1.46649	1.52187	2.09137	0.778223	0.903771	1.57242	0.617935	0.658597	0.547019
ENSGALG00000010505	0.179721	0.496168	0.756452	0.917165	0.410159	0.475919	0.606494	0.623566	0.775477	0.859062	1.03036	1.84484	0.619792	0.533862	0.547605
ENSGALG00000003386	0.495624	0.66321	0.31786	0.285792	0.335621	0.267766	0.300019	0.337431	0.504001	1.02007	1.31382	1.1856	0.552731	0.760902	0.548058
ENSGALG00000005291	0.144487	0.770505	1.6599	2.92948	1.44574	1.28288	2.23892	1.77491	3.20907	0.603233	1.61577	1.04941	1.00044	0.843472	0.548273
ENSGALG00000007269	0.176482	0.190873	0.541505	0.27839	0.162136	0.257277	0.314981	0.273991	0.459799	2.21978	4.71865	5.61311	0.549326	0.429641	0.5505
ENSGALG00000004060	0.207332	0.695279	1.14068	1.23955	0.841241	1.24369	3.73398	1.26109	3.11423	0.465483	0.665942	0.298631	1.21226	1.22977	0.552026
ENSGALG00000002466	0.537276	1.38959	2.02917	2.45383	1.48787	1.51173	3.77086	3.24008	4.26383	0.334547	0.225441	0.643703	0.995389	0.80733	0.553971
ENSGALG00000004852	0.129465	0.827538	1.292	1.04252	0.655493	1.03101	0.867694	0.605632	1.23088	1.35259	0.616105	0.927912	0.55107	0.418652	0.554871
ENSGALG00000003881	0.239476	0.760821	1.29114	2.61031	0.974714	0.957369	1.0303	0.986524	1.77783	0.572782	1.5619	0.730381	0.822143	0.808268	0.557967
ENSGALG00000001876	1.29435	1.73635	0.83247	1.04734	0.722771	0.335416	0.482998	0.388119	0.658006	0.417297	0.322972	0.572718	0.619362	0.470917	0.561272
ENSGALG00000026169	0.210717	0.891067	0.586413	0.959012	1.07553	1.14147	0.984751	1.50321	0.583366	0.270508	0.367609	0.489362	0.900819	0.618781	0.561922
ENSGALG00000023812	0.127684	1.22268	3.65356	3.13145	1.82999	3.97475	4.89029	6.14641	7.42104	1.11051	0.632547	0.838582	1.42436	1.26735	0.562275
ENSGALG00000007665	0.375202	1.71846	1.99523	1.92781	1.34945	0.921425	1.47533	1.04491	2.11205	2.53576	0.703455	0.935634	0.890125	0.954635	0.565198
ENSGALG00000011744	0.227671	0.440409	0.387993	0.562048	0.332205	0.41187	0.478152	0.808613	0.514949	0.73477	0.577025	0.706354	0.55556	0.514046	0.567892
ENSGALG00000010623	0.213931	0.969603	1.9277	2.37024	0.951253	0.799938	1.31963	1.2546	2.07337	0.59018	1.37537	0.68527	0.991221	0.965525	0.570779
ENSGALG00000027596	0.209438	0.368909	0.224237	0.291137	0.521275	0.519921	1.03724	0.470848	1.07519	0.722297	0.477418	0.337893	0.520472	0.577951	0.571526
ENSGALG00000002314	0.621333	0.229665	0.907266	1.72486	0.955034	1.81429	1.52411	1.36035	0.613465	0.605606	0.150739	1.28717	2.54965	1.17254	0.573457
ENSGALG00000008312	0.499439	1.37774	1.40391	3.06111	2.98716	2.20714	2.82924	1.91001	3.60005	0.690529	0.364141	0.366801	1.46567	1.03226	0.5748
ENSGALG00000004657	0.252148	1.41446	0.93849	0.689948	0.652244	0.60044	1.56489	1.42499	2.14293	0.981319	2.28508	1.58966	1.23828	1.40983	0.574853
ENSGALG00000017328	0.123583	0.223721	0.880361	1.47494	1.89696	1.13459	0.335928	0.425226	0.375606	0.715481	0.96387	0.876454	0.633943	0.254993	0.575349
ENSGALG00000003660	0.668878	2.30035	1.78332	2.58133	0.906036	0.927145	1.02333	0.876386	2.10436	1.82272	1.70466	1.07883	0.992927	0.309146	0.576825
ENSGALG00000026353	1.36889	2.1401	1.76161	0.66916	0.576667	0.734364	0.899734	0.666589	0.555934	0.307192	0.181207	0.7113	0.445321	0.546968	0.579114
ENSGALG00000002091	0.14489	0.200718	0.551052	0.67351	0.517323	0.679456	0.945673	1.23776	1.74245	0.97213	0.910434	0.754941	0.460732	0.53613	0.580031
ENSGALG00000021655	0.237832	0.817651	1.0611	0.200408	0.167785	0.225214	0.288233	0.28198	0.177296	0.200117	0.145643	0.134004	0.41125	0.208239	0.581612
ENSGALG00000020479	0.405234	1.05399	2.81596	1.77654	0.874803	1.03197	1.52413	1.7009	2.35411	1.40824	1.43331	1.01183	0.810777	0.845038	0.581929
ENSGALG00000002513	0.821878	1.73532	1.53186	3.09698	0.535715	0.639167	1.24859	1.42533	3.48258	0.164676	0.173149	0.160379	0.568728	0.512686	0.581934
ENSGALG00000001264	0.173628	0.458734	0.989291	1.17649	0.651547	0.641496	0.745229	0.741643	0.970217	0.753779	0.380912	0.60845	0.621496	0.586568	0.582814
ENSGALG00000007182	0.442567	0.685197	0.705568	1.05495	0.443496	0.850083	2.5915	2.29784	3.04974	1.92402	3.70976	3.66865	1.59861	1.48991	0.583946
ENSGALG00000026734	0.226158	0.781273	1.46937	1.28303	0.299765	0.80872	0.675208	0.649642	1.08364	0.272215	0.157218	0.636577	1.10761	1.25861	0.584518
ENSGALG00000020201	0.123851	0.4892	0.433466	0.593507	0.436807	0.388706	0.806421	0.554286	0.905578	0.753068	1.45538	1.18825	1.07943	0.65344	0.585504
ENSGALG00000007871	0.107726	0.278082	0.228252	0.601993	0.414415	0.579218	0.762369	0.755106	0.911353	0.582153	0.272798	0.448471	0.775976	0.732643	0.585844
ENSGALG00000011013	0.170982	0.467117	0.52802	0.426995	0.326739	0.486807	1.01329	0.725861	0.945414	0.526801	1.45279	0.68329	1.31759	1.17608	0.586709
ENSGALG00000006992	0.253315	0.529486	0.130043	0.243442	0.160251	0.221691	0.729573	1.45999	0.588528	3.64975	0.174597	0.956809	0.135201	0.507692	0.589179
ENSGALG00000000789	1.76053	3.09044	2.19313	1.37719	1.09892	0.9761	1.5289	1.06723	2.00839	0.845259	1.04688	1.18134	0.67891	1.29944	0.58968
ENSGALG00000003123	0.737217	1.50657	2.91023	2.28486	2.27593	1.67592	1.40285	1.73152	1.62228	0.794847	0.232627	0.912342	0.5194	0.489011	0.590227
ENSGALG00000028485	0.223858	0.421428	0.301172	1.12673	0.663085	0.29415	0.724709	0.282966	0.736082	1.05375	0.518457	0.156524	0.720175	0.653298	0.591125
ENSGALG00000011531	0.1078	0.831038	0.85159	1.49284	0.848612	0.777216	1.82761	1.78989	2.10159	1.33149	1.16859	1.17813	1.02471	0.994264	0.592007
ENSGALG00000025963	0.673539	3.25033	1.75822	2.76621	1.64783	1.27282	2.30722	2.9426	3.09033	1.36858	1.35566	0.858315	1.11573	0.401586	0.592891
ENSGALG00000008915	0.729761	2.66071	2.5798	1.01004	0.786183	1.07173	0.93891	1.20332	1.1072	1.32173	0.45612	1.32579	0.302318	0.846417	0.593386
ENSGALG00000027873	0.394781	0.671801	0.93149	0.625451	0.400844	0.407815	0.580226	0.55754	0.671482	0.675541	0.504755	0.950091	0.670658	0.63305	0.593558
ENSGALG00000015032	0.105568	0.446502	0.353389	0.257161	0.305578	0.259062	0.800708	0.531489	0.617764	0.645692	0.149633	0.538614	0.931818	1.11712	0.595177
ENSGALG00000021592	0.118521	0.161273	0.282917	0.144382	0.206855	0.181794	0.27386	0.36413	0.331612	0.451236	0.723585	0.80369	0.476742	0.597253	0.596082
ENSGALG00000009859	0.1108	0.16314	0.357871	0.527007	0.457006	0.354813	0.261595	0.298303	0.168996	1.2923	0.658608	0.79191	0.476955	0.330103	0.597113
ENSGALG00000020253	0.157031	0.247147	0.390257	0.710083	0.371208	0.499052	1.0743	0.414464	0.847907	1.18837	1.11166	1.00242	1.14834	0.683917	0.597555
ENSGALG00000027028	0.436144	1.2969	0.723465	1.04887	0.627046	0.930296	1.22129	0.987436	0.694867	0.49631	0.624678	0.738726	0.645437	0.684782	0.598019
ENSGALG00000026093	1.66709	1.41093	0.890729	1.17591	1.40163	1.26716	1.54652	1.90779	1.22594	1.44369	2.29287	1.568	1.04049	0.807183	0.599973
ENSGALG00000028065	1.00448	1.04346	0.494964	0.394794	0.380371	0.495285	1.11509	0.690525	0.953657	0.491889	0.389141	0.908971	0.718936	0.562971	0.600076
ENSGALG00000004904	1.70808	3.97118	2.4772	1.57849	1.03538	1.15991	1.43555	1.75756	2.30148	1.47302	1.05153	1.7727	0.884556	0.879459	0.600427
ENSGALG00000010769	0.978651	1.16949	0.959578	1.38314	0.435323	0.50729	0.558923	1.19379	0.61568	4.58183	1.00382	2.384	0.34134	0.744671	0.60089
ENSGALG00000002535	0.16199	0.952481	0.952651	1.60368	1.19815	1.65624	2.55769	1.23767	2.58348	0.392683	0.494099	0.475546	0.816484	0.874933	0.600964
ENSGALG00000000516	1.07457	1.27398	1.31767	1.09974	1.33255	1.29304	1.18839	0.887049	1.39699	0.319432	0.648427	0.338497	0.83851	0.680907	0.601653
ENSGALG00000021135	0.664677	1.06867	4.12747	1.06839	0.809355	0.984273	1.27331	1.07437	1.44141	0.606619	0.607299	1.38494	0.528563	0.789144	0.601955
ENSGALG00000015458	0.108283	0.454686	0.148197	0.357814	0.530018	0.601223	0.391712	0.474601	0.146845	0.612215	0.356162	0.831291	0.697177	0.405541	0.603471
ENSGALG00000008198	0.352992	2.00867	1.67802	1.66613	1.71986	1.26067	5.09685	3.01941	4.77584	1.6685	0.773982	2.03027	0.705022	0.962067	0.603814
ENSGALG00000001835	0.341038	0.354325	0.765724	0.615334	0.374177	0.610435	0.844384	0.75329	0.580715	1.99543	0.977295	2.36372	1.09721	1.02714	0.603833
ENSGALG00000016875	0.648087	0.580029	1.00385	2.32339	1.47434	0.512304	2.99491	3.01305	2.58623	1.68981	1.47129	0.437821	1.48381	0.808398	0.604161
ENSGALG00000007463	1.13541	2.64798	1.62091	0.627783	0.807685	0.568283	0.144995	0.110857	0.213643	0.143151	0.142839	1.03533	0.581275	0.953503	0.60803
ENSGALG00000021301	0.65372	1.73548	1.93131	1.84877	1.1819	1.33899	2.22273	1.95717	2.32084	0.680606	0.583914	0.965617	0.643713	0.788091	0.608873
ENSGALG00000007522	0.152584	1.48426	0.982789	0.747408	0.46866	0.624992	4.68949	2.85705	4.22407	0.802049	0.542641	0.637157	1.08374	1.01811	0.609256
ENSGALG00000012070	0.297252	1.69133	3.10608	1.1354	0.620273	0.568725	1.12994	0.41624	1.90146	2.40033	4.92739	10.5984	0.355565	0.481904	0.61316
ENSGALG00000027085	0.304019	0.662467	0.376266	0.40061	0.477312	0.462945	0.85846	0.491016	0.583941	0.340172	0.358069	0.676859	0.686968	0.850381	0.61369
ENSGALG00000027981	0.242318	0.827247	0.885309	1.06878	0.645945	0.823836	1.56058	1.29598	1.2762	0.765145	0.881439	1.10976	0.995167	0.888067	0.613877
ENSGALG00000027948	1.10505	1.78435	1.14966	0.741108	0.44046	0.386616	1.17445	0.244127	0.543993	0.230167	0.470654	0.50586	0.384978	0.423034	0.617631
ENSGALG00000016609	0.205984	0.809531	2.28647	2.7922	1.20799	0.987628	1.50935	1.51443	2.66936	0.623363	1.29758	1.28863	1.27711	1.09196	0.618895
ENSGALG00000015360	0.152604	0.498566	1.24362	2.48202	1.08881	0.961584	2.2291	1.39327	3.72683	0.917577	1.70015	1.37991	1.37405	1.04552	0.619788
ENSGALG00000011189	0.252317	0.693505	0.991226	1.03496	0.682647	0.632284	0.895129	0.988778	1.47229	1.22396	1.32032	1.37236	0.989389	0.77151	0.620486
ENSGALG00000012216	0.142041	0.265714	0.701201	1.18857	0.608729	0.616698	0.220451	0.335913	0.395931	0.936908	0.716744	0.818579	0.612654	0.699511	0.621281
ENSGALG00000004369	0.101855	0.496334	1.2014	2.48941	1.6996	2.38449	4.7988	3.41737	9.92907	1.84346	1.83158	1.62621	1.12674	0.796123	0.623014
ENSGALG00000003368	0.271082	1.28692	1.42497	2.07852	1.16841	0.932428	2.17849	1.55373	2.92893	0.534024	0.976744	1.13269	0.994276	0.786825	0.623205
ENSGALG00000001533	0.184873	0.387116	0.335319	0.372647	0.302031	0.309166	0.491177	0.386398	0.378696	0.449854	0.571039	0.660469	0.793544	0.660262	0.623705
ENSGALG00000027495	1.32698	2.09963	1.40818	0.533189	1.38448	0.727448	0.912087	0.56977	0.653001	0.58967	0.367771	0.759822	0.721387	1.87511	0.625906
ENSGALG00000004286	1.88429	1.30804	1.13565	0.770346	2.33263	2.97075	0.767263	0.621145	0.403512	2.05808	0.122681	2.1055	0.601946	0.662352	0.626082
ENSGALG00000006016	1.3281	3.19482	1.66148	2.10798	0.998379	0.877995	1.84922	1.8645	2.29376	0.973461	1.75725	1.38318	0.981892	0.920599	0.626602
ENSGALG00000003952	0.729776	1.30129	1.70044	1.76076	1.01075	0.855596	1.02927	0.810599	1.44722	0.346612	0.484881	0.793178	0.66649	0.538099	0.633562
ENSGALG00000010669	0.357675	1.22461	1.82036	1.83356	0.905019	0.716652	2.45322	1.87533	2.92051	0.627053	1.03274	1.00412	0.945796	0.642716	0.634275
ENSGALG00000026185	0.329882	1.63431	1.58616	0.900948	0.364698	0.372438	0.870083	0.877016	1.83751	1.42327	1.97107	1.27936	0.895936	0.760132	0.634661
ENSGALG00000006382	0.166927	0.275622	0.48167	0.855783	0.615903	0.755564	0.471562	0.628948	0.7113	0.681234	0.524081	0.678125	0.866043	0.601639	0.635886
ENSGALG00000000048	0.91058	1.22216	0.680681	0.470058	1.1874	1.15708	1.37268	0.517775	0.968846	0.299836	0.532743	0.845903	1.01118	0.981419	0.636232
ENSGALG00000016605	0.132731	0.29461	0.474953	0.547034	0.434895	0.42162	0.674564	0.386447	0.763741	1.55855	2.16871	0.78054	0.694707	0.566075	0.636806
ENSGALG00000020329	0.560568	3.33831	5.79344	7.81851	6.65918	4.35283	3.46334	2.31082	4.6477	0.328884	0.278281	0.699651	0.978085	0.753806	0.637826
ENSGALG00000029160	0.221291	0.880354	0.818289	1.31342	1.23178	0.542492	1.05724	0.362982	2.25745	1.55322	1.79636	1.38153	1.0134	0.780164	0.640011
ENSGALG00000006911	0.140021	0.265836	0.246318	0.452961	0.84273	0.266145	1.00313	0.539301	0.75289	0.788018	0.255284	0.557641	1.14342	0.97518	0.642437
ENSGALG00000027693	0.676961	0.453668	0.893214	0.600802	0.442926	0.364603	0.804193	1.1371	1.0204	0.33363	0.2	0.380843	0.346274	0.514361	0.642554
ENSGALG00000006907	0.433617	1.01116	1.3618	0.9086	0.829661	1.27791	1.45409	1.80421	1.29878	0.586397	0.651768	0.978029	0.50379	0.344167	0.642741
ENSGALG00000006134	0.278698	0.630984	0.331696	0.375628	0.37768	0.515081	0.663195	0.138409	0.127598	0.201768	0.632734	0.642111	0.679528	0.457333	0.643676
ENSGALG00000011089	0.194066	0.634704	1.02879	0.228749	0.201883	0.357872	2.4434	2.33323	1.65238	2.0384	1.64912	2.23576	1.1091	1.92067	0.644981
ENSGALG00000007161	0.139487	0.340267	0.355142	0.622519	0.473218	0.613189	0.847052	0.649771	0.781401	0.487873	0.494853	0.393908	0.787778	0.461221	0.645183
ENSGALG00000025988	1.16456	1.19272	0.251331	0.194001	0.343295	0.27833	0.424785	0.155383	0.204117	0.348279	0.688462	1.0553	1.13105	1.17506	0.645258
ENSGALG00000011275	0.390959	0.737344	1.85886	2.67082	1.1631	1.27463	2.07025	1.72365	2.94097	0.707524	1.73122	1.3785	1.48492	1.30742	0.645532
ENSGALG00000005737	0.138205	0.394995	0.865993	1.26953	0.639586	1.00379	2.60989	1.46931	4.2253	1.97849	2.20354	1.94241	1.03205	1.37605	0.646646
ENSGALG00000014689	0.354986	0.96242	0.621462	1.3882	1.19551	1.24953	2.70259	1.89152	2.77835	0.285609	0.306888	0.382588	1.37602	1.04178	0.64673
ENSGALG00000011215	0.216763	0.879504	2.06633	2.74795	1.3439	1.20085	1.85592	1.35584	3.31518	0.77853	0.78563	0.829877	0.893075	0.571933	0.64716
ENSGALG00000013607	0.305174	0.714262	1.82151	3.42684	1.80023	1.28743	1.25328	1.26386	2.10224	0.765658	1.81605	1.10587	1.49077	1.03034	0.648054
ENSGALG00000004035	0.893849	1.64994	2.7694	0.736829	0.973847	1.48881	2.49917	2.02693	2.41488	1.1014	1.33234	1.59363	1.2087	1.96788	0.648188
ENSGALG00000023164	5.55695	7.84373	3.41537	2.04871	2.41084	2.66194	3.08994	3.72994	4.60124	1.33167	0.630302	1.2555	0.813806	0.672321	0.648737
ENSGALG00000011379	0.136078	0.230692	0.672106	1.67801	1.22882	1.22694	2.88417	1.68487	2.89752	0.46216	0.959061	0.363618	1.52085	1.12376	0.649797
ENSGALG00000007676	0.496928	1.72164	1.94058	2.20536	0.897292	0.932537	1.28712	1.36518	1.83136	0.731802	1.05366	1.41826	1.04462	0.885279	0.65103
ENSGALG00000015110	0.227144	0.628969	0.990691	0.314226	0.25883	0.577104	0.677227	0.484558	0.274127	0.50707	0.547917	0.908716	0.405491	0.387637	0.651436
ENSGALG00000008952	0.255158	0.468794	0.377494	0.867789	0.811225	0.44266	1.15176	1.29026	1.30666	0.855896	0.699345	0.31224	1.05806	0.733081	0.652563
ENSGALG00000007174	0.111487	0.497442	1.14528	3.52625	1.25443	1.32844	1.47666	1.5348	1.98683	1.88173	1.55351	1.13012	0.57955	0.332739	0.653152
ENSGALG00000010855	0.31782	0.483939	0.910554	1.14736	1.22855	1.29382	1.65145	1.31716	1.48489	0.834995	0.896782	0.603609	0.677619	0.669515	0.653605
ENSGALG00000003678	0.513776	0.767101	2.69419	2.73208	1.43617	1.93628	1.49512	1.64213	3.10228	1.61304	1.03921	0.952762	0.458322	0.574682	0.654617
ENSGALG00000024254	0.975261	2.15787	0.925609	1.0138	1.30011	0.943491	1.61727	1.65367	1.11242	0.227485	0.531472	0.446464	0.469437	0.696391	0.654799
ENSGALG00000016929	0.116209	0.450569	0.57834	1.05127	0.641733	0.60158	1.22603	1.079	0.98944	3.70785	3.09926	2.78228	1.36017	1.0305	0.655783
ENSGALG00000003115	0.120977	0.554957	0.200983	0.488567	0.229677	0.235173	0.277193	0.408614	0.376074	0.22997	0.281556	0.236039	0.38821	0.256291	0.656779
ENSGALG00000004870	0.531899	1.91614	2.85731	2.12153	1.09134	0.726024	2.87899	2.46615	3.60144	1.71439	2.01012	2.31565	1.36802	1.21298	0.657228
ENSGALG00000002960	0.928546	1.46908	0.939235	0.437405	0.664273	1.00003	0.827392	0.441161	0.612666	0.130485	0.231932	0.315922	0.545079	0.533979	0.657917
ENSGALG00000010881	0.294241	0.523376	1.40139	2.17794	2.07863	1.055	1.24757	1.98939	3.3456	1.48308	1.71957	2.46488	0.898558	0.880403	0.658416
ENSGALG00000015918	0.494461	1.40028	1.64645	0.802008	1.3592	1.03349	2.51454	1.46552	1.60629	0.17583	0.130252	0.109157	0.668682	0.576432	0.658762
ENSGALG00000010674	0.250927	1.41183	3.70892	4.86734	1.87038	1.3594	1.17846	1.62537	4.64211	0.667648	1.14874	1.58084	0.866918	0.891346	0.659181
ENSGALG00000002005	0.588627	2.54771	3.75638	2.88907	1.53037	2.45415	3.7817	5.39232	7.0595	2.32428	2.02694	2.61433	1.38334	1.22819	0.659228
ENSGALG00000019522	0.397259	0.579159	0.551715	1.30586	0.694317	0.756305	1.26304	0.945163	1.71363	1.17762	1.0625	1.32375	0.944866	0.656045	0.659545
ENSGALG00000023338	0.399305	1.48793	1.4872	1.85492	1.84722	1.23074	1.81405	1.0238	2.62897	0.938385	0.504372	0.625584	0.991451	1.20969	0.66041
ENSGALG00000010708	0.234326	0.87278	1.50615	1.91019	1.16383	1.18686	1.39291	1.33963	1.67058	1.10683	0.88326	1.52176	0.80364	1.06799	0.660511
ENSGALG00000027890	8.76653	13.8853	0.877422	1.82741	1.09771	1.03553	1.21328	2.66763	1.90363	0.509305	1.20187	3.52385	1.36516	1.28855	0.660596
ENSGALG00000002338	0.31329	0.800735	2.21842	4.32326	1.7019	1.51103	2.24875	1.38566	3.71876	1.06798	3.00761	1.69549	1.99323	1.50566	0.662307
ENSGALG00000026333	0.127438	0.332952	0.258519	0.20044	0.214005	0.117312	0.745673	0.39173	0.7211	0.186855	0.298244	0.61549	0.52666	0.437063	0.662809
ENSGALG00000008166	0.251035	0.395619	0.596998	0.90417	0.464782	0.539812	0.909211	1.05536	0.6372	0.338313	0.494997	0.555754	0.63409	0.389055	0.663202
ENSGALG00000011208	0.515389	1.26363	1.0796	2.59341	1.06482	1.17083	2.28733	1.43685	2.23171	0.972987	1.31695	1.3361	1.53976	0.854937	0.665738
ENSGALG00000015878	0.108951	0.413797	0.517729	0.899569	0.679865	0.834963	1.20593	1.00346	1.08268	1.66771	1.60792	1.38968	1.1202	0.999763	0.666999
ENSGALG00000016322	0.427034	1.0839	3.10005	1.40663	0.976339	1.68563	4.51025	2.8644	6.8742	0.464318	0.980215	1.51032	1.67057	0.707818	0.667111
ENSGALG00000015218	0.511435	1.10713	1.44232	2.58392	1.99363	1.45466	1.29735	0.881651	1.46003	0.700154	1.13163	0.886508	1.39579	1.50574	0.669051
ENSGALG00000022137	0.407258	1.66236	0.910924	0.500422	0.663297	0.457538	1.47091	0.509284	1.23763	0.258043	0.874158	0.290614	0.629034	0.970714	0.669903
ENSGALG00000014772	0.135049	0.141294	0.812163	1.9334	0.776944	0.851615	1.93137	1.15279	1.91756	1.06338	1.32008	0.741525	1.26165	0.622237	0.670032
ENSGALG00000015952	0.674748	1.25486	0.918046	0.969451	0.72419	0.757994	7.43621	1.67209	7.73101	0.79718	1.96789	2.38242	1.03365	1.33705	0.670927
ENSGALG00000000966	0.950441	1.96888	1.8846	1.76765	1.34323	1.29384	2.33635	1.84803	3.04719	0.776701	0.871189	1.12153	1.18886	0.90686	0.671626
ENSGALG00000016417	0.463267	2.55446	4.2778	4.56168	1.68188	1.19694	1.94675	1.89181	4.59775	0.674666	2.30033	1.50068	1.32723	0.928792	0.672001
ENSGALG00000028978	1.30114	1.37417	1.97617	1.0709	0.956547	0.79317	1.21673	1.68358	0.998339	1.01979	1.40115	1.98221	0.574763	0.73987	0.673441
ENSGALG00000012644	0.444777	2.34501	4.64941	1.41232	0.889699	3.44353	1.74901	3.57463	4.19361	0.988099	0.284711	1.06891	1.72294	1.21088	0.676753
ENSGALG00000006045	0.868988	4.55214	4.88937	4.50001	2.54231	1.89973	5.35635	3.53568	7.3409	1.60166	0.264809	0.742707	1.04097	0.883235	0.677146
ENSGALG00000027955	0.165913	0.528884	0.674	0.353046	0.454183	0.456174	0.659521	0.702047	0.659323	0.530259	0.188921	0.468727	0.309194	0.464488	0.67804
ENSGALG00000014179	2.15514	6.69732	4.85832	3.14926	3.52285	2.57116	1.97792	1.10273	3.58571	2.6158	1.13499	2.72233	1.09684	1.50534	0.678854
ENSGALG00000013588	0.689135	0.844564	0.795038	1.04211	0.502531	0.605897	1.27961	0.926325	1.20608	0.808125	0.594643	1.30702	0.791938	0.589479	0.679143
ENSGALG00000004193	0.352541	0.894843	1.29035	1.16905	0.969027	0.563004	1.85589	1.35597	1.52767	0.672535	0.725525	0.50172	0.671291	0.732495	0.679469
ENSGALG00000001491	0.180985	0.881334	2.26869	2.59472	1.43979	1.15604	1.58785	1.46527	2.41509	0.805401	1.66292	0.994823	1.26709	1.06195	0.679994
ENSGALG00000012367	0.761686	1.77574	2.18932	1.86145	0.928853	1.12924	2.72369	2.92258	3.09444	1.20849	0.916386	1.44015	0.845356	1.06407	0.680334
ENSGALG00000003935	0.39293	1.92583	2.27507	1.65177	1.16577	0.893373	1.31893	1.02638	1.64487	0.788465	0.710321	0.708998	0.745518	0.460658	0.682199
ENSGALG00000015467	0.574951	0.677162	0.490917	0.871083	1.14315	0.816895	1.29496	1.20938	1.43881	0.645897	0.418113	0.488928	0.564603	0.525328	0.682433
ENSGALG00000015136	0.159996	0.498376	0.787901	0.930301	0.593048	0.646234	0.86134	0.917357	0.79669	0.6796	1.66244	1.18808	0.692651	0.600535	0.682708
ENSGALG00000006971	0.220455	0.918905	1.07287	1.79602	0.815074	0.858725	1.71669	1.25978	2.27243	1.16578	1.30338	1.19992	1.32133	1.04614	0.684312
ENSGALG00000012324	0.100373	0.476147	1.16326	1.20368	0.764903	0.503088	0.988653	1.57161	1.24007	0.556439	0.650848	1.02475	0.696796	0.863604	0.684336
ENSGALG00000017064	0.240475	0.712398	1.38742	2.22814	0.897264	0.586764	0.96063	1.21523	1.8718	0.395085	1.06021	0.919229	0.712242	0.77208	0.68468
ENSGALG00000026768	0.12429	0.448015	0.684651	1.58542	0.617494	0.428006	0.631235	0.479727	1.08297	0.38477	0.18225	0.454116	0.513628	0.3617	0.686183
ENSGALG00000001849	0.575009	2.76163	2.55608	2.44238	1.86142	2.19454	3.0828	2.466	5.66785	0.815352	0.5925	0.810227	0.780806	0.86321	0.687697
ENSGALG00000003540	0.140101	0.750478	1.49809	1.76551	0.688536	0.8919	1.51663	1.38128	2.18085	0.861173	0.91948	1.48652	0.716454	1.10804	0.688513
ENSGALG00000025751	2.75475	6.78813	18.7475	13.0546	5.06291	4.80495	3.05415	3.20044	4.68316	0.436342	2.29441	2.01333	2.11772	1.52977	0.688777
ENSGALG00000007889	0.105092	0.203162	0.764958	0.403546	0.1599	0.179574	0.269202	0.245172	0.37389	1.54643	0.852268	1.36817	0.661333	0.455378	0.690948
ENSGALG00000028626	0.639271	1.11066	0.98818	2.01729	1.68835	1.34178	1.91874	1.25907	2.34962	1.02182	1.35231	1.08343	0.889969	0.923771	0.69511
ENSGALG00000007945	0.368737	16.5113	31.5879	1.24805	0.812441	2.92657	5.11828	11.3029	4.01187	0.188814	0.162088	0.301486	0.919381	0.738948	0.696319
ENSGALG00000017371	0.153006	0.954829	2.15045	2.48182	1.86904	1.86811	3.94831	2.23972	4.39165	0.545752	0.303105	0.348641	0.502203	0.705794	0.697879
ENSGALG00000009407	0.244109	0.390778	0.321217	0.370015	0.24931	0.259531	0.710997	0.50979	0.483559	0.374864	0.495372	0.756754	0.693078	0.666135	0.698585
ENSGALG00000014639	0.716635	3.8904	6.58756	6.41298	3.86478	3.28021	5.67911	4.82368	8.20324	0.659137	0.316631	0.480954	1.065	0.758852	0.698749
ENSGALG00000002755	0.550616	1.21036	1.1784	1.68771	1.3529	1.27747	1.97605	1.83251	2.21061	0.495643	0.968869	0.800848	1.07592	1.02904	0.699353
ENSGALG00000008250	0.184313	1.247	0.664584	0.319884	0.188402	0.565476	19.0949	11.262	19.0566	1.99251	1.34721	2.29757	1.57639	2.10893	0.700137
ENSGALG00000023424	0.326697	0.334451	0.165619	0.586754	0.657419	0.559789	1.36791	0.956188	0.959029	0.738107	0.837452	1.22828	0.954963	0.739379	0.701748
ENSGALG00000015985	0.187367	0.712446	1.92599	2.53026	1.01826	0.740484	1.37211	1.16316	1.86243	0.632465	1.19136	1.4289	1.00153	0.84577	0.70352
ENSGALG00000007141	0.277665	0.88034	1.06199	1.67931	1.06437	1.12542	1.66935	1.63237	1.67161	0.267584	0.200174	0.531217	0.589616	0.589458	0.707008
ENSGALG00000021702	1.70091	2.93909	1.44433	2.37087	3.09384	4.07969	3.59245	2.66651	2.98772	1.10774	3.56833	2.25814	2.18317	1.9226	0.707971
ENSGALG00000010748	0.65424	1.20309	3.06413	3.26318	1.33415	0.943482	0.912636	0.981675	1.7682	0.578122	1.19829	1.42042	0.816691	1.01717	0.708044
ENSGALG00000009513	0.984285	1.54669	1.8237	1.25082	0.736234	0.802606	1.61489	1.19463	1.45487	0.295362	0.799852	0.58903	0.737029	0.809623	0.7099
ENSGALG00000026502	0.252273	2.13751	1.13317	0.556947	0.19757	0.563965	0.351576	0.404775	0.51132	0.44429	0.542531	0.284257	0.620678	1.21216	0.710782
ENSGALG00000012938	0.360469	0.950317	1.60257	2.04264	1.39143	1.39449	2.13374	2.33088	1.92197	1.3819	1.60067	2.67243	1.6659	1.61087	0.711148
ENSGALG00000015303	0.265192	0.620834	0.756213	1.49093	0.654227	0.879506	1.39902	1.12909	1.67942	1.13182	0.894446	0.975564	0.912055	0.593917	0.711326
ENSGALG00000006830	0.471009	0.854259	1.77638	1.57654	0.837724	1.22068	3.5438	3.94971	3.05847	1.19084	1.59851	1.67337	1.19949	1.36174	0.712147
ENSGALG00000007312	0.189114	0.693827	1.11936	1.08909	0.322473	0.329811	0.96146	1.04049	1.12153	0.375807	0.527052	0.571155	0.686037	0.741441	0.71378
ENSGALG00000001761	0.635568	1.34212	1.74197	3.20176	1.19793	1.21672	1.40195	1.4014	2.97862	1.04062	2.20268	2.43469	1.10955	1.40559	0.714552
ENSGALG00000014801	0.168673	0.581151	2.11538	3.85591	1.32234	1.42606	2.01678	1.67913	3.90306	1.0704	2.22157	1.55008	1.53459	1.30507	0.714784
ENSGALG00000011242	1.64043	2.39332	1.60215	1.06351	1.00259	0.833569	1.09599	1.07644	1.22137	0.447248	0.443588	0.805739	0.515841	0.607132	0.716907
ENSGALG00000027977	0.980059	1.85414	0.948254	0.546812	0.789856	0.752475	1.9197	1.32622	1.20292	0.806843	0.776071	1.50506	1.19903	0.952805	0.7184
ENSGALG00000005934	0.133075	0.360484	0.39006	0.404055	0.278044	0.265809	0.308994	0.367879	0.421353	0.61049	0.210868	0.281292	0.754236	0.674183	0.719772
ENSGALG00000028817	1.15115	4.2389	2.51493	0.687509	0.204116	0.485067	7.20068	7.04928	5.24373	0.437964	0.139833	0.384219	0.154365	0.563787	0.721768
ENSGALG00000027841	0.21116	1.07871	0.596269	0.173678	0.361073	0.282462	0.300879	0.148311	0.205887	0.388729	0.220329	1.0258	0.412362	0.506777	0.723078
ENSGALG00000000071	0.120896	0.415742	0.405167	0.916607	0.542467	0.6365	1.27475	1.15008	1.39412	0.711662	0.442413	0.744648	0.532523	0.404111	0.724224
ENSGALG00000020002	0.38364	0.475133	1.0859	0.629623	0.221922	0.360299	0.433808	0.157577	0.182934	2.49378	1.63537	0.365661	1.40421	0.778694	0.724891
ENSGALG00000008420	0.13898	0.505089	0.5759	1.28081	0.956428	0.722726	1.19995	1.03039	1.65833	1.14782	0.895614	0.754957	0.848266	0.837032	0.725226
ENSGALG00000010163	0.422239	2.10434	3.42989	1.78314	0.869651	2.98193	6.45474	4.16873	4.25111	0.108627	0.328709	0.364599	2.12945	0.94098	0.726621
ENSGALG00000026154	0.123517	0.679042	0.653311	0.65704	0.489558	0.901725	1.07508	0.815017	1.85321	1.32171	0.805726	1.69975	0.88966	0.818904	0.727961
ENSGALG00000001311	0.160474	0.559023	0.311656	0.587944	0.32112	0.21071	0.727889	0.816009	0.666748	0.379677	0.449448	0.647444	0.736863	0.642767	0.72857
ENSGALG00000000600	0.167582	0.27812	0.719389	0.506377	0.486138	0.679549	0.417174	0.134223	0.349347	0.227146	0.154347	0.506928	0.144137	0.349928	0.728646
ENSGALG00000003419	0.251253	0.897731	0.937147	1.13379	0.752749	0.815255	1.94206	1.02133	1.66554	1.08323	0.926215	1.09845	1.47007	1.40576	0.729884
ENSGALG00000001889	0.687223	0.877793	0.554004	0.646291	0.5196	1.03766	0.743607	0.488797	0.615825	0.922115	0.225705	0.808935	0.990153	0.953399	0.730364
ENSGALG00000005693	0.215789	0.541017	0.372605	0.598305	0.634011	0.566312	1.11552	0.55992	0.804819	1.03191	1.20423	1.10745	1.65342	1.4166	0.730854
ENSGALG00000009837	0.251322	0.999176	1.71994	2.42207	1.41137	1.31953	1.61626	1.75252	2.35753	0.269588	0.892962	0.86646	0.918694	0.708526	0.731698
ENSGALG00000024357	1.58183	12.3672	3.06401	0.546512	0.478481	3.68124	0.704478	1.06221	0.622135	0.478076	0.347001	1.35566	0.738608	0.546519	0.732485
ENSGALG00000010468	0.253585	0.903419	0.569694	1.50663	0.99193	1.27783	1.537	1.30094	1.96715	1.65527	0.751269	0.989061	0.817227	0.728457	0.7335
ENSGALG00000006848	1.47484	3.27421	2.47636	2.95244	1.62927	1.48931	2.36404	2.81039	3.04722	0.937304	0.783832	1.15392	0.857784	1.0073	0.73714
ENSGALG00000002675	0.309626	1.28574	2.21939	2.67245	1.8363	2.28642	10.2369	6.74714	11.5875	2.00667	1.40204	0.821687	1.56304	2.33793	0.738624
ENSGALG00000014509	0.149215	0.160778	0.291509	0.592829	0.287336	0.504152	0.452384	0.150555	0.461551	1.57216	0.171559	0.385677	0.740423	0.643048	0.739944
ENSGALG00000005094	0.719399	1.86321	2.24134	1.12138	0.472273	0.736094	1.4578	2.17508	1.74467	1.15405	1.36764	1.4424	0.851239	0.945506	0.740184
ENSGALG00000028092	0.743704	1.18448	1.86203	1.80426	1.29029	1.95271	2.88294	3.54325	2.52145	0.388858	0.733776	0.846906	0.618797	0.577779	0.740198
ENSGALG00000017024	0.225017	0.750981	1.39082	2.06566	1.13642	1.31516	2.91058	2.50052	3.13327	1.92933	2.80594	2.69586	2.03865	1.70186	0.740233
ENSGALG00000015414	0.350398	0.847306	0.959655	1.29476	0.781304	0.589643	1.27994	1.36909	1.26408	0.453883	0.73369	0.873931	0.776406	0.632095	0.744949
ENSGALG00000001433	0.733227	2.80731	1.98679	1.41893	3.11835	3.14477	5.46657	1.47886	6.25394	4.3041	4.02905	1.75521	3.11193	2.71313	0.746011
ENSGALG00000011076	0.157687	0.231917	0.275715	0.734677	0.505722	0.447731	0.840259	0.659449	1.59111	1.36007	1.17297	0.857441	0.587355	0.480065	0.747418
ENSGALG00000007885	1.0494	1.34778	1.36885	1.73298	0.72046	0.681027	1.48232	1.24423	1.01447	0.804556	1.11047	1.70933	0.847579	0.673553	0.747423
ENSGALG00000004514	0.458882	1.82882	0.594532	0.387626	0.230682	0.803641	0.799118	0.141803	0.372317	1.23027	1.46803	0.699277	1.41317	2.39491	0.748564
ENSGALG00000024335	0.394095	0.33213	0.687398	1.2034	1.05694	0.813288	1.54547	1.47581	1.89165	1.56016	1.21454	1.30127	0.653445	0.68169	0.74955
ENSGALG00000016189	0.129186	0.293801	0.679755	1.42441	0.716927	0.563106	1.11155	0.563518	1.63338	0.944641	0.962303	0.689717	0.949891	0.703146	0.749763
ENSGALG00000022373	0.120773	0.152034	0.606258	2.12787	0.835347	1.09973	1.33266	1.11945	1.75609	1.28941	0.660794	0.950659	0.470718	0.502878	0.751244
ENSGALG00000015547	0.148695	0.54774	0.890823	1.80622	1.03191	1.39998	1.66175	1.60954	1.96987	1.13749	0.645373	0.79768	0.826864	0.675116	0.752348
ENSGALG00000011126	0.166634	0.321342	1.09651	0.335386	0.323146	0.401491	1.73718	1.40417	2.72798	0.871905	0.770754	1.27455	0.736468	0.64157	0.758351
ENSGALG00000011687	0.576677	1.63159	1.86459	4.70977	7.68402	8.71778	4.54712	3.46569	5.00288	1.51517	0.412961	1.28056	1.69882	1.39245	0.758465
ENSGALG00000009619	0.250993	0.888998	1.41403	0.942898	0.711545	0.744791	1.21295	1.92257	1.16432	1.45171	3.61529	3.25847	1.33472	1.50835	0.759538
ENSGALG00000016886	0.19399	1.5419	1.93282	0.965357	0.803695	1.72546	2.90446	2.75934	3.87972	0.767145	0.12866	0.901179	0.795324	0.767972	0.76021
ENSGALG00000012508	0.317156	1.13182	2.96655	2.62408	0.948709	1.09163	1.9773	1.40807	3.41155	0.693342	1.64314	2.49638	1.54294	1.43683	0.760897
ENSGALG00000009057	0.183528	0.471229	0.748191	1.13878	0.787351	0.745407	1.08422	0.991129	1.36529	1.03088	1.43552	1.05569	0.873582	0.774656	0.761984
ENSGALG00000028031	1.34741	2.51165	1.56397	0.173582	0.281606	0.683806	0.603614	0.618793	0.15611	0.206543	0.521545	0.400019	1.09361	1.3256	0.762176
ENSGALG00000001129	1.11618	2.3897	2.37991	1.96057	1.70964	1.46313	4.20733	4.82085	4.23789	0.221501	0.376387	0.399049	1.05114	0.946608	0.763364
ENSGALG00000006560	0.180365	0.867417	3.10029	3.60172	2.18604	2.26387	8.19368	3.91144	9.94633	0.481929	0.694975	0.6214	1.63149	1.32266	0.763961
ENSGALG00000005918	0.514947	2.00161	2.22944	1.81151	1.02847	1.58096	5.31594	5.39587	6.62299	0.533841	0.355678	0.848542	0.992512	0.919837	0.765459
ENSGALG00000011190	0.552119	2.13113	8.53573	0.678023	0.398646	1.9917	0.375221	3.91303	0.718132	0.485672	0.103843	1.3276	0.305726	3.46537	0.768745
ENSGALG00000002740	0.645368	0.836302	0.98733	0.735955	0.703022	0.667089	1.26361	0.949412	0.957432	0.338441	1.12734	0.789376	1.07003	1.15423	0.770354
ENSGALG00000023708	0.296141	0.469021	0.648063	1.32544	0.718995	0.753099	1.75753	1.64868	1.81956	1.79903	0.9427	1.99581	0.847759	1.0994	0.772853
ENSGALG00000017405	0.289711	0.51276	1.18093	1.67551	1.12553	0.962617	1.03211	0.809512	1.1391	2.15739	1.2857	2.04695	0.800419	0.364322	0.773406
ENSGALG00000027562	0.426147	0.952329	0.958815	0.833782	0.960453	0.731321	1.20206	0.797187	1.13327	0.687721	0.830694	1.13097	0.740459	0.630718	0.774343
ENSGALG00000005578	0.254126	0.819692	0.334841	0.459148	0.900017	0.772143	2.00592	1.86064	2.18106	0.753883	0.56967	0.871594	1.00138	0.866946	0.774983
ENSGALG00000008288	0.166921	0.410422	1.11213	1.4908	0.760535	1.068	1.69882	1.68393	1.67466	1.1455	1.27418	1.63878	1.28408	0.893049	0.775881
ENSGALG00000004257	0.606403	1.23431	1.1096	0.878466	0.573118	0.379872	1.07769	1.48256	1.31091	1.0706	0.861296	1.99003	0.802096	0.582138	0.776085
ENSGALG00000008313	0.245044	0.6756	0.930448	0.907966	0.933785	0.801844	2.032	0.919433	1.73266	1.69702	1.12508	1.10016	1.77171	1.55192	0.777712
ENSGALG00000001616	0.437567	1.56086	2.39866	4.2875	1.71656	1.54855	2.46472	2.17461	3.94036	1.29723	2.64257	2.12179	1.8382	1.47292	0.778118
ENSGALG00000004038	0.4222	0.888589	1.52067	1.91954	1.27593	0.911796	2.42264	1.71317	2.41176	1.38054	1.44021	1.06804	1.6819	1.2126	0.778557
ENSGALG00000027853	0.110259	0.636265	0.600446	1.40714	0.655773	1.08774	2.09194	3.45072	3.1631	0.944766	1.29352	1.2359	2.38275	1.55599	0.779128
ENSGALG00000026663	0.217942	0.185547	0.86417	0.635319	0.300608	0.475336	0.569598	0.872746	0.419212	0.582737	0.140692	2.6989	0.245542	0.346585	0.780311
ENSGALG00000026460	0.245198	0.631617	0.745615	0.753114	0.778187	0.571043	0.808441	0.839193	0.839827	0.165362	0.469733	0.5871	0.749411	0.540679	0.782131
ENSGALG00000015857	0.364811	0.640988	0.783579	0.494429	0.641547	0.487177	1.69928	0.393664	3.47864	0.129605	0.410361	0.628209	1.1642	0.999513	0.782223
ENSGALG00000011046	0.294138	1.00394	1.24901	1.86832	0.641739	0.38823	0.886624	1.90657	1.10961	1.19058	0.316161	1.65474	0.630773	1.46531	0.783102
ENSGALG00000026914	0.717388	0.530634	1.25448	0.737897	0.666424	0.659137	0.918539	0.734529	0.553881	0.237638	0.762966	0.540611	0.936906	0.649709	0.784026
ENSGALG00000005287	0.776059	1.17072	1.68715	1.08848	0.67881	0.989183	0.562879	0.86732	2.15832	0.993895	0.456733	2.41091	1.06009	1.00673	0.784978
ENSGALG00000005089	0.682632	1.77437	1.73484	1.85221	1.19464	1.27098	1.82843	1.57532	2.04639	1.15325	1.25332	1.56325	1.20273	1.16558	0.7863
ENSGALG00000010440	0.310624	1.16417	1.48834	1.40468	1.26033	1.05209	2.43428	1.34417	2.07164	1.63837	2.31901	2.31348	1.89108	1.76335	0.788042
ENSGALG00000015029	0.108866	0.759603	0.817338	1.42441	0.946287	0.925795	1.85175	1.31323	2.14454	2.21107	2.27637	1.4292	1.54697	0.795999	0.789026
ENSGALG00000007713	1.88977	2.84996	2.17265	2.87137	1.7014	1.22075	0.223472	0.868814	0.643726	0.670681	0.268701	0.377741	0.579961	0.578315	0.79133
ENSGALG00000002599	0.238458	1.35344	1.99634	3.80353	1.45826	1.23629	2.3594	2.7662	4.10439	0.920521	2.26308	1.69666	1.45235	1.74038	0.792925
ENSGALG00000007480	0.166131	0.695167	1.0356	1.40319	0.843831	0.66037	1.34106	1.17327	1.32181	0.480418	0.619014	0.89803	0.859041	0.644432	0.794072
ENSGALG00000027871	0.322992	1.19831	2.2735	3.7429	1.67031	1.1596	1.90097	2.03014	3.84913	1.09847	1.54847	1.70535	1.25827	1.06309	0.799999
ENSGALG00000001884	0.208855	1.13075	1.04894	1.67558	1.02149	1.15159	1.92764	1.59914	2.47938	1.17351	1.19331	0.820349	1.39688	1.00824	0.801113
ENSGALG00000003025	0.519844	0.920802	0.677645	0.581575	0.65128	0.749698	0.571274	0.419787	0.22425	0.243592	0.102113	0.221961	0.717372	0.969778	0.80209
ENSGALG00000006795	0.212349	0.175374	0.246284	1.36108	1.95075	2.45745	1.76078	0.899069	1.29557	0.575151	0.24472	0.433775	1.3904	2.09107	0.804354
ENSGALG00000017242	0.328779	0.928544	1.60102	1.85777	1.02899	1.6833	2.03002	1.71094	3.23412	2.26396	1.72717	1.83148	0.814243	0.759064	0.804384
ENSGALG00000029089	0.768807	1.05041	2.21015	2.94872	2.39268	2.31589	0.774759	1.00227	0.130567	0.160726	0.241127	0.332813	0.9923	1.1357	0.80519
ENSGALG00000010867	1.46907	5.37397	2.61272	5.3249	2.55721	2.97016	14.1998	10.5641	10.5288	0.371725	0.1312	0.261518	1.7699	2.2582	0.80589
ENSGALG00000008803	0.513194	1.96138	2.95209	3.57388	1.81485	1.46044	2.7726	2.43658	3.46418	1.47093	1.69173	2.28476	1.45722	1.47846	0.806886
ENSGALG00000011371	0.415353	0.855549	0.558613	0.784107	0.646003	0.722945	1.34013	1.18387	1.02796	1.38712	0.657769	0.835189	0.787725	0.758221	0.806985
ENSGALG00000001632	1.6476	7.21255	5.84811	6.4272	2.28469	2.57185	3.60529	3.42294	8.03958	1.52107	1.91038	3.00036	1.82473	1.86721	0.807683
ENSGALG00000010352	0.143479	0.60718	1.16976	2.25049	1.17005	1.32414	2.76399	1.95213	3.08476	0.482753	0.464589	0.686066	1.45635	1.06046	0.80883
ENSGALG00000026076	0.797988	1.31759	1.12674	1.30054	0.597091	0.828963	0.984407	0.848391	0.989516	0.550466	0.388264	0.746286	0.702141	0.668845	0.809304
ENSGALG00000028186	0.124095	0.240884	1.7263	2.53435	1.61375	1.90527	0.270147	0.44273	0.649036	1.7594	0.571429	1.8014	0.673704	0.575811	0.809976
ENSGALG00000015594	0.503851	1.62389	1.115	1.27666	0.863145	0.821566	1.5185	1.1169	1.42539	1.13277	1.49256	1.35883	1.39161	1.2074	0.810421
ENSGALG00000027375	8.34642	7.39847	6.8549	4.59851	2.87518	3.38435	3.68866	4.55705	4.42187	1.78433	3.91114	4.33604	2.93551	2.29607	0.814142
ENSGALG00000003239	0.451878	1.25546	1.21517	0.851696	0.538197	0.68156	0.91784	0.735559	0.65268	0.824338	0.504524	1.3713	1.21177	1.30687	0.814872
ENSGALG00000012559	0.147635	0.516546	0.502097	1.01128	0.722136	0.590178	1.5862	1.29209	2.6081	1.15912	1.03193	1.30125	0.613468	0.608368	0.81521
ENSGALG00000015504	0.128184	0.363154	0.995505	1.69815	0.602808	0.612225	0.521468	0.925256	0.775371	0.322286	0.199676	0.316045	0.56775	0.381925	0.815402
ENSGALG00000023042	0.167852	0.152945	0.303429	0.234194	0.203891	0.31355	0.329335	0.419774	0.339675	0.430532	0.640202	0.937837	0.458964	0.519485	0.815444
ENSGALG00000008385	0.175558	0.505302	0.67581	0.93925	0.535457	0.636032	0.959815	1.07464	1.41003	1.02881	1.06628	0.644089	0.999571	0.814609	0.815807
ENSGALG00000014960	0.305397	0.593148	1.28367	2.4981	1.20019	1.04327	2.42764	1.97607	3.02598	0.877897	2.1834	1.83788	1.63527	1.31701	0.81657
ENSGALG00000006879	0.248507	1.13648	0.828986	1.67255	1.60956	1.17195	5.43178	3.82352	4.88882	0.710203	1.3408	1.01682	1.94828	1.62236	0.818013
ENSGALG00000004687	0.357214	2.048	4.4699	5.30947	1.8383	1.88638	1.9044	2.50865	4.11372	1.24191	2.8	2.85872	1.53465	1.62974	0.818807
ENSGALG00000015989	0.64133	0.516001	0.340022	1.38666	0.920583	1.66298	1.92964	1.41367	2.02984	0.905498	0.62221	0.918199	1.24111	0.873167	0.819331
ENSGALG00000023821	0.834146	1.04778	0.843388	1.11184	0.690846	0.6684	1.07598	2.01529	1.70221	0.933131	0.575881	1.74661	0.555919	1.11237	0.819845
ENSGALG00000011356	0.122032	0.159731	0.151946	0.308255	0.296151	0.349653	0.423194	0.210647	0.362773	0.668623	0.951413	0.85688	1.11448	0.854163	0.821308
ENSGALG00000027344	0.302397	0.757049	0.48752	0.686507	0.491472	0.434263	0.962715	0.929064	1.18825	0.969171	0.814624	0.738012	0.666751	0.711589	0.821544
ENSGALG00000014876	0.124626	0.398994	0.651142	1.12989	0.757594	0.907396	1.90392	1.25106	1.68166	1.97694	1.43027	1.67762	1.63264	1.0443	0.822054
ENSGALG00000003720	1.12572	2.86615	1.8404	2.7708	1.1483	0.89516	2.24193	1.73592	2.78924	0.749023	1.39929	1.32855	1.2258	1.19731	0.822962
ENSGALG00000023731	0.905301	1.24402	0.322825	0.418693	0.605148	0.720811	0.958348	0.248969	0.738043	0.61534	0.307788	0.89036	1.57324	1.48846	0.823512
ENSGALG00000009372	0.124724	0.30539	0.599838	0.945721	0.553794	0.572582	1.30202	1.04033	1.18028	0.892329	0.824986	0.912929	1.25967	0.951296	0.823941
ENSGALG00000005673	0.216104	0.553922	1.87912	1.44187	0.708226	0.738098	1.25874	1.43494	1.82638	2.2522	1.68258	2.0612	1.7854	1.29301	0.825698
ENSGALG00000010879	0.289248	0.72213	1.3973	1.35167	0.853936	0.824151	1.51379	1.72371	1.77223	2.02733	1.80184	0.970936	1.16719	1.4265	0.826687
ENSGALG00000002678	0.134422	0.118072	0.484159	0.199625	0.301303	0.606186	1.47427	2.35688	1.4276	1.56686	0.218536	1.29443	0.28246	0.302617	0.826985
ENSGALG00000002544	0.152576	0.349296	0.384595	0.311901	0.308	0.378981	0.252308	0.251312	0.413288	1.30643	0.280989	1.36086	0.686717	0.642691	0.827772
ENSGALG00000014009	0.119434	0.657081	0.678844	1.81116	0.978297	0.750082	3.03037	2.68204	3.17013	2.10809	1.69392	1.80776	1.56007	1.41109	0.828386
ENSGALG00000007041	0.212035	0.974505	0.937863	1.22277	0.800751	0.78787	1.32948	0.850424	1.21597	0.972656	0.820609	0.769619	0.91984	0.695064	0.828665
ENSGALG00000027655	0.148268	0.30396	0.498941	0.844555	0.305849	0.307654	0.127138	0.147151	0.382963	0.238136	1.08862	0.619009	0.577612	0.311817	0.829239
ENSGALG00000006014	0.311343	0.813209	0.362295	1.28127	0.390148	0.968243	1.69539	2.27993	0.350468	1.16183	0.249743	0.66405	0.546621	0.342625	0.829558
ENSGALG00000026043	0.540281	1.53611	1.04734	0.856791	0.565465	0.807533	1.04587	0.891988	1.1432	0.83471	0.819623	1.50261	0.985435	1.30979	0.829997
ENSGALG00000010899	0.211683	0.332201	0.259276	0.422576	0.130248	0.248161	0.473701	0.407105	0.563979	3.25761	3.05444	4.32452	1.90987	0.897207	0.830592
ENSGALG00000008040	0.185952	0.354994	0.157584	0.201254	0.25509	0.133905	0.640296	0.409511	0.340998	2.42759	1.36977	1.17345	0.48975	1.10449	0.83136
ENSGALG00000023616	0.322382	0.302621	0.725977	1.50966	1.1343	0.478307	1.75273	1.24184	1.62294	2.28682	1.18357	2.69283	1.15766	1.28088	0.832174
ENSGALG00000011683	0.285079	0.941186	2.44904	3.66087	1.55538	1.29466	2.21959	1.57276	2.81623	1.02723	2.16404	2.07064	1.52807	1.29765	0.833636
ENSGALG00000005188	0.119079	0.49351	1.08573	1.21118	0.616428	0.555976	1.86587	1.35981	2.47326	0.980192	1.22089	0.755488	0.820418	0.688357	0.835492
ENSGALG00000016854	0.190089	0.639919	1.03183	2.27875	1.28457	1.38122	2.30825	1.89558	2.6219	1.88835	2.26102	2.22793	1.35564	0.911787	0.835493
ENSGALG00000027945	0.31193	1.18197	0.665159	0.865722	0.423403	0.820786	0.693982	0.173425	0.66079	2.03897	1.60273	2.2644	0.836335	0.442139	0.835586
ENSGALG00000015052	0.266972	1.15957	1.29591	2.62079	1.17539	1.23415	1.82271	1.92278	3.10777	1.74539	1.33472	1.53726	1.12032	0.956518	0.836683
ENSGALG00000027312	0.395412	1.13884	0.939677	1.1535	0.617494	0.555873	0.948835	1.24742	1.38867	0.973999	0.770168	1.22117	0.61427	0.729803	0.838333
ENSGALG00000012060	0.566693	1.44064	2.69207	3.30195	1.69069	1.40054	3.25141	2.68452	3.1314	1.08744	1.25927	1.46445	1.65995	1.35592	0.842126
ENSGALG00000022713	8.31122	22.8383	14.8681	8.6965	5.75314	4.86348	8.92498	13.716	10.499	2.04773	3.42454	4.0693	2.62216	2.15101	0.84284
ENSGALG00000020316	1.38276	1.04424	0.482191	0.398464	0.234805	0.250349	0.331388	0.283774	0.42697	3.8292	1.80447	3.12496	1.43559	0.698972	0.843494
ENSGALG00000017171	0.439191	0.844551	1.30115	2.14808	1.31699	0.995799	2.12092	1.84373	2.39195	3.25506	2.02802	2.31838	1.33652	1.36343	0.843527
ENSGALG00000007551	1.17412	4.78829	0.312366	0.1795	0.82398	0.423752	0.216851	0.337525	0.237226	11.0534	1.63599	1.75288	0.502427	0.860843	0.846716
ENSGALG00000008856	0.445353	0.941072	2.05963	1.38082	1.46664	0.684626	0.809225	0.982675	0.998352	0.750943	0.967888	1.06998	0.903335	0.755846	0.84955
ENSGALG00000000684	1.01219	4.33984	1.62047	1.74169	1.04439	1.00569	4.96187	5.14065	5.40257	1.49101	3.0784	1.94852	1.23765	1.20314	0.849991
ENSGALG00000015860	0.395048	1.64556	1.66755	1.43868	0.786462	0.626489	1.84764	1.55651	2.31007	1.1587	2.15273	1.30165	1.01809	0.783727	0.850129
ENSGALG00000000687	0.116557	0.292608	0.435903	1.03387	0.771303	0.667022	1.59274	1.18099	1.67643	2.15798	1.7073	1.40245	2.00268	1.35679	0.850707
ENSGALG00000002663	0.203576	0.5413	1.04125	2.02028	0.888598	0.746694	1.44919	1.00151	1.90566	0.637002	0.888913	0.885575	1.10476	0.670591	0.85124
ENSGALG00000026825	0.613858	1.12373	2.58466	4.93004	1.7752	1.34591	2.26054	1.96264	4.53946	0.799318	2.41963	1.99418	1.55203	1.40979	0.852553
ENSGALG00000016355	0.275095	1.05904	0.713704	1.20578	0.982162	0.988315	1.12755	0.965915	1.03211	1.30791	1.6598	0.987108	1.71051	0.878154	0.852719
ENSGALG00000001779	1.84793	2.30034	2.48908	1.21733	1.02591	1.37493	1.39457	0.977482	1.91486	0.438389	0.868965	1.32009	1.11796	0.792046	0.852856
ENSGALG00000021171	0.132999	0.554341	0.592017	0.428043	0.605572	0.83354	2.12684	0.738369	1.30065	2.0899	2.73185	1.40026	2.5516	1.95789	0.852914
ENSGALG00000004565	0.766102	0.999761	0.546775	1.23142	0.84959	0.764244	0.759879	0.917697	0.475117	0.250145	0.231356	0.59543	0.493215	0.593652	0.854625
ENSGALG00000005576	0.799262	3.02216	3.75948	4.62323	2.08429	1.1661	4.11237	2.81929	6.7443	4.64814	1.13427	1.75651	1.02706	1.40761	0.856467
ENSGALG00000018597	2.1228	3.40199	2.50908	2.53816	1.75857	2.02964	2.78689	2.1812	2.42852	1.12192	1.57588	1.39571	1.2938	1.147	0.857055
ENSGALG00000006405	0.484998	1.84112	2.04836	1.30275	1.59083	1.45081	2.61147	2.067	1.31235	0.661498	0.967533	2.26603	0.946459	0.833559	0.860496
ENSGALG00000002561	2.05555	4.47632	3.76546	4.08293	1.79378	1.72386	1.85775	1.71042	2.29855	0.594974	1.42722	2.09164	1.50049	1.74247	0.861465
ENSGALG00000015441	0.879547	2.5227	4.0604	1.69125	1.74207	2.70348	1.77978	1.73767	2.36462	0.691198	0.752837	1.93521	1.12036	1.08451	0.865808
ENSGALG00000027241	0.308	0.643513	1.3743	0.846505	0.987726	0.877223	1.98833	1.4068	2.55255	1.3501	0.243047	1.43782	0.894723	1.10476	0.866298
ENSGALG00000009192	0.184007	1.10857	1.98119	2.9512	2.09305	1.95935	5.17626	3.49869	5.0267	1.52472	1.02343	0.983975	1.31722	1.28832	0.868845
ENSGALG00000006123	0.279433	0.68688	0.975424	1.57019	1.07134	0.760953	1.57381	0.815906	1.50068	3.46735	3.42673	1.47353	1.60116	1.47748	0.869333
ENSGALG00000006768	2.10074	3.93487	3.01686	3.44492	3.00846	2.69065	4.50051	4.83613	4.46333	3.26029	1.92961	4.21089	1.09607	1.03341	0.869382
ENSGALG00000017099	0.389599	3.81562	5.08948	1.61598	1.52414	0.944529	2.78835	5.10353	3.83164	0.975152	0.182661	1.16353	1.15105	1.75027	0.869587
ENSGALG00000004777	0.151372	0.104562	0.448234	0.436868	0.139941	0.216653	0.249768	0.432257	0.279924	2.27528	3.88687	3.0634	1.40656	1.96361	0.871157
ENSGALG00000010303	0.485606	0.768571	1.08924	1.01473	0.492848	0.752843	2.79487	2.90979	2.04199	1.52378	1.03144	1.63284	0.775223	0.836204	0.871618
ENSGALG00000027651	0.226243	0.236564	0.313182	0.173745	0.385688	0.324095	0.156636	0.11954	0.146995	1.2196	0.294818	1.04465	0.42682	0.776155	0.872205
ENSGALG00000004234	0.634272	1.20213	1.33089	1.86621	0.632876	1.17651	1.4915	1.26161	2.0193	1.30613	1.11324	0.878661	1.09124	1.15955	0.872265
ENSGALG00000001574	0.686226	2.38667	2.48704	2.84658	1.85966	1.82398	1.76144	1.33651	2.90684	1.51741	1.04113	1.50054	1.01838	1.10514	0.872691
ENSGALG00000026931	0.222537	0.767532	1.04033	0.587055	0.766325	0.83115	2.04973	1.27362	1.81717	0.859027	0.597035	1.85769	1.11902	1.29742	0.873496
ENSGALG00000018534	0.361325	1.47645	0.471251	0.89257	1.72104	3.05244	4.90674	4.53709	2.49496	5.90685	0.798252	0.270803	1.43386	1.1308	0.874436
ENSGALG00000027192	0.378963	0.546915	0.73618	0.376906	0.192557	0.278965	1.06684	0.519536	0.837863	8.06282	11.0625	23.437	1.84498	0.363479	0.874945
ENSGALG00000010225	1.03968	1.31495	1.35687	0.731114	0.621858	0.588713	1.24283	1.0508	0.961965	0.64721	0.953027	0.919669	1.06417	1.0414	0.874971
ENSGALG00000005771	0.173377	0.115062	0.618676	1.70923	1.17573	0.9595	1.53647	1.15008	2.11924	1.63353	0.637947	0.572372	0.928204	0.70535	0.876464
ENSGALG00000000607	0.753754	0.991022	1.05295	0.810393	0.496039	1.06886	0.393942	0.505214	0.398326	0.257404	0.264114	0.457648	0.539477	0.478109	0.877559
ENSGALG00000013303	1.38251	2.3755	2.9293	2.33255	1.57367	1.48808	2.56546	2.52246	3.1591	1.11886	0.44192	1.19961	0.723964	0.521241	0.878162
ENSGALG00000007374	1.65454	2.69076	2.39963	0.460574	1.18297	0.569166	1.42728	0.812463	1.8625	2.99047	4.80042	2.15394	1.90576	3.43232	0.879118
ENSGALG00000014799	0.355221	0.781085	0.944413	1.58777	1.1475	1.06725	2.0248	1.8365	2.37849	1.87816	1.85002	1.57574	1.46653	0.929129	0.87913
ENSGALG00000017020	0.379909	0.694594	0.678337	0.556106	0.592019	0.52878	0.830618	0.827321	0.572551	1.13052	0.732431	1.09711	0.935596	1.234	0.88095
ENSGALG00000025767	0.803662	2.00285	0.99646	0.362257	0.390257	0.34796	0.713055	0.253778	0.403581	0.471572	0.381245	0.413304	1.49513	1.24656	0.881001
ENSGALG00000017050	0.559207	0.52426	1.95653	2.55214	1.52582	1.67225	0.635068	0.759406	0.54681	0.466522	1.01048	1.22689	1.39179	0.786789	0.881938
ENSGALG00000009302	0.607064	1.385	1.46388	0.379304	0.715046	1.01972	1.52656	1.22905	0.849808	1.06906	0.650215	1.12694	1.56384	0.464416	0.883779
ENSGALG00000010494	0.345936	0.638254	1.52132	1.51751	2.17096	0.696018	1.08021	0.954096	1.71883	0.866818	0.649894	1.98869	1.15672	0.650596	0.884411
ENSGALG00000009032	0.320543	1.2805	1.26847	2.28242	0.618221	0.514206	0.962161	1.08961	1.80789	0.608463	1.30091	1.12134	1.23524	0.816556	0.885168
ENSGALG00000006724	0.136604	0.309117	0.238274	0.683868	0.963755	0.503646	1.29534	0.854752	1.55541	2.46604	1.32401	2.53872	0.854526	0.63655	0.88591
ENSGALG00000020497	5.24698	6.2022	8.65288	5.056	5.42358	5.11215	10.1078	8.75892	9.20838	1.494	0.199919	0.500468	2.27739	3.30882	0.885922
ENSGALG00000008859	0.782496	2.87299	1.30959	1.63482	1.22307	1.29276	2.11301	1.55466	1.76041	2.57378	3.07223	3.63391	1.1277	1.95126	0.886975
ENSGALG00000023589	0.202231	0.681062	1.10705	1.88315	1.48168	1.57963	2.4296	1.63857	2.98654	1.3707	1.04203	0.927461	0.981207	1.17539	0.888616
ENSGALG00000026973	0.270115	0.751306	1.09659	1.54794	0.959873	1.00093	1.48131	0.981749	1.59725	1.18645	0.829177	0.666205	0.679031	1.07844	0.889116
ENSGALG00000003727	0.346778	1.72019	2.93993	4.48958	2.77124	1.63221	2.71098	1.97658	3.78407	1.18413	2.3529	1.9397	1.75626	1.54618	0.889144
ENSGALG00000002247	0.345664	0.423319	0.990182	1.03251	0.548806	0.500797	0.70081	0.677947	0.844344	0.642435	0.85202	0.839054	0.81857	0.673758	0.889258
ENSGALG00000011847	0.254225	0.881486	1.45117	3.31456	1.60133	1.52784	2.55673	2.48148	3.75264	1.71554	1.63974	1.51282	1.14144	0.96454	0.889398
ENSGALG00000007218	0.471267	1.09921	1.54033	1.72613	0.92662	0.920629	1.08253	1.1732	1.93785	0.996363	0.557475	0.658634	0.809669	0.732709	0.890982
ENSGALG00000006351	0.177374	0.470708	0.754646	1.49846	0.846909	0.972754	1.10544	0.709284	0.868133	2.42769	1.84253	2.724	1.49535	1.44383	0.893478
ENSGALG00000006821	1.67797	23.6599	12.185	0.639556	0.72514	2.05682	2.56969	3.30738	1.27596	0.769696	0.754458	0.910907	1.03807	1.13313	0.893565
ENSGALG00000002924	0.132412	0.439517	0.487919	1.27092	0.815525	0.782185	1.20868	0.845748	1.34045	1.16597	1.22384	0.772459	1.64532	0.8654	0.89373
ENSGALG00000021598	3.76976	7.27002	8.5023	12.6429	2.99289	1.94763	7.94732	25.412	10.8154	0.909229	0.310651	0.635852	1.93189	4.66346	0.89714
ENSGALG00000008279	0.235788	1.20584	2.28379	5.80737	2.91744	3.73082	6.52716	5.54318	9.54639	0.327733	0.280582	0.360939	1.32937	1.00171	0.89733
ENSGALG00000001910	0.2687	0.974665	0.846875	1.12628	0.909471	0.90074	1.42777	0.974991	1.42055	1.4152	0.991069	0.981002	1.23416	1.00993	0.901984
ENSGALG00000003499	0.408008	1.15502	1.25872	1.29695	1.30175	1.07306	2.05152	1.5708	1.97734	1.29329	0.741149	1.26844	0.981982	1.1818	0.902526
ENSGALG00000010921	0.124973	1.03128	0.917317	1.1136	0.94092	1.43185	1.06746	1.16077	1.12224	1.48487	0.847373	1.18683	1.50217	0.966213	0.902702
ENSGALG00000014759	0.292408	0.569	1.4909	3.90938	2.08143	2.29847	1.29936	1.23892	1.67025	0.820245	0.96249	0.933864	1.01822	0.827387	0.903043
ENSGALG00000013031	0.110403	1.04793	0.919738	0.730327	0.671596	0.586798	2.65809	1.77893	3.10016	0.874209	0.656822	0.808995	0.906948	0.511414	0.903522
ENSGALG00000016863	0.99982	2.01593	2.48009	1.19663	1.06892	1.17467	1.88504	1.63854	2.16708	0.959929	1.85429	1.8132	1.87411	1.22169	0.904103
ENSGALG00000004878	0.686921	1.05028	0.794502	1.05807	0.898388	0.883643	1.39022	1.36574	1.39363	1.27446	1.36818	1.86694	1.22679	1.33024	0.904362
ENSGALG00000001233	0.404581	1.88411	1.14152	1.07944	0.880075	0.838293	1.49968	1.0555	1.52942	0.941729	1.1552	1.84631	2.25402	1.72018	0.90458
ENSGALG00000005175	1.9513	3.63585	2.8061	1.67789	1.40774	1.24188	1.22077	1.25745	1.47651	1.29903	0.644223	0.626015	0.487099	0.708305	0.904777
ENSGALG00000006855	0.293153	0.943058	0.431872	0.461048	0.742762	0.560944	1.25506	0.613007	0.813309	1.17921	1.28714	1.06703	1.83893	1.1093	0.904971
ENSGALG00000012481	0.219043	0.468276	0.520718	0.260869	0.385223	0.761358	2.09265	1.28282	2.27327	5.86631	0.571013	4.50861	1.07017	0.842336	0.90511
ENSGALG00000014818	0.856265	2.54489	1.79158	1.11546	1.37728	1.63645	2.9577	2.15241	4.0073	1.95597	1.40693	3.45424	1.27718	1.08042	0.907201
ENSGALG00000001227	0.363595	0.869757	0.764307	0.815146	0.47305	0.636111	0.930537	1.15764	1.28902	1.47336	1.27735	1.65885	0.743239	0.786425	0.907975
ENSGALG00000010226	1.6642	2.94342	2.9467	2.14546	1.74138	1.47619	1.64312	1.58134	1.60929	1.2238	1.85968	1.75558	1.42312	1.60276	0.908218
ENSGALG00000026311	0.203019	1.34732	2.34479	0.816991	0.782691	1.26547	1.78987	2.17093	3.023	0.706611	0.319547	1.5814	0.404934	0.522872	0.909456
ENSGALG00000013861	0.33879	1.07533	0.978854	3.62149	1.73053	2.55066	3.49888	3.8638	3.67361	1.4864	0.878551	1.56456	0.859166	0.893501	0.910943
ENSGALG00000008686	0.258882	1.01877	1.29418	1.40387	1.18322	1.33915	2.08499	1.52372	1.73463	1.16941	1.51619	1.35067	1.40784	1.17001	0.911561
ENSGALG00000003901	0.139387	0.426731	1.39032	2.0924	0.673988	0.943965	1.50243	1.61752	1.66635	2.93524	1.71029	1.59339	1.06646	1.10525	0.912014
ENSGALG00000012470	3.82111	6.78934	6.72775	6.39146	7.76765	7.95948	7.28591	5.47007	8.96587	1.36211	1.39578	2.02498	2.58536	2.01345	0.912094
ENSGALG00000007090	0.333702	0.32725	2.3746	0.412657	0.423814	0.804725	0.394469	0.307509	0.332915	3.73506	2.33552	4.40409	1.54495	1.39991	0.912721
ENSGALG00000005953	0.466521	1.00536	1.8154	1.77857	1.01472	1.09423	1.9911	1.86933	1.86952	1.29544	1.56576	1.45763	1.47711	1.36792	0.915463
ENSGALG00000013926	0.233214	0.871489	1.10008	1.55972	0.954511	0.838143	1.93789	1.6237	2.65073	1.39503	1.09608	1.23027	1.40275	1.0322	0.915961
ENSGALG00000003160	0.110128	0.44967	0.388931	0.837713	0.726713	1.04295	3.39214	1.76785	4.8319	0.992267	0.711923	0.823039	0.744547	0.713194	0.916483
ENSGALG00000008430	0.878057	2.62569	2.61518	2.85539	2.52182	2.31945	5.94209	6.70695	8.72673	1.23456	0.815124	1.90948	1.41797	1.75707	0.918307
ENSGALG00000016203	0.166476	0.535049	0.755302	2.25969	0.737928	1.32075	0.800495	1.12134	2.44485	0.939836	0.729724	1.91607	0.757593	0.932691	0.918354
ENSGALG00000001773	0.502679	1.11545	1.19973	0.859758	0.618103	0.79256	0.413366	0.693625	0.532777	3.46147	0.629236	8.18118	0.707262	3.07097	0.920263
ENSGALG00000021002	0.372571	0.87618	1.4862	1.10799	0.621424	0.844019	1.63136	1.10652	1.98495	0.430972	0.527669	0.49974	1.03293	1.09387	0.920596
ENSGALG00000027201	0.111297	0.18593	0.227962	0.244825	0.205074	0.268547	4.76771	0.118998	4.2556	0.112638	0.134115	0.332809	1.22818	0.58041	0.920716
ENSGALG00000009885	0.114795	0.445398	0.585682	1.34792	0.880795	0.871344	2.66092	1.17641	2.38003	2.25884	1.70155	1.71549	2.03608	2.17268	0.925321
ENSGALG00000015732	0.314549	1.33004	2.20544	2.02376	1.18964	1.23172	2.86743	2.35933	5.32021	2.32041	3.52051	4.71555	1.5733	0.638163	0.926019
ENSGALG00000017134	0.57288	1.39334	1.80591	1.23459	0.993713	1.23983	2.94838	2.64099	3.43673	2.38892	2.37719	2.39373	2.0307	2.09938	0.927703
ENSGALG00000014163	0.152243	0.52572	0.959231	1.6209	1.03523	0.950819	1.54344	1.38603	1.56602	1.42313	1.62649	1.10481	1.85139	1.1694	0.928369
ENSGALG00000011019	0.373998	1.26116	3.69111	3.68935	3.00686	2.15428	4.19815	2.53369	5.2402	0.69901	6.08142	5.26517	2.82386	2.58012	0.928959
ENSGALG00000024318	1.84919	4.15307	2.47034	1.73099	0.586604	1.96118	2.43237	2.57448	2.44538	0.377851	0.326149	1.74626	0.920849	1.14646	0.929242
ENSGALG00000019384	0.159808	0.985964	1.10582	1.01951	0.819228	0.668142	2.08117	2.03585	2.20039	1.14604	0.996956	1.66519	1.54075	0.997418	0.929412
ENSGALG00000009770	0.885472	2.26422	2.18621	1.39172	0.952391	0.934726	1.7121	1.46556	1.41177	0.79897	1.22524	1.46972	1.11156	1.12195	0.929723
ENSGALG00000013568	0.157953	1.71351	5.92328	2.82286	2.69336	3.33222	2.86117	3.35483	5.24832	0.900546	1.46352	2.23163	2.21144	8.36261	0.930395
ENSGALG00000016105	0.329927	0.575673	0.666977	0.16788	0.319896	0.398038	0.507063	0.401265	0.766897	0.926248	0.199888	1.02165	0.440063	0.542588	0.931594
ENSGALG00000010939	0.296132	1.66605	2.68202	3.33292	1.5268	2.23003	2.55336	1.48536	2.6951	0.886785	1.42282	1.4358	1.73223	1.39579	0.931801
ENSGALG00000003614	1.16347	2.03905	1.2694	0.699578	0.729548	0.938705	1.76576	1.00316	1.38084	0.957347	0.855717	1.0382	1.27611	1.35461	0.933201
ENSGALG00000002908	2.16907	6.33615	4.5944	4.40321	1.98047	1.61221	2.20135	2.37545	3.91863	0.55919	2.57844	2.32882	1.92462	2.2165	0.933208
ENSGALG00000021697	0.358667	1.05926	1.42568	2.50194	1.56679	1.58422	2.76233	2.27109	3.56309	0.777055	1.40845	1.41517	1.39181	1.22955	0.935601
ENSGALG00000011888	17.8578	40.8034	1.43201	2.04593	0.773889	0.564202	0.80437	0.54801	0.76231	138.028	0.393445	0.202572	0.556926	0.558499	0.936613
ENSGALG00000026870	0.57283	1.2189	1.07206	0.352854	0.403807	0.710825	1.62442	2.84363	1.09247	1.39845	1.44978	1.17207	2.027	2.20354	0.938044
ENSGALG00000012400	0.286772	1.15919	1.12168	1.26354	0.988021	0.980703	1.97646	2.08493	1.94596	1.0021	0.634357	0.886791	0.860013	0.66507	0.940361
ENSGALG00000005959	0.232096	1.06026	1.52296	1.84541	0.999023	1.23697	2.17821	1.7256	2.91138	1.88883	2.92059	1.50313	1.74807	1.3516	0.940886
ENSGALG00000005951	0.553487	1.98135	2.06702	1.79214	0.744573	0.80968	2.50845	3.63206	2.60224	0.72965	1.08483	1.10157	0.966162	0.731569	0.941128
ENSGALG00000026648	1.75987	3.6128	2.3661	1.4476	0.865175	0.788929	1.43239	1.31372	1.23986	0.866925	1.61739	1.54949	1.53408	1.63833	0.941731
ENSGALG00000009217	0.103787	1.11407	1.52722	2.33213	1.54446	1.6854	2.69602	2.08624	3.09158	1.46411	0.904421	0.899549	1.42137	1.11024	0.942001
ENSGALG00000010567	0.562011	1.22201	2.29281	2.03265	1.91967	1.34068	1.4669	1.10583	2.08004	0.431525	0.514953	0.62207	1.08203	1.19225	0.942039
ENSGALG00000016207	0.124411	0.559097	0.645841	1.44288	0.882404	0.691449	1.37282	0.913591	1.47116	1.02576	1.35555	0.648936	1.22648	0.654077	0.942679
ENSGALG00000015442	0.175575	0.196773	0.415307	1.21879	0.886008	0.920873	1.63423	1.32521	1.06065	0.971331	0.790701	0.857057	1.2519	0.789955	0.947448
ENSGALG00000000642	0.671904	0.722781	0.619012	0.566103	0.525921	0.564506	1.62712	0.787962	1.04411	0.585317	0.951388	0.842631	1.67439	1.38026	0.948262
ENSGALG00000021835	0.564816	0.488042	0.978346	0.822504	0.734873	0.927038	1.54627	0.955387	1.26331	0.808425	1.07709	1.38049	1.08418	0.826679	0.949323
ENSGALG00000010115	0.274228	0.601288	0.673861	1.0859	0.806911	1.00225	1.56907	1.09593	1.56931	1.55734	2.51644	2.63777	2.42261	2.02818	0.950005
ENSGALG00000026687	0.587373	0.930715	0.720421	0.740991	0.781187	0.76769	0.924308	1.06218	0.819925	0.579096	0.339767	0.577462	1.22282	1.73639	0.950202
ENSGALG00000002206	3.45118	3.2387	1.94266	0.953274	1.37053	1.28067	1.23981	0.994624	0.757663	0.286297	0.429087	0.519838	1.39587	1.40177	0.950503
ENSGALG00000003113	2.53648	4.8387	5.64817	2.55533	1.72548	2.34021	1.311	1.64401	2.15496	1.38557	0.849837	2.46378	1.13074	1.40264	0.950689
ENSGALG00000007645	0.646221	1.01979	0.447678	0.652252	0.903089	0.61847	0.982391	0.709778	0.720733	0.77116	0.431572	0.946382	0.650084	0.777416	0.951157
ENSGALG00000023506	1.24101	2.12679	1.0178	1.45669	0.911764	1.344	1.99756	1.34849	1.69458	1.51933	1.52307	1.9215	1.7511	2.52103	0.95399
ENSGALG00000026499	0.19401	0.252623	0.529737	0.332498	0.667379	0.867759	0.365169	0.154061	0.24689	1.04886	0.232756	2.44318	0.824041	1.2615	0.954161
ENSGALG00000004897	0.278938	1.23306	3.4439	5.1184	1.80757	1.67085	1.62756	1.71111	3.55941	0.992505	2.77444	1.77995	1.32601	1.37283	0.954326
ENSGALG00000003763	0.137097	0.532374	1.22208	1.8465	1.03493	0.834179	1.79765	1.10491	2.12146	1.19607	1.42931	1.00391	1.47325	0.990607	0.954674
ENSGALG00000026792	4.38393	13.7776	8.60588	9.86088	5.35832	4.36448	4.4101	3.51319	6.77785	0.994096	1.23693	1.20361	1.30818	1.35214	0.955589
ENSGALG00000003340	0.327905	0.844901	1.06597	0.844978	0.504202	0.780455	1.87695	1.75042	2.02169	1.69476	1.11024	1.50767	0.834359	0.978174	0.956199
ENSGALG00000010230	0.141924	0.613566	0.699149	3.14988	2.54247	1.87063	2.16132	1.50674	3.60987	0.572395	0.751883	0.446191	1.14166	0.853448	0.957215
ENSGALG00000000305	0.22181	0.816102	0.886759	1.42906	0.803314	0.884251	1.58619	1.31443	1.7894	0.933631	1.23595	1.33613	1.14706	0.935491	0.959684
ENSGALG00000010122	1.03961	1.81442	2.41696	2.91003	1.83418	2.30938	2.83283	3.6413	2.95607	0.722637	1.43869	1.67984	1.37352	1.56185	0.96
ENSGALG00000004603	1.66553	2.89671	2.63251	3.23985	2.71428	1.40552	2.25694	1.97345	2.35321	1.0477	1.30457	1.56778	1.57967	0.916495	0.960193
ENSGALG00000006631	0.390502	1.08487	1.70557	3.06586	1.41321	1.17283	1.86764	1.4592	2.77741	1.03413	1.73448	1.38153	1.10363	1.16624	0.960282
ENSGALG00000005751	0.347132	1.33029	1.19365	1.0431	0.545861	0.685259	0.425203	1.31282	0.634318	1.34675	2.23198	2.06211	0.815185	0.613397	0.961022
ENSGALG00000011708	0.418812	0.560533	0.522234	2.04787	1.11092	1.42969	2.16384	1.2469	2.19135	1.19128	0.103091	3.35345	0.621404	0.703239	0.961369
ENSGALG00000020514	1.00551	1.53823	1.2955	1.23998	1.02271	0.657586	0.718617	0.501999	0.375004	0.283434	1.37276	1.15953	0.99336	1.52985	0.963556
ENSGALG00000019757	1.08054	1.74886	1.78389	1.56787	1.92966	1.36079	2.31883	2.10077	2.40565	1.05633	1.1716	2.04404	1.22062	1.69568	0.964375
ENSGALG00000002952	0.435819	1.29821	2.13469	1.49619	0.520132	0.527828	1.48966	1.7922	2.21209	1.06055	1.30122	1.9652	0.970176	1.47763	0.964699
ENSGALG00000006171	0.181191	1.34431	2.2434	1.53026	1.16083	1.51328	1.02392	0.737403	2.2895	1.36268	0.364552	1.56675	0.630906	0.849256	0.966612
ENSGALG00000004492	0.32264	0.597436	1.39959	0.637524	0.629162	0.53198	1.49847	1.02536	1.12439	0.974453	0.797549	1.15978	1.23379	1.37951	0.967197
ENSGALG00000016017	0.144427	0.892173	0.516025	0.995682	0.404634	0.192351	0.110851	0.157874	0.16624	0.881333	0.26131	0.415015	0.843715	0.609732	0.967622
ENSGALG00000027029	0.216576	0.387147	0.30365	0.837298	0.427773	0.8235	0.841868	0.398912	0.273526	0.378171	0.238167	0.219229	0.7528	0.924086	0.967953
ENSGALG00000028028	0.699626	5.21871	3.64465	4.91301	2.73269	3.2522	4.34564	4.07627	4.74913	0.451022	3.02323	0.720918	2.29177	1.81096	0.968897
ENSGALG00000011008	0.49522	1.52302	2.12401	2.65768	1.81297	1.57674	2.84417	2.03367	3.24471	1.24407	1.72391	1.24146	1.79165	1.80209	0.970556
ENSGALG00000003016	0.120454	0.416143	0.538088	0.851729	0.927166	0.73915	0.985902	1.48646	0.638802	2.40995	1.2748	1.31132	0.870994	1.02435	0.971069
ENSGALG00000015419	5.18956	8.10684	16.966	0.904873	1.95165	18.5345	5.40792	1.54804	8.20171	0.458489	0.686898	1.53109	2.02111	1.51906	0.971362
ENSGALG00000002355	0.124271	0.316814	1.11608	0.91197	0.560154	0.500778	0.608419	0.858488	0.845025	1.20623	0.812649	2.61651	0.474731	0.526415	0.972781
ENSGALG00000005349	1.11528	1.5257	0.529751	1.65867	2.47999	1.27383	1.93606	2.40614	0.598439	1.15178	3.0705	1.59347	0.399397	0.757286	0.97342
ENSGALG00000007997	0.265702	0.84207	0.884205	1.33566	0.726102	0.780695	1.61998	1.43815	1.37565	1.34388	1.24168	1.11209	1.15576	1.18193	0.973801
ENSGALG00000010910	0.165932	0.395624	1.01789	1.49659	1.09845	0.742694	1.25258	0.813772	1.6423	2.48282	0.415337	1.2393	0.846369	1.01806	0.977338
ENSGALG00000028799	0.650258	1.42201	1.40662	2.33793	0.915514	0.746013	1.50865	1.36598	1.57389	0.209633	0.413799	0.373444	0.722767	0.809027	0.982381
ENSGALG00000012196	0.413919	1.55936	2.03817	1.90697	1.10339	1.96766	1.01358	1.23606	1.4453	5.5355	4.06185	4.15977	1.21297	0.741831	0.983785
ENSGALG00000015539	0.446539	1.13683	0.814806	1.28156	0.984213	0.930703	1.63345	1.06801	1.45533	1.89417	1.44428	2.1459	1.60576	1.61092	0.983975
ENSGALG00000013054	0.238563	0.711986	1.04803	1.86141	0.913019	0.872649	2.02507	1.38409	2.11202	1.10904	1.11986	1.19521	1.13986	0.945938	0.986224
ENSGALG00000013073	0.112471	0.318372	0.222119	0.450257	0.265502	0.532278	2.19386	1.97234	0.762422	0.801738	0.410524	1.41744	0.888788	0.987412	0.986755
ENSGALG00000013736	0.47825	1.37569	1.02732	2.54822	1.76676	1.72024	2.87345	2.96095	4.87738	1.56893	1.03942	1.40338	1.45566	1.47422	0.989331
ENSGALG00000007833	0.841239	1.44749	1.06935	1.39116	0.812341	0.648759	1.99472	1.43501	1.94985	1.31242	1.73222	2.01252	1.32498	1.16981	0.991778
ENSGALG00000025992	0.721779	1.26369	0.879742	0.341915	0.601188	0.29411	0.919415	0.508456	0.65398	0.372742	0.985084	0.980394	1.00186	1.36836	0.99198
ENSGALG00000001040	0.532558	0.53272	1.02134	1.04868	1.27897	0.819036	0.93094	1.42252	0.846835	0.794208	0.303434	0.792313	0.970872	1.62012	0.992063
ENSGALG00000026373	0.106299	0.244078	0.328715	0.401684	0.400865	0.555465	1.30921	0.966525	1.06636	2.88483	0.213109	0.988752	0.740528	0.82282	0.992938
ENSGALG00000003362	0.225989	0.971173	1.57975	1.63759	0.859328	1.07753	1.31346	1.21294	2.76538	1.58678	1.14329	1.48015	1.19861	0.863871	0.993101
ENSGALG00000001595	0.321323	1.38565	1.81656	2.49716	1.44036	1.38664	1.24829	1.29206	1.29346	0.65196	2.69606	2.4512	1.46603	1.41829	0.99437
ENSGALG00000001951	0.404403	0.866846	1.09827	2.41237	2.3716	3.50881	1.62524	1.38497	1.15463	2.61761	3.56681	3.58497	1.22715	1.74249	0.994724
ENSGALG00000001513	0.159377	0.574311	0.913788	1.64628	0.93248	0.709193	1.44882	0.952334	1.5255	1.5776	1.95568	1.8026	1.89395	1.21482	0.995839
ENSGALG00000003155	0.862492	1.20092	1.02395	0.833176	0.827847	0.421668	1.87154	1.28411	1.41482	1.12217	0.97266	1.64166	1.1516	1.45387	0.997466
ENSGALG00000004018	0.877453	1.57534	1.50626	1.78622	1.80964	1.63219	4.30049	3.4388	4.5453	1.08764	1.37977	1.35515	1.37294	1.27476	0.997676
ENSGALG00000020210	0.524712	1.87911	2.76609	2.71321	1.52374	1.68402	2.44397	1.97005	3.15075	1.52884	3.35576	3.36289	1.54381	1.13136	0.997998
ENSGALG00000027276	0.428976	1.09786	1.16225	1.0871	0.56543	0.494657	0.7531	0.83878	1.55564	0.445009	1.08198	0.691391	0.839601	1.3966	0.999204
ENSGALG00000015755	0.741337	2.73604	4.20177	2.72183	1.40154	1.54345	3.47294	2.52799	5.81801	1.94679	3.71208	5.09481	2.22143	2.0218	1.00073
ENSGALG00000013542	0.176452	0.530093	0.359433	0.602894	0.526664	0.327179	0.249086	0.370188	0.170606	0.611532	0.473505	1.14477	1.07041	0.691921	1.00083
ENSGALG00000013057	0.180472	1.92347	2.56446	1.79899	1.56748	1.71604	4.9995	8.10792	6.48015	1.55461	0.252314	2.85502	0.789215	2.91572	1.00169
ENSGALG00000001859	0.212021	0.659977	1.2881	2.81544	1.70715	2.25646	2.36683	3.3104	4.39218	1.08911	1.00698	0.648298	1.22484	0.935688	1.0019
ENSGALG00000009854	0.897726	2.24628	5.87031	6.93358	2.5117	2.25196	2.41798	2.27952	4.18359	1.22286	3.0941	2.5366	2.1919	1.73291	1.00192
ENSGALG00000014816	0.229686	0.755288	1.1486	1.48076	1.0984	1.05363	2.13526	1.92988	2.5775	1.53227	1.67955	1.76964	1.98276	1.28023	1.00251
ENSGALG00000012538	0.126472	0.154526	0.274306	0.266217	0.633964	0.603335	0.244465	0.220929	0.208364	0.7441	1.21978	1.82097	0.310902	1.35802	1.00522
ENSGALG00000008234	0.200113	0.624221	1.9538	2.97486	1.73933	1.56243	2.83579	1.73079	2.69712	1.35432	1.96004	1.67263	1.7058	1.15666	1.00553
ENSGALG00000028236	0.107535	0.522299	1.26598	0.11658	0.320397	0.857876	0.231279	0.406751	0.8257	1.33539	0.615041	2.1672	0.567743	0.645735	1.00756
ENSGALG00000021442	0.783535	1.47711	0.406826	0.253597	0.233452	0.257548	1.27375	0.478748	1.362	0.336161	0.412871	1.23346	0.57192	0.490671	1.00912
ENSGALG00000003975	0.284837	0.838979	0.925498	1.18885	1.1009	1.0344	2.6417	1.90415	2.55596	1.42507	1.98321	1.43981	1.51757	1.61264	1.01016
ENSGALG00000008370	0.150193	0.597448	0.733615	1.86534	1.20079	1.3756	1.46942	1.21822	2.14138	0.899961	1.00699	0.70224	1.9949	0.883834	1.01088
ENSGALG00000021092	0.456179	0.559718	1.58044	1.16254	0.947766	1.01358	1.30748	1.21973	0.47307	0.450041	0.338034	0.564307	1.11009	0.991822	1.01259
ENSGALG00000013210	0.263726	0.646602	0.752899	1.42685	0.816667	0.685962	1.96041	1.36487	1.9632	2.0018	2.01919	1.60925	1.85815	1.45831	1.01302
ENSGALG00000027061	0.438182	1.60151	1.07912	2.22136	0.980527	0.628239	1.28719	0.732729	0.900369	0.646836	0.851711	1.72307	0.862665	1.31355	1.01313
ENSGALG00000022891	0.784168	3.68275	3.54704	4.27821	2.03248	2.54722	4.19545	4.65973	5.59839	3.69623	1.75225	1.91826	1.51698	1.48108	1.01399
ENSGALG00000024486	0.443468	3.31628	2.46424	1.43109	1.35355	4.04432	1.9886	3.69583	2.97232	0.48599	0.133538	1.04803	0.950794	0.737556	1.01691
ENSGALG00000028160	0.317884	3.01156	1.61103	2.67571	3.33881	1.61677	2.89003	2.53747	2.52821	1.56719	1.49286	1.52845	0.985601	0.940954	1.01865
ENSGALG00000014425	0.66878	3.37545	3.74452	4.74895	2.12217	1.74601	3.02649	2.71519	4.67978	1.23228	2.66373	1.92811	2.17247	1.85375	1.01962
ENSGALG00000006934	0.45404	1.56475	2.08975	2.92131	1.55696	1.80409	3.93301	3.18465	5.26458	0.692129	0.869924	1.01172	1.51588	1.03568	1.02025
ENSGALG00000023653	0.390916	0.74518	1.36903	1.74815	1.00518	0.974252	2.06318	1.75336	2.35649	2.16083	1.74078	2.18623	1.46276	1.19241	1.02048
ENSGALG00000006231	0.357915	2.76539	2.62595	2.31038	2.4438	2.44617	3.60318	2.95928	4.97276	1.50342	1.93772	2.1044	1.18565	1.64852	1.02105
ENSGALG00000002435	0.194453	1.20529	0.231553	0.14561	0.154653	0.172377	0.386923	0.704965	0.497285	12.4665	10.81	7.38921	0.806849	0.53762	1.02289
ENSGALG00000027429	1.75458	3.44355	0.959746	0.376626	0.619155	0.378855	0.855936	0.660589	0.821663	0.724464	0.512568	1.55581	0.810621	1.26683	1.02343
ENSGALG00000007070	0.162246	0.448874	0.34883	0.438772	0.509414	0.639809	1.7934	0.642113	1.16177	0.804046	0.565158	1.26692	2.8812	2.38483	1.02496
ENSGALG00000000834	0.481821	0.475549	0.495269	1.42465	1.14207	2.23019	0.937835	0.763482	1.13864	0.29961	0.32174	0.449379	1.2589	1.01918	1.02514
ENSGALG00000028742	1.27996	3.33001	0.420688	0.680487	1.52592	0.91942	3.03469	1.21364	1.35525	0.960661	1.20049	1.54145	2.70505	2.10505	1.02616
ENSGALG00000006384	0.132974	0.509658	0.847526	0.195931	0.657606	0.540179	2.44527	7.26427	1.83129	4.93117	0.346824	7.26874	0.285505	13.4383	1.02621
ENSGALG00000008509	0.162108	0.736718	2.37495	3.42702	1.2179	1.42154	2.92173	2.66889	4.71253	0.600395	0.656186	1.37943	1.88965	1.22833	1.02768
ENSGALG00000006651	4.13846	13.3175	6.44195	6.32996	3.44756	3.12497	5.74308	2.15423	5.79889	0.987127	0.931054	1.79612	2.12195	2.14942	1.02825
ENSGALG00000011558	0.106334	0.337873	0.591389	2.24363	1.31806	1.28521	1.50422	1.08174	2.05988	1.16013	0.702658	0.581156	1.01667	0.902775	1.0338
ENSGALG00000016373	0.299203	1.06346	1.69959	2.95399	1.46237	1.2652	1.88848	1.66043	2.72213	1.9174	1.98788	1.64236	1.51993	1.54654	1.03406
ENSGALG00000003628	0.1331	0.677756	0.659767	1.21439	0.718608	0.629581	1.51039	0.961486	1.71898	0.88065	0.908454	0.66956	1.34394	1.46973	1.03461
ENSGALG00000019761	2.34154	3.0891	14.012	2.58648	2.06156	5.6691	4.16539	3.33962	2.14776	0.263038	0.414534	5.0672	3.38587	2.6008	1.03594
ENSGALG00000001614	1.30283	1.67221	2.94902	2.54662	1.45855	2.00845	4.22167	4.60286	3.37999	1.6057	1.07026	1.08105	1.99006	1.41551	1.03626
ENSGALG00000007382	0.341665	0.502261	0.654031	0.376267	0.394945	0.539769	1.32886	1.20004	0.629953	0.406226	0.384521	0.921523	0.827395	0.70353	1.03792
ENSGALG00000012932	0.211732	0.77821	0.934243	3.25651	2.29597	2.14275	4.78744	2.67384	5.46703	1.22597	2.29666	1.17388	1.98053	1.26092	1.0388
ENSGALG00000013205	0.156899	0.737008	0.783835	2.39154	1.53328	1.41637	3.03702	2.11812	6.05659	2.4997	2.48354	1.15987	1.34831	1.07705	1.03905
ENSGALG00000024007	0.811525	1.77705	1.28986	1.06049	1.46163	1.47411	2.46346	4.39198	3.39709	1.76669	1.24744	2.5911	1.17413	1.46799	1.04181
ENSGALG00000026995	0.261971	0.253775	0.62403	0.870501	0.705338	1.34302	0.763719	0.57438	1.26446	2.63945	1.44957	3.02975	0.787808	1.27927	1.042
ENSGALG00000016437	0.432725	1.03415	1.39647	1.6357	1.39198	1.37154	2.30664	2.05395	1.99155	1.04076	1.6914	1.52699	1.50753	1.13787	1.04276
ENSGALG00000028966	0.618243	0.978351	1.28404	1.24421	0.555342	0.8659	0.679356	1.30287	0.889597	0.118254	0.120983	0.271132	0.616246	0.392036	1.04336
ENSGALG00000011720	0.657852	1.12053	1.48998	2.33568	1.78365	1.58008	3.56625	2.12464	3.85553	1.2124	1.46177	1.71757	2.32648	1.61477	1.04612
ENSGALG00000029136	0.706219	1.37947	1.17711	0.936513	0.541911	0.324582	0.710601	0.947322	0.971014	0.83769	1.10025	1.53561	0.857084	1.2595	1.04671
ENSGALG00000026955	2.4965	5.35094	5.12673	2.16625	2.92592	2.47479	2.40523	4.27895	3.82006	2.22326	1.61442	3.06619	0.760174	1.07817	1.04807
ENSGALG00000012523	0.620572	1.50326	2.14757	2.14497	0.926376	0.989645	1.78856	1.62495	1.95771	1.3318	0.860714	1.15613	1.42904	0.883144	1.04857
ENSGALG00000003426	0.186893	0.901395	1.32929	1.31458	0.748985	1.47565	1.21676	1.63692	1.88917	0.387982	0.126748	0.224915	1.34588	0.629662	1.04898
ENSGALG00000016911	0.331504	1.09296	1.68555	1.90455	1.37188	1.19152	3.55404	1.92373	3.62331	1.88192	2.07106	2.77532	3.00482	2.02204	1.04995
ENSGALG00000005552	0.202729	0.639618	0.856153	1.60289	0.910525	0.854135	1.91284	1.19188	1.84142	1.85775	1.85592	1.82282	1.81162	1.2643	1.05009
ENSGALG00000028238	0.691489	3.57455	2.17347	1.6946	0.849758	0.461712	1.3563	2.12527	1.73112	2.45028	0.300493	1.7233	0.268216	0.244075	1.05282
ENSGALG00000028242	0.496262	1.59125	1.87553	2.09406	1.16708	1.0208	1.77336	2.48756	2.33937	1.11919	1.05537	1.45171	0.826048	0.769243	1.05487
ENSGALG00000002816	0.932345	1.77639	1.60334	2.00352	1.35128	1.16069	2.06276	1.34621	2.88661	3.35388	0.977305	1.64469	0.808639	0.817533	1.05697
ENSGALG00000026902	0.565408	3.20443	2.41549	1.58915	1.67023	1.39586	2.52014	1.86087	1.93878	0.934898	1.04012	1.93897	1.54399	0.991049	1.057
ENSGALG00000001988	0.289008	0.431927	0.82131	1.15106	0.751377	0.751904	1.54388	1.30295	1.68491	0.934486	1.52291	1.06983	1.52328	1.07936	1.05714
ENSGALG00000023073	0.339422	3.0149	6.73213	9.52656	3.97468	9.84434	10.8728	15.1545	14.0077	0.699791	0.220722	0.604678	2.69728	2.7577	1.0572
ENSGALG00000007337	0.16253	0.170265	0.504159	1.39782	0.751504	0.470639	0.330376	0.292725	1.05804	1.85503	0.718247	0.598185	0.838461	0.699934	1.05729
ENSGALG00000011516	1.28742	2.80826	3.29288	4.46031	1.86975	2.19038	3.77183	2.9897	3.17145	1.68038	1.62418	3.75413	1.97173	1.27438	1.05787
ENSGALG00000010356	0.196365	0.841052	1.22344	1.56341	0.91822	0.894368	1.94727	1.34812	2.24817	0.869482	1.00175	0.707669	1.24	1.27547	1.05964
ENSGALG00000027467	2.35775	5.01416	2.56647	0.965436	0.546694	0.695997	1.35151	1.10427	0.89172	0.665054	1.12586	1.43933	1.41091	1.39279	1.06054
ENSGALG00000010537	1.04271	2.42091	2.74995	3.48354	1.21185	1.73914	1.18726	1.78586	2.61541	0.827405	1.95338	2.1172	0.911916	1.43628	1.06114
ENSGALG00000006347	0.43338	2.34903	2.33715	2.34517	1.50444	1.69618	2.92392	4.27195	3.74325	1.36415	1.04532	1.52014	1.30115	0.654221	1.0623
ENSGALG00000015399	0.374302	1.13481	1.43297	2.30943	1.43585	1.6008	2.06233	2.09427	2.8073	1.34817	0.924338	3.12153	1.01794	1.07471	1.06321
ENSGALG00000015344	0.315083	0.511726	1.02477	1.81411	1.59304	1.40694	2.34356	1.48454	2.56533	1.29601	1.33107	1.41416	1.6788	1.10195	1.06354
ENSGALG00000015489	0.194698	0.571088	0.470015	2.71535	1.96265	1.58597	1.79197	1.30951	3.01802	1.36104	1.36495	1.22664	3.20108	1.89527	1.06395
ENSGALG00000012424	0.558305	1.15697	1.36073	1.75171	1.18819	1.07314	2.77634	2.04878	2.44007	1.54718	1.61014	1.36943	1.89589	1.32883	1.06491
ENSGALG00000013053	0.21591	0.983687	1.28849	1.76865	0.841213	0.991697	2.16749	2.11318	2.38544	1.34101	1.26217	1.323	1.19657	1.05429	1.06573
ENSGALG00000015874	0.243454	1.28035	2.87957	6.32142	2.00864	1.68773	2.74663	2.56648	5.80516	1.7524	4.26176	2.85413	2.11164	1.74271	1.06579
ENSGALG00000003313	0.645563	3.09371	3.26361	1.63303	1.34482	1.55905	0.797619	0.975667	1.10663	1.1736	0.394197	1.43832	1.04826	1.19023	1.06599
ENSGALG00000010663	0.16271	0.410976	1.02977	2.11865	1.20504	1.1447	3.67599	3.41786	3.86473	2.29158	2.1743	2.26675	1.51474	1.39767	1.06706
ENSGALG00000004756	0.103974	0.608434	1.04896	1.66615	1.40248	1.17477	2.09895	1.73981	1.91997	2.1771	2.21119	2.48518	1.62402	1.71715	1.06795
ENSGALG00000012639	0.102852	0.709106	1.28131	1.54009	0.900169	1.18531	2.92962	2.03178	3.03465	2.6878	1.70246	2.51138	1.35282	1.21852	1.06855
ENSGALG00000019690	0.62547	0.480779	0.619822	2.45653	1.57273	1.42357	2.74096	3.29159	2.43602	2.80897	0.980714	2.08353	0.820865	0.782005	1.0686
ENSGALG00000008755	1.05596	3.32789	3.8353	2.31776	1.50986	1.36221	7.4619	11.3539	6.6179	0.419716	0.376998	1.37615	2.51948	1.88248	1.06893
ENSGALG00000009801	0.293294	0.869421	1.3705	1.88739	1.27243	0.952074	2.98978	2.75604	4.00738	1.24758	2.09094	1.59792	1.55802	1.18497	1.0705
ENSGALG00000000972	0.255003	0.960576	1.86982	3.45444	1.6762	1.77737	2.3582	2.19527	3.12548	1.62654	1.48562	1.4576	1.82385	1.11027	1.07123
ENSGALG00000007282	0.370264	1.5225	1.0964	0.677708	1.45053	1.35161	2.45375	1.0315	1.18965	0.263148	0.34896	0.608777	1.22847	1.14049	1.07127
ENSGALG00000008657	0.144159	0.521315	0.984615	1.74856	1.07767	0.911877	2.16819	1.87783	2.26508	1.65764	1.7001	1.44382	1.27933	1.18533	1.07164
ENSGALG00000001270	0.371745	1.04847	1.3907	2.2178	1.43076	0.879175	3.31849	2.41666	3.14521	1.52755	1.42179	1.72244	1.85057	1.15419	1.07167
ENSGALG00000011186	0.308954	0.910086	1.37986	2.58498	1.171	1.19102	2.33381	1.75303	2.85022	2.23632	2.97204	2.87913	1.84891	1.67567	1.07181
ENSGALG00000004370	0.225683	0.648101	0.70668	1.15891	0.722365	0.522482	1.25614	1.36635	1.70658	0.854125	0.385825	0.821007	1.06975	1.21112	1.07218
ENSGALG00000012914	0.214151	0.789115	0.779007	1.42738	1.1265	1.05161	1.92988	1.18282	2.29592	1.09699	0.878232	0.856297	1.2011	0.95257	1.07365
ENSGALG00000017329	0.178189	0.625236	1.2992	1.53718	1.21083	1.05698	1.65119	1.86283	1.9936	1.78719	1.53404	1.65558	1.21169	1.12652	1.07412
ENSGALG00000013342	1.25602	4.28188	1.39506	0.631484	1.29297	1.29201	3.29875	6.10143	3.42996	0.14778	0.192518	0.219206	1.04289	1.62822	1.07593
ENSGALG00000008752	0.59339	1.18871	1.38867	1.61117	0.890097	1.26937	1.59804	1.40856	1.61072	0.684391	0.718139	0.530219	0.967879	0.914679	1.07624
ENSGALG00000013327	13.0648	12.3786	3.67699	1.34988	0.785682	1.78431	4.71465	3.05439	2.11671	0.600629	0.636068	1.13837	0.788784	0.651071	1.07856
ENSGALG00000002453	1.04805	1.99598	1.53082	0.929669	0.989088	0.923145	1.93835	1.30347	1.29598	0.785235	0.838968	0.733607	1.5859	1.95346	1.07858
ENSGALG00000010975	0.177315	0.517093	0.893697	1.73043	0.990498	1.34273	2.26291	2.35247	2.95061	1.20275	0.584796	1.01426	1.36333	0.82037	1.08001
ENSGALG00000017389	0.197886	0.360855	0.322691	1.44798	0.837721	0.975426	1.31647	0.826983	1.68141	1.05646	0.781612	0.778169	1.40995	0.809741	1.08012
ENSGALG00000025733	1.56821	2.72635	0.861147	0.892015	1.14559	1.31591	1.93653	1.13862	1.22203	0.643017	0.777392	1.3925	2.13751	1.67006	1.08015
ENSGALG00000015249	0.926037	2.81788	2.92674	3.6518	2.72524	2.10038	3.61308	3.70967	3.97843	2.39008	3.25137	2.46606	2.56853	2.5551	1.08052
ENSGALG00000028018	0.659914	1.2626	1.65065	9.90273	3.91182	11.1259	24.1806	24.6081	33.1254	0.263214	0.188339	0.182638	5.15381	4.14678	1.08057
ENSGALG00000008960	0.199591	1.20943	1.10321	1.08563	0.738138	0.613051	1.03958	1.34286	1.60617	3.1148	3.2435	3.15376	0.929568	1.2049	1.08155
ENSGALG00000011266	0.283619	0.951674	0.666078	1.56482	1.50867	1.4227	1.89064	1.00211	1.61783	1.28378	0.702256	0.886797	1.39616	0.883776	1.0819
ENSGALG00000015035	0.18815	0.798118	0.792917	1.66499	0.805252	0.76278	2.98307	1.76082	3.63329	1.80672	1.53891	0.806063	1.12549	0.642801	1.08205
ENSGALG00000014368	4.38871	5.42158	5.27522	2.15636	1.50685	1.63062	1.6173	2.4655	1.8301	0.529905	1.22494	1.75491	1.16674	0.951128	1.0821
ENSGALG00000012620	0.286476	0.791268	0.962272	2.53241	1.80149	1.76257	2.17075	1.39577	3.1863	1.00645	0.826118	0.810448	1.56341	1.07706	1.08227
ENSGALG00000011475	0.454298	1.25121	1.68696	2.24571	1.31144	1.29518	2.16764	2.00918	2.5789	1.22814	1.59548	1.86288	1.64804	1.30641	1.08278
ENSGALG00000008011	0.216861	0.823167	1.17409	1.36406	1.01367	1.12867	1.77697	1.56449	1.70332	1.60791	1.36291	1.00942	1.7015	1.22897	1.0835
ENSGALG00000005474	0.849536	1.05597	1.83961	1.31375	1.1139	1.21153	0.644377	1.28335	0.936202	0.416323	0.290503	0.747457	1.18666	0.909329	1.08358
ENSGALG00000012045	0.483602	1.28196	1.29567	1.52342	1.52241	1.07705	2.87787	2.32475	2.27754	1.01525	0.5617	0.687788	1.05	1.46287	1.08466
ENSGALG00000006051	0.41852	2.67037	2.65767	2.9631	1.41662	1.32164	5.62092	4.81594	6.68974	0.689933	1.82061	1.46777	2.68113	2.02436	1.08545
ENSGALG00000007252	0.402548	0.733771	0.763451	1.34683	1.30836	1.57233	1.37141	1.13298	0.68205	2.40041	2.01071	2.38916	1.23688	0.836848	1.08603
ENSGALG00000011633	0.27922	0.6826	1.54561	2.34703	0.326923	1.08205	0.316186	2.38759	0.476144	1.79941	0.725892	0.489859	0.191237	0.540719	1.08622
ENSGALG00000014646	0.687116	1.81432	2.14581	4.32568	2.65338	4.93289	6.7596	7.0976	6.36222	1.97415	0.459264	1.34831	1.4626	1.73651	1.08759
ENSGALG00000015820	3.55857	4.99903	4.84554	14.0785	9.5253	10.9981	15.0768	12.8382	18.615	0.538059	1.10073	0.988768	2.10566	1.37812	1.08785
ENSGALG00000008433	4.76003	5.8544	15.8722	6.78408	5.21259	4.3922	3.72296	3.84405	3.82023	1.84912	0.486529	2.38519	1.33728	1.05072	1.08804
ENSGALG00000016895	0.310365	0.968246	1.4698	2.86772	1.67215	2.4621	2.90055	2.19458	2.89548	0.955863	0.807891	1.27134	1.87986	0.874303	1.08896
ENSGALG00000014054	2.23636	6.31373	6.29629	9.35817	4.64328	5.04832	6.40293	3.40719	8.22817	1.46533	1.27427	1.76006	2.09168	1.54194	1.08926
ENSGALG00000009731	0.195425	1.04938	2.15602	3.84973	1.37549	1.20058	2.36016	1.87503	3.89908	1.65211	3.11722	2.13184	2.31615	1.91386	1.08949
ENSGALG00000015226	1.62163	2.19253	2.39063	1.70616	1.87479	1.76498	1.16584	2.3842	1.37527	1.54256	1.15024	2.02798	0.999645	0.950412	1.0914
ENSGALG00000008136	0.388686	1.58673	1.70533	2.37956	1.64045	1.96996	2.1726	3.24688	3.84847	1.5941	1.41193	1.00786	1.07492	0.843281	1.09147
ENSGALG00000022191	2.63609	4.47778	2.89737	2.21398	2.0291	1.80336	2.55658	1.39482	1.56805	1.14124	0.924651	1.62925	1.2856	1.82895	1.09174
ENSGALG00000028568	0.1385	0.665747	1.0486	1.95882	1.25725	1.49994	2.76883	2.37174	3.43901	1.89059	1.56355	2.08348	1.84561	1.57699	1.0922
ENSGALG00000002823	0.378859	0.696085	1.06665	1.03553	1.02635	0.604438	1.37415	1.85716	1.49303	1.82688	1.09323	1.98182	0.788803	1.0669	1.09382
ENSGALG00000001883	0.506271	2.48941	3.53534	3.73004	1.68153	1.67035	3.94416	4.60974	6.91104	5.22487	4.70551	10.341	1.80132	2.46782	1.09419
ENSGALG00000015705	0.122523	0.715089	0.983692	2.51347	1.12847	1.22627	2.01994	1.60222	3.08526	1.32922	1.46161	1.30756	1.39052	1.27738	1.09516
ENSGALG00000006776	2.50221	3.34003	2.30395	2.45922	1.97345	2.32943	4.77553	2.96896	3.78121	1.614	1.51432	3.299	2.17387	2.18641	1.0952
ENSGALG00000029112	0.579954	3.02833	2.40876	2.76733	1.22997	0.786151	4.03281	3.07648	7.49316	2.72152	1.1328	2.12524	0.66895	0.619864	1.09722
ENSGALG00000006822	0.20413	1.35038	1.66761	5.00038	3.56041	2.46161	4.08836	2.97236	6.54175	1.05187	0.296551	0.436253	0.96316	0.700442	1.09755
ENSGALG00000005506	0.844038	1.57496	2.10355	2.11343	1.3663	1.71438	1.75144	1.74373	2.35025	2.79417	2.26032	2.0487	2.07954	1.69246	1.09801
ENSGALG00000004267	3.54235	4.53276	5.63283	3.07009	2.50084	2.74352	6.08933	5.0751	6.87215	0.96915	0.472436	2.00829	1.10426	1.50847	1.09831
ENSGALG00000028327	0.178669	0.190712	0.614046	0.540131	0.37687	0.268273	1.71341	0.991288	1.66981	0.908001	1.23284	1.35787	0.920818	0.88152	1.0984
ENSGALG00000003316	0.13558	0.417452	0.465667	0.253078	0.107634	0.18661	0.463141	0.556929	0.666163	1.24453	0.143514	1.28043	0.427001	0.174522	1.09847
ENSGALG00000007050	0.225752	1.1942	1.28433	2.58248	1.64916	1.84716	3.00539	2.45965	3.2006	1.92864	1.73609	1.50991	1.18615	1.1315	1.10358
ENSGALG00000011901	0.595152	3.03136	5.05183	6.0828	2.37297	2.09974	2.87711	3.0763	5.35323	1.1823	2.79656	2.28098	1.90233	2.04922	1.10382
ENSGALG00000023068	0.142092	0.739883	0.672794	1.9017	1.041	1.85175	2.61186	1.28264	2.43913	4.14069	2.98148	2.45801	1.17636	1.04411	1.10499
ENSGALG00000016912	0.412836	1.74391	1.60571	2.21509	1.83973	2.40099	3.75151	2.37631	3.11242	0.9712	0.153139	0.731984	1.6246	1.2379	1.10705
ENSGALG00000008784	0.23433	0.691994	0.704409	1.04381	1.55398	1.48409	1.88885	0.700312	0.912415	0.468995	0.640806	0.646326	1.98168	0.993588	1.10739
ENSGALG00000027701	0.18254	0.719329	0.786535	2.23461	1.38391	1.31933	2.51269	1.78259	3.63589	1.71413	2.06521	1.91872	1.13592	1.45152	1.10743
ENSGALG00000027027	0.15141	0.465539	1.02698	1.00422	0.744047	1.12638	1.67577	1.64303	1.83382	0.425221	0.174582	0.492989	1.22625	0.634586	1.10889
ENSGALG00000026397	0.689354	1.26424	1.70112	1.02545	1.74433	1.64955	2.07191	1.60707	1.78284	1.18966	0.628928	1.84953	1.22768	0.903332	1.10949
ENSGALG00000015413	0.35023	0.638189	1.06412	0.608741	0.641407	0.707448	1.69518	1.39792	1.79594	1.42951	0.412087	1.0139	0.916861	0.700064	1.10959
ENSGALG00000001942	0.421303	1.42243	1.66656	3.24842	1.44859	1.47443	2.76814	2.40732	3.323	1.64449	2.57083	2.59336	2.25819	1.44591	1.11031
ENSGALG00000014261	1.75183	2.83817	4.71905	7.43715	3.5242	3.33836	11.7553	11.2575	20.3861	0.349803	0.894173	2.0893	2.03856	2.45612	1.1108
ENSGALG00000009841	0.380037	0.755596	1.29381	2.13082	1.68759	1.27587	3.74457	2.58485	2.96381	1.44582	1.84386	1.5674	1.63295	1.23567	1.11145
ENSGALG00000014680	0.635426	1.8575	3.42409	5.60489	2.65413	2.37106	5.88819	5.27019	8.79454	1.04069	1.31931	1.36642	1.40484	1.08666	1.11149
ENSGALG00000028391	0.188682	0.755008	1.64309	0.196176	0.162922	0.204161	1.795	0.806031	0.92226	0.922809	1.53987	1.44632	1.31612	1.36087	1.11177
ENSGALG00000008538	2.68095	7.84251	8.10168	7.12035	3.77053	3.1576	4.20262	3.99764	6.45174	0.525147	3.25057	3.02469	2.32934	2.31991	1.11529
ENSGALG00000006708	0.132778	0.256866	0.342922	0.434446	0.426357	0.871786	0.948763	0.614316	1.30763	3.76859	1.41499	2.2429	1.55405	1.10429	1.11566
ENSGALG00000026622	0.381556	1.87314	2.21785	1.3554	0.691893	1.84554	1.60514	2.27533	2.759	2.16863	0.697123	1.70394	1.03362	1.02602	1.11698
ENSGALG00000006336	0.234545	0.813571	1.24051	2.05788	1.16695	1.1056	2.21324	1.82636	2.46349	1.43859	1.5664	1.53296	1.63353	1.27432	1.11711
ENSGALG00000004481	1.28783	2.31401	5.85233	2.7925	2.03171	2.64607	2.52529	2.80561	3.79657	2.25906	0.483386	1.50725	1.24918	1.35654	1.11915
ENSGALG00000027896	0.961663	1.91803	2.32126	1.76175	1.05109	0.963823	1.83114	1.5766	1.95933	1.41772	2.27064	2.4276	1.61183	1.50951	1.11946
ENSGALG00000012153	0.19088	0.707372	1.74091	2.7974	1.32978	1.58193	2.27689	1.76538	2.80012	1.73868	1.58002	1.65674	1.71471	1.38002	1.12039
ENSGALG00000016572	0.987564	2.11775	1.00947	0.954042	0.899596	0.727022	0.987676	1.80669	0.795236	0.726751	1.01194	1.02966	1.0329	1.4585	1.12119
ENSGALG00000001291	0.124452	0.73661	1.07122	1.49647	0.999044	0.906344	1.27503	1.45249	2.25193	1.42811	0.779524	1.69173	0.85092	0.718291	1.12187
ENSGALG00000010554	1.7398	1.64516	1.62315	1.69616	3.22511	2.27276	3.39151	2.00705	1.40702	1.54413	0.672443	1.04822	3.10698	1.80748	1.12275
ENSGALG00000029003	0.223344	1.19183	1.39754	1.8478	0.974824	1.13477	2.40365	3.73819	3.03808	1.17828	0.852876	2.22176	1.06778	0.941164	1.12356
ENSGALG00000017189	0.728518	2.26976	1.37873	0.978249	0.75776	1.19078	3.43786	1.9147	2.38817	0.547465	0.696839	0.750646	0.912624	0.896614	1.12509
ENSGALG00000028251	0.161502	0.591277	1.58663	1.43785	0.931162	1.25014	1.53984	2.30772	2.39581	1.47707	1.40609	2.06965	1.0455	1.19896	1.12549
ENSGALG00000004419	0.132783	0.143856	0.60566	0.857927	0.375581	0.613445	0.348969	0.185345	0.428633	1.51843	0.332167	1.42249	0.878901	0.83949	1.12795
ENSGALG00000010997	0.459477	1.75631	2.3355	1.63215	1.14208	1.04095	2.01083	1.95762	2.89666	2.91611	2.89799	3.29795	1.29909	1.0515	1.12853
ENSGALG00000010253	0.327084	1.11383	1.58546	1.92021	1.52697	1.38603	2.82514	1.96597	2.91585	2.06246	2.00217	2.26499	2.06306	1.61549	1.12886
ENSGALG00000016468	0.162839	0.671595	0.956333	2.13295	1.04969	0.953453	1.84424	1.17673	2.48355	1.17476	1.5869	1.36512	1.46849	1.05404	1.12913
ENSGALG00000001745	0.168069	0.544723	0.836778	1.87072	1.30671	0.837566	0.735155	0.898637	0.573677	3.24987	2.4108	1.54626	0.972601	1.64967	1.1302
ENSGALG00000017241	0.262338	0.669051	1.71375	3.19685	1.78227	1.66513	2.83593	2.00743	3.27688	3.18436	3.25068	1.72277	2.04052	1.41079	1.13223
ENSGALG00000027287	1.42487	2.61831	1.06187	0.638517	0.818658	0.675534	1.52105	0.644717	0.90157	0.704213	1.14435	1.63855	1.94709	2.06582	1.13269
ENSGALG00000004270	0.166449	0.548765	0.605109	0.488958	0.712044	0.967118	4.40667	2.63855	3.42411	0.692371	0.413818	1.31785	1.43289	1.13699	1.13314
ENSGALG00000024343	1.32963	1.56919	1.06115	1.37779	1.46767	1.03791	2.45888	2.96496	1.77408	0.690106	0.345824	0.954261	1.06322	0.838988	1.13427
ENSGALG00000017196	0.101534	0.460939	1.16762	3.33823	2.20858	2.13212	3.12725	2.37147	4.24042	1.14201	1.08335	0.724395	1.35319	0.901134	1.13429
ENSGALG00000003283	0.169016	0.466612	1.61398	0.879943	0.973266	1.69397	0.508075	0.447744	0.396647	10.0853	0.698077	3.59577	0.740397	0.773366	1.13535
ENSGALG00000001370	0.210778	0.836761	1.15834	1.56031	0.816734	1.11037	2.79199	2.82728	2.31856	1.98566	1.43326	2.8399	0.8095	1.07151	1.13588
ENSGALG00000025938	0.350446	1.62596	1.38002	0.51987	0.335846	0.443582	1.03401	1.39086	0.834951	2.43125	1.27428	3.48385	1.36773	0.670472	1.13738
ENSGALG00000009090	0.21989	0.884478	0.867769	1.36364	1.12015	1.15209	1.70564	2.05115	2.43354	2.57005	1.67031	2.02731	1.46685	1.3958	1.13773
ENSGALG00000000791	0.743493	1.86709	5.66002	6.17129	3.01444	2.57115	3.14492	3.31938	5.6246	1.19485	4.04914	3.41929	2.84291	2.35774	1.14126
ENSGALG00000008176	0.702629	2.05268	2.01866	2.74646	2.02567	1.73309	3.1046	3.11606	3.088	1.3779	1.266	1.64011	1.87286	1.41011	1.14187
ENSGALG00000005176	0.295456	0.520366	0.37621	0.238945	1.44495	1.39209	1.70481	0.91227	0.648097	0.382216	0.257636	0.582995	2.30721	2.12071	1.14321
ENSGALG00000015545	0.306263	0.619829	0.605958	2.17128	2.44615	3.22298	3.58106	2.95857	2.69584	2.31655	1.31464	0.564568	1.58992	1.23815	1.14571
ENSGALG00000021529	1.14611	2.10801	0.688206	0.675023	1.09828	1.09977	0.867931	0.397766	0.610322	0.851415	0.875218	0.849393	2.2842	2.18364	1.14706
ENSGALG00000018815	1.34952	2.49538	2.76155	1.32098	0.883332	0.828174	1.5514	1.56808	1.88379	2.05117	1.86888	2.94713	1.06844	1.41425	1.14709
ENSGALG00000001346	0.704724	1.22909	0.797773	1.43712	1.01332	0.696586	3.00699	2.25396	2.456	2.50678	1.95171	4.39622	1.09936	2.46654	1.14806
ENSGALG00000012592	0.237946	1.00717	1.37703	2.89137	1.55464	1.54659	2.73315	2.40785	3.71407	1.35065	1.99591	1.74928	1.45381	0.803197	1.14849
ENSGALG00000009777	1.18505	4.59669	5.02881	4.13184	3.16532	3.53483	7.57269	10.2306	10.475	1.88975	2.34518	2.23359	1.60349	2.17914	1.1487
ENSGALG00000027063	0.180069	0.906103	0.548129	0.607886	0.509746	0.747106	0.652286	0.602866	0.571604	0.542244	0.276307	0.23585	0.682628	1.04283	1.15262
ENSGALG00000008168	0.677928	1.28094	1.79051	1.58435	0.86546	1.03788	1.50227	1.26766	1.49373	1.06961	0.97505	1.33034	1.03973	1.51108	1.15313
ENSGALG00000000585	9.80193	5.07407	9.9227	2.04174	4.06786	4.83537	7.67958	8.22802	5.67655	1.07732	1.47369	5.16389	1.7096	2.19896	1.15492
ENSGALG00000009772	1.63846	3.21728	4.22878	2.80322	2.07387	1.63158	2.63075	2.57107	2.69239	1.66606	2.32928	3.04274	1.72398	1.55072	1.15603
ENSGALG00000019867	0.532624	1.19443	2.63979	3.4737	1.65898	1.68387	3.78427	3.34685	4.57548	1.77227	2.32694	2.02056	1.4109	1.3469	1.15625
ENSGALG00000010044	0.71258	2.58083	1.23238	0.813445	0.701291	0.782514	1.94016	1.41025	1.85566	0.329638	0.815684	0.953567	0.697902	0.397132	1.15724
ENSGALG00000011152	0.289651	0.861535	1.12247	1.86534	1.28766	1.37031	2.27564	1.65345	2.02081	1.92687	1.8617	2.56516	2.2337	1.46575	1.1574
ENSGALG00000014822	0.33572	1.73625	2.08482	1.49781	0.831507	1.09252	2.32621	1.07311	2.19124	2.78251	3.4459	1.98337	1.82015	2.27334	1.15839
ENSGALG00000010242	0.330002	1.00542	0.303427	0.247749	0.469978	0.408409	2.48827	1.07984	0.647571	0.296587	0.665302	0.611185	1.18254	1.79029	1.15927
ENSGALG00000018800	0.294393	0.991821	1.53524	1.68818	1.02173	0.869467	2.43477	1.58205	2.25005	1.51725	1.88414	1.5431	2.11145	1.73428	1.15979
ENSGALG00000007334	0.230884	0.899598	1.57328	2.5673	1.21144	1.11393	4.83909	5.59125	6.51738	1.19414	0.825443	1.11591	1.55716	1.29359	1.1598
ENSGALG00000009496	0.483045	1.09728	2.33775	2.67755	1.22203	1.11765	2.37156	1.97358	2.90563	1.49947	2.47432	2.36676	1.5009	1.28064	1.16147
ENSGALG00000017246	1.15252	2.33646	4.35882	3.09814	1.87381	1.72388	2.12497	3.25417	3.8666	1.63934	1.3357	2.52286	1.12589	1.01353	1.1615
ENSGALG00000004489	1.31879	3.56471	2.79024	2.88272	2.1916	2.2839	3.20685	4.71762	3.74363	1.29653	3.13698	2.34667	2.14649	1.25757	1.16248
ENSGALG00000012530	0.226156	1.1584	1.38681	1.87358	1.15771	1.68393	3.34327	2.57226	3.15746	1.15476	1.1423	1.25055	1.33263	1.27368	1.16356
ENSGALG00000015669	0.182796	0.748445	1.16736	1.52468	0.858933	1.68165	1.56317	1.62105	2.01585	1.30313	0.830904	0.911067	1.42713	1.34975	1.16393
ENSGALG00000016979	0.318831	1.22545	3.65117	2.63925	1.01686	1.3579	2.4171	2.77304	2.93747	1.51009	2.18302	2.53713	1.29516	1.67921	1.1647
ENSGALG00000009755	0.101386	0.499052	1.2255	1.72501	0.79772	0.686327	3.67378	1.64058	5.08046	1.38529	0.96844	1.04225	1.95314	1.09074	1.16584
ENSGALG00000029017	0.20198	1.73207	1.36434	0.86054	0.984784	0.453752	2.71924	1.32594	1.28386	0.691843	0.947249	0.963168	1.06113	1.01659	1.16729
ENSGALG00000001591	1.01842	1.34494	1.4385	1.15473	1.51829	1.15347	1.40848	0.903226	1.13171	1.70779	1.82397	1.69563	2.77539	1.47988	1.16803
ENSGALG00000001131	0.51777	0.691962	1.03092	0.148991	2.09279	1.2372	0.90179	2.1301	0.79686	0.662214	1.06953	0.412594	0.933371	0.412621	1.16817
ENSGALG00000013010	0.376678	0.882975	1.12574	1.82559	1.07483	0.982899	1.88288	1.89849	2.00386	1.54313	1.04925	1.31976	1.11261	0.714329	1.17011
ENSGALG00000009817	0.136906	0.470633	1.16396	2.42187	1.65139	1.26579	2.47824	1.7576	2.64631	2.1057	2.37502	1.9952	1.87554	1.21663	1.17074
ENSGALG00000015342	0.313961	0.610938	0.994623	1.74793	1.20754	1.0205	1.34065	1.147	1.6739	1.75774	1.51245	1.23558	1.52635	1.1059	1.17418
ENSGALG00000005028	0.60785	1.28342	1.70574	2.03202	1.25657	1.40503	2.26999	1.5105	2.26706	1.45601	1.4581	2.0656	1.60083	1.8243	1.17482
ENSGALG00000008155	0.112246	0.546902	1.12884	2.12307	1.32421	1.17908	1.34026	1.78419	2.19002	1.78694	1.91372	1.34652	1.40109	1.15802	1.17508
ENSGALG00000013034	1.16163	0.996836	0.81069	1.7141	1.19543	1.18521	3.53201	0.930971	5.25354	0.810586	0.340515	0.588656	0.718692	0.861703	1.17522
ENSGALG00000014189	0.409556	0.54545	0.986446	1.64032	1.66739	1.29924	2.67512	1.55272	2.5435	2.28314	1.84477	2.40974	2.62898	2.1553	1.17791
ENSGALG00000013441	0.234201	0.628818	1.73068	1.40012	0.812007	1.25364	1.83666	1.43997	2.2774	1.23418	1.3297	1.49583	1.46235	1.84677	1.17971
ENSGALG00000029165	0.307219	0.505045	0.247015	0.232225	0.267821	0.258179	0.666702	0.681069	0.874887	1.01427	0.426413	1.27421	0.595831	1.96214	1.18047
ENSGALG00000004885	0.112796	13.0834	29.0285	8.20039	3.02266	16.1135	24.5771	42.2985	40.2986	0.417733	0.683531	0.357289	5.17156	4.1119	1.18087
ENSGALG00000013494	0.162154	1.10448	3.08744	4.86222	2.09558	2.29282	2.96318	2.69514	4.99305	2.21408	3.37759	2.38524	2.1994	1.64487	1.18219
ENSGALG00000004231	0.358917	2.15354	5.46749	2.27161	2.01975	2.49732	1.39637	0.810696	1.62342	3.99646	1.65875	1.67271	1.52243	2.66549	1.18242
ENSGALG00000014244	0.609483	1.8623	2.36351	2.26666	2.14458	1.79834	2.30365	3.62024	2.27578	1.04031	1.03614	1.21434	1.59531	1.30435	1.18275
ENSGALG00000009846	0.243979	0.535644	1.33665	2.72772	1.13941	1.15123	3.03737	2.58249	2.87027	2.01984	2.39432	1.65259	1.47559	1.04839	1.18282
ENSGALG00000019967	0.334636	1.85128	3.05107	4.70744	2.11725	1.72605	3.2328	2.27122	4.91522	1.53957	4.37638	3.29984	2.27432	2.09302	1.18348
ENSGALG00000027313	2.54342	3.74306	2.33333	1.81935	1.56327	1.60046	1.54094	1.72402	1.34881	0.775686	0.716487	0.77399	1.37201	1.53593	1.18644
ENSGALG00000026000	1.00113	1.31387	1.08106	1.31344	1.31161	0.86531	1.91566	2.39089	1.85094	1.14645	1.27238	1.31148	1.63496	1.80358	1.18652
ENSGALG00000011906	0.221212	0.590941	0.767292	0.891824	0.429692	0.535015	1.08815	1.05229	1.30427	6.78624	4.16254	2.0443	0.766189	1.79239	1.18707
ENSGALG00000003677	0.596698	1.88746	2.49944	1.08121	1.79293	1.47265	3.96806	3.67067	4.74505	0.898594	0.721241	1.26241	1.00919	1.52872	1.18962
ENSGALG00000017004	0.377537	0.622609	1.17913	2.08	0.767236	0.751193	1.73392	1.69573	1.85267	2.3364	2.17021	2.47327	1.4463	1.57605	1.19039
ENSGALG00000009081	0.175725	0.60835	1.13184	2.29768	1.38641	1.18943	1.80772	1.31275	2.86178	1.76607	1.61167	1.01948	1.60282	1.25763	1.1907
ENSGALG00000024075	0.527649	0.594927	0.363295	0.494274	0.504784	0.730426	0.391783	0.347742	0.153235	0.339202	0.306434	0.317859	1.23362	0.924654	1.19218
ENSGALG00000017201	0.387611	1.40735	1.54101	2.77699	1.71524	1.46441	2.96462	2.4107	2.75704	1.79713	2.32678	1.79693	1.49026	1.41395	1.19285
ENSGALG00000028439	0.247131	0.683517	0.960051	1.51707	0.952935	1.00386	1.91523	1.3169	2.03634	1.23183	2.26737	1.99035	1.94219	1.43817	1.19421
ENSGALG00000025860	0.837572	1.24778	0.568374	0.507511	0.859827	0.365688	1.93484	0.42006	1.1364	1.13462	1.48204	0.859356	3.06403	2.79245	1.19585
ENSGALG00000008175	0.481704	1.51715	1.84299	3.70655	1.41441	1.47476	2.96746	2.57394	4.21737	1.11775	1.78663	1.37186	1.4471	1.28325	1.19649
ENSGALG00000021609	0.720629	1.99217	0.756894	1.39243	1.58981	2.05027	2.07711	2.69181	1.51605	3.47748	2.81356	4.20262	1.31654	1.45468	1.19819
ENSGALG00000002056	0.388132	1.2012	2.76379	2.36543	0.904014	1.04594	3.61712	6.16237	6.15	1.61432	1.50106	2.24261	1.64122	1.63272	1.20127
ENSGALG00000009486	0.577112	1.3882	2.28787	3.24835	1.59878	2.26129	3.65015	2.8073	4.4215	2.43841	2.48714	1.59995	2.10241	1.40979	1.2013
ENSGALG00000002525	1.44352	2.29438	4.88875	5.76969	6.43154	4.27793	2.73784	2.03881	4.0538	1.42386	0.812225	1.50907	2.36893	1.47452	1.20254
ENSGALG00000027363	0.8462	1.4208	2.28865	2.61054	1.92314	1.95789	2.738	2.46885	3.04156	2.09628	2.34126	2.78182	1.47345	1.38088	1.20383
ENSGALG00000008133	3.56037	5.97185	5.00149	1.2253	2.56589	4.46463	2.64855	5.06346	1.76861	0.911271	0.332888	0.771038	1.1312	0.84386	1.20388
ENSGALG00000015624	0.143683	0.537979	1.55555	3.45221	1.72219	2.22497	3.80462	1.46844	5.94917	1.78816	2.97387	1.49772	1.92324	1.4835	1.20429
ENSGALG00000004343	0.31633	0.392428	0.31021	0.357597	0.491151	0.263174	0.594099	0.477322	0.406921	1.17574	0.601966	1.2685	0.742066	1.197	1.20661
ENSGALG00000016633	0.396381	1.23899	1.52638	1.51521	1.46704	1.1348	1.29419	1.46647	2.85574	2.21709	1.95759	2.18933	1.42005	1.5049	1.20694
ENSGALG00000008431	0.272869	1.00658	1.41598	1.94987	0.97396	1.03834	2.21004	2.49867	2.63209	3.64052	2.10798	2.27312	1.72844	1.50678	1.2072
ENSGALG00000014956	0.123277	0.43647	0.532254	1.40544	1.04225	0.86934	1.82568	1.32105	1.73245	1.01323	1.45329	1.13736	1.62245	1.28178	1.2075
ENSGALG00000025792	0.168818	0.583167	0.878807	1.37733	0.60515	0.836187	1.18433	0.959231	1.63456	1.68201	1.94716	1.51404	1.52309	0.853759	1.20859
ENSGALG00000001277	0.108159	0.725328	1.17545	2.58472	1.36317	1.06972	1.78747	1.81383	2.92502	2.01167	2.1321	1.12403	1.34063	1.0283	1.20949
ENSGALG00000026314	2.71182	1.71921	2.48302	1.53977	2.87869	2.46067	6.09308	5.75976	5.83516	2.66025	1.92382	1.88545	2.34028	2.03903	1.21052
ENSGALG00000009825	0.151712	0.747515	1.25617	0.87064	0.399136	0.678062	1.06427	1.17715	1.68155	3.08647	3.73967	2.62164	1.80285	1.55352	1.2126
ENSGALG00000015009	0.372788	0.989255	1.41698	1.94987	1.41394	1.26707	2.37403	1.67156	2.46705	1.86675	1.97954	1.85505	1.87047	1.34426	1.21433
ENSGALG00000019114	1.98312	3.92692	2.0152	4.10404	3.51262	5.22056	4.58741	3.97497	1.70899	0.221641	0.150184	0.362017	0.759963	0.563939	1.21582
ENSGALG00000009233	0.302808	0.836568	1.69303	2.38768	1.35734	1.61571	2.83095	2.10061	3.64444	2.27686	2.81769	2.53937	1.76219	1.89049	1.21665
ENSGALG00000016098	0.103957	0.382234	0.449075	1.57643	0.853946	0.94026	1.4229	1.14425	1.98232	1.66821	1.24529	0.910727	1.29091	1.08952	1.21727
ENSGALG00000001424	0.279619	0.728651	3.27492	3.61152	2.00429	1.99127	4.21032	3.43961	4.41113	2.04779	2.12475	1.82794	1.96692	1.45222	1.21749
ENSGALG00000004888	0.724918	1.51566	1.70638	2.09419	1.62013	1.41342	2.08954	2.19527	2.61699	2.04319	1.21709	1.15092	1.09887	1.91812	1.21754
ENSGALG00000012621	0.121513	0.55987	0.443444	2.63847	1.47316	1.41677	2.65934	1.78228	2.66548	2.33768	2.37652	1.4293	2.13206	1.44339	1.22185
ENSGALG00000009587	0.420542	1.6748	3.63709	4.10715	2.22876	2.25082	4.09483	3.14312	5.18123	1.765	1.34391	1.65949	1.33995	1.06125	1.22288
ENSGALG00000007691	0.150599	0.741194	0.751678	1.6798	1.05199	0.809601	2.32089	1.72308	2.22005	1.84111	1.08023	0.986814	0.996694	0.830896	1.22341
ENSGALG00000028223	0.143827	0.713408	1.01066	1.61741	0.872607	0.870822	1.39287	1.64043	1.52993	1.28493	1.18429	0.926859	1.27249	1.12074	1.22585
ENSGALG00000009981	0.156608	0.450994	1.10244	1.42766	0.955176	0.857385	1.9471	1.30948	2.17436	1.14226	1.23851	0.694675	1.55334	0.991231	1.22635
ENSGALG00000000583	0.221052	0.419331	0.821714	0.625565	0.538437	0.913657	0.513343	0.761047	0.741957	1.33268	0.478333	1.04228	0.676347	0.686445	1.22875
ENSGALG00000004664	0.383416	0.512133	1.44458	2.49402	1.34939	1.43788	2.04638	1.41917	2.3444	1.49227	1.20462	1.45177	1.23665	0.883863	1.22905
ENSGALG00000004838	0.537752	2.00965	4.32768	7.76037	2.86225	2.18857	3.67179	3.17463	6.51243	1.71322	3.67246	2.18714	2.39575	2.03258	1.22928
ENSGALG00000010096	0.733115	1.7423	2.17107	3.18745	1.82468	2.09173	3.86629	2.4385	3.30416	2.29079	2.88427	3.96213	2.91462	2.23667	1.22994
ENSGALG00000010956	0.170925	0.533445	1.01127	2.8409	1.81282	1.49086	2.6162	1.90307	2.30511	2.37112	2.48872	2.36349	2.75571	1.70458	1.23197
ENSGALG00000013376	0.605777	1.12052	1.2	1.99848	1.4649	0.981738	2.78778	2.84748	2.84021	5.88055	3.26181	2.93883	2.06002	3.30512	1.23215
ENSGALG00000004348	0.745918	2.69794	2.4729	3.69918	2.09903	2.16852	4.72121	3.81449	4.59085	1.32096	1.53311	1.70727	1.82434	1.38728	1.233
ENSGALG00000011131	0.64007	1.32539	2.2496	2.74121	1.79164	1.75527	3.44778	2.93028	4.12174	2.00596	2.3546	2.26781	2.09327	1.46174	1.23302
ENSGALG00000010170	0.129702	1.44572	1.65226	3.68891	1.96854	1.43021	3.54261	3.15421	3.95491	3.02127	2.18924	2.03761	1.70653	2.03215	1.23337
ENSGALG00000028144	0.150822	0.676339	1.54029	2.30975	1.08507	1.49208	1.53097	1.33665	2.23789	1.10479	0.806076	0.78477	2.09219	1.28399	1.23371
ENSGALG00000005776	0.296919	1.0138	1.21202	1.67524	1.25473	1.22357	3.1424	2.32598	2.63479	2.83918	2.55873	3.67809	2.40223	1.56137	1.23409
ENSGALG00000012452	0.52128	1.50385	1.59068	2.35065	1.62676	1.46538	1.99247	1.43874	2.20594	1.87266	2.46559	2.22878	2.08798	1.72603	1.23538
ENSGALG00000013642	1.75385	4.00905	4.28294	4.32241	3.28777	3.10654	2.63724	2.95452	4.94658	4.22514	2.07104	2.47697	1.7646	1.77545	1.23584
ENSGALG00000010119	0.421626	0.860109	1.04937	1.58285	1.35985	1.11632	2.06826	1.58717	1.89659	2.45558	2.43343	2.04797	2.23213	2.37302	1.2379
ENSGALG00000002732	0.461363	0.988985	1.95291	1.63187	1.11713	1.289	1.79598	1.92023	1.97267	1.66307	1.8062	2.11943	1.45576	1.20903	1.24068
ENSGALG00000010930	0.121554	0.958553	1.08875	1.12363	0.549244	0.589628	1.49585	1.85973	2.24176	3.12526	2.98166	2.74899	1.75443	1.16769	1.24257
ENSGALG00000001846	1.93712	10.5406	4.38095	1.32724	1.31974	4.0704	14.4423	18.069	13.488	1.00731	0.32986	1.08346	2.47664	2.99978	1.24324
ENSGALG00000006000	0.214665	0.597144	2.00924	2.39042	1.60195	2.56678	3.25427	4.16351	4.02671	0.58266	0.244076	0.670384	1.46357	1.26536	1.24353
ENSGALG00000004617	0.364359	0.659346	1.12673	0.730358	0.675173	0.557437	2.53946	1.68751	1.86275	0.786318	0.310923	1.24269	0.439584	1.14919	1.24471
ENSGALG00000015247	0.283102	1.25467	1.6311	1.97873	1.05458	0.885747	2.05867	1.46956	2.43048	1.22086	1.64449	1.57608	1.32167	1.09726	1.24508
ENSGALG00000003854	0.272145	1.08235	1.91419	1.7984	1.05565	1.01906	2.43902	1.88642	2.60506	2.05637	2.5457	2.431	2.14118	1.35932	1.24533
ENSGALG00000012857	1.22327	3.42809	4.02838	4.12137	2.65116	2.70584	3.32296	2.65384	4.35798	1.35717	0.881803	1.37381	1.76329	3.217	1.24535
ENSGALG00000006502	0.520613	1.57202	1.27097	3.51562	2.14767	2.57173	2.9693	2.52444	4.5443	2.6565	3.19133	2.19775	2.95212	1.83561	1.2457
ENSGALG00000001332	0.301889	1.62727	2.0281	3.23982	1.7974	1.36913	2.5864	1.82643	3.33814	1.29122	2.6971	2.18488	2.16701	2.2629	1.24642
ENSGALG00000007441	0.611402	0.534514	0.918565	0.786639	0.435514	0.604462	2.11408	2.48609	1.6234	0.253343	0.588279	0.662613	1.38009	1.46952	1.24735
ENSGALG00000027492	0.272321	1.47255	1.37651	1.12638	0.639293	0.908191	1.53026	2.16554	1.65523	1.12877	1.4346	2.11208	0.989584	1.3255	1.24847
ENSGALG00000014732	0.158274	0.51636	0.68395	2.03	1.59333	1.19059	2.37748	1.77943	2.45592	3.32649	2.71559	2.54296	2.30776	1.69664	1.24899
ENSGALG00000013489	1.19587	1.92086	1.64198	1.44592	1.231	2.06055	4.1495	2.46402	3.36392	2.55878	1.76409	1.89283	2.14338	1.72325	1.25093
ENSGALG00000025869	0.205471	1.69839	1.78598	3.23909	3.04758	2.07398	3.21347	2.27044	3.70525	2.12874	3.25555	1.94966	1.77054	1.23836	1.25106
ENSGALG00000010195	0.489918	1.67674	3.36582	5.00793	2.43501	2.01244	2.38428	1.91912	4.56402	1.13051	2.68097	2.70569	2.11048	1.85766	1.25389
ENSGALG00000007609	1.14956	3.21563	5.15827	6.84557	3.16835	2.81567	3.37394	3.16057	6.57171	1.26474	2.0403	3.27153	1.89817	1.89054	1.25407
ENSGALG00000023724	0.580944	1.3493	1.4988	1.54681	0.494897	0.897557	0.981588	1.0539	2.41059	2.87208	4.71205	4.9339	1.36109	1.28504	1.2547
ENSGALG00000015347	0.355489	0.76188	0.783396	0.707426	1.04357	1.33419	1.55266	1.29817	1.14047	2.71109	1.22168	1.12596	3.47514	2.03678	1.25558
ENSGALG00000013941	0.386508	0.470662	0.949876	1.72141	2.43742	2.43086	3.19548	2.5223	3.16788	1.64869	2.30248	1.29691	1.86991	1.48325	1.2562
ENSGALG00000000402	0.111776	0.467735	1.21056	1.44152	0.573246	1.18233	2.41627	3.71758	3.31056	4.1211	0.79581	1.33058	0.814547	0.606962	1.25661
ENSGALG00000010861	0.500495	1.04682	2.06949	2.02828	1.44891	1.23905	3.67427	3.06379	4.09392	1.57954	1.68558	1.73922	1.83106	1.88025	1.25684
ENSGALG00000000573	0.549875	1.58378	1.46387	1.70649	1.3079	1.31211	2.94818	2.19556	2.32057	0.878536	1.24939	1.74798	2.20372	2.40372	1.2572
ENSGALG00000026293	0.622313	1.15973	1.58755	1.5197	1.41056	1.90451	4.31422	2.44599	3.92775	0.594035	1.30455	2.15366	1.63908	1.5851	1.25905
ENSGALG00000009387	0.696617	0.536096	1.35549	1.11172	1.02181	1.30033	1.09484	1.58061	1.15182	1.24127	1.02534	1.15759	1.37049	0.906756	1.25985
ENSGALG00000001378	2.61706	5.0452	3.05301	2.83444	2.42991	2.59066	3.16653	2.0017	3.70815	0.376584	1.17539	1.40355	1.02647	0.706317	1.26006
ENSGALG00000013727	0.365385	0.847196	1.01123	1.45913	1.1788	1.28614	2.90968	2.4325	2.50317	1.40821	1.19128	2.10845	1.54292	1.12123	1.26204
ENSGALG00000013207	1.6393	2.05735	2.17837	6.1772	4.66404	5.94075	4.2441	2.93974	6.08026	0.503193	2.19245	1.59562	3.40651	2.22427	1.26213
ENSGALG00000003582	0.2116	0.582142	0.929012	1.83901	1.27367	0.985731	3.77486	2.73776	4.05358	1.05445	2.27777	1.65403	1.44014	0.905314	1.26322
ENSGALG00000001398	0.617335	1.01934	1.26228	1.46581	0.851867	1.04253	1.62871	2.22913	1.47532	1.97958	1.833	3.27338	1.19766	1.89116	1.26336
ENSGALG00000014347	0.396437	1.38615	1.89405	3.37426	1.43429	1.93378	3.27593	2.3947	4.21966	2.65519	2.83343	2.65307	2.40122	1.87135	1.26356
ENSGALG00000013858	0.930692	2.29861	2.68131	3.85229	2.89722	2.44331	4.43602	3.54174	4.95544	1.99729	3.45983	2.22813	2.34797	2.1608	1.26456
ENSGALG00000009467	0.516777	1.03427	1.3552	2.0307	1.28664	1.39956	2.44595	1.73621	2.02589	1.89082	1.94666	2.29728	1.86622	1.8227	1.26499
ENSGALG00000028172	1.8857	4.21043	3.34957	2.50972	2.40817	2.26237	4.86417	2.63706	4.94085	1.21833	0.989353	1.64147	1.84712	3.13228	1.26611
ENSGALG00000001246	0.632309	0.969613	1.15819	4.02108	2.99991	3.48168	1.75877	2.36591	1.21762	0.837335	0.459402	0.501029	1.10269	0.900622	1.26652
ENSGALG00000012369	1.13151	2.08285	2.0253	2.18333	1.45447	1.36996	2.24125	2.02416	2.35661	1.43128	2.33828	1.60484	1.19836	1.15646	1.26669
ENSGALG00000015038	0.349493	1.42285	2.51717	2.55601	1.26363	1.30625	1.97413	2.33244	2.82618	1.42543	1.20302	1.63911	1.2729	1.22129	1.26727
ENSGALG00000003438	0.899568	2.33987	3.77503	8.4015	3.23006	2.59364	3.66904	4.2572	7.87646	1.93561	4.03893	3.33305	1.9946	2.20233	1.26788
ENSGALG00000013914	1.59102	2.12565	1.66411	1.57834	1.48304	1.40384	2.41416	1.44796	1.53374	1.10789	1.56513	1.42481	1.84736	1.46898	1.26835
ENSGALG00000006790	0.305279	1.41858	3.91903	7.41417	2.62084	2.22376	2.93295	2.60868	5.4848	1.58504	4.40505	2.9634	2.80891	1.92574	1.26886
ENSGALG00000012118	0.682446	2.81976	2.14552	2.50006	1.3495	1.30616	3.31106	2.86352	3.48657	1.06088	1.32392	1.58308	1.35442	1.35645	1.26918
ENSGALG00000028453	0.800982	1.8152	3.86628	3.53898	1.94301	1.83957	3.13651	2.63905	3.68208	1.82639	3.48194	2.55535	2.35946	2.12821	1.27014
ENSGALG00000028911	9.8934	17.8264	14.2487	2.62322	0.876818	3.40645	2.45126	3.15255	2.14032	0.265813	0.703295	3.45553	1.1195	2.38716	1.27056
ENSGALG00000016897	0.349788	1.40118	2.61234	3.76007	2.00206	2.63539	5.32545	3.32338	6.39035	1.37931	1.62726	2.09511	1.65228	1.54897	1.27277
ENSGALG00000013196	0.45633	0.954648	1.03192	2.32075	1.82488	1.45244	1.70054	1.43605	1.78674	2.39936	1.94682	2.81205	1.82534	1.31681	1.27382
ENSGALG00000000887	1.76976	2.39375	3.61588	4.8417	4.29135	3.3293	4.55147	3.29825	5.34252	3.68912	4.39092	2.90372	2.63484	3.53388	1.27403
ENSGALG00000009272	0.141928	0.751076	1.56906	2.24118	0.925621	1.12226	2.07321	1.65852	2.05905	2.92477	2.50296	1.32467	1.64235	1.16721	1.27516
ENSGALG00000026753	0.201449	0.485879	1.20712	0.933632	0.511822	0.514467	1.50507	1.3437	1.66882	3.06138	5.55765	3.91274	1.87465	1.84804	1.27595
ENSGALG00000027428	0.161072	0.60374	1.63749	2.06544	1.05719	1.1448	2.45054	2.10096	4.12445	2.64983	3.022	2.79699	2.08303	1.65134	1.27631
ENSGALG00000016692	1.6856	3.60943	3.39918	6.75487	2.89329	3.0056	4.22635	2.88983	6.20566	1.57505	3.86344	1.73759	2.86771	1.95231	1.27695
ENSGALG00000010564	0.332648	1.87317	2.72584	2.43827	0.805349	0.733925	3.80382	2.89028	4.0726	1.50135	1.81258	1.46795	2.03972	1.79114	1.27717
ENSGALG00000001117	0.361334	1.59491	1.53417	3.43128	1.65673	2.26444	2.50503	2.15228	3.09998	0.703439	0.920273	1.0898	1.38777	1.19444	1.27817
ENSGALG00000000316	0.421536	1.0613	1.77365	2.27719	1.64374	1.57187	6.83631	7.05377	8.90008	2.26672	2.15916	2.10402	1.86847	1.27237	1.27917
ENSGALG00000014490	0.72639	1.66215	1.19313	0.917962	1.00949	1.18844	3.67056	2.62696	2.54104	1.75599	1.31015	2.00017	1.77501	1.70758	1.27931
ENSGALG00000011299	0.488316	2.15046	1.99677	2.30474	1.01167	0.942567	3.17799	1.57503	3.60469	0.876026	1.50864	1.25489	1.87703	1.69215	1.27999
ENSGALG00000008659	0.360254	1.04831	1.71095	1.46104	1.2121	1.34355	2.431	2.73304	2.00139	2.83476	2.2689	1.76952	1.31671	1.23769	1.2824
ENSGALG00000020438	0.365216	1.18403	0.979703	1.85911	0.937633	0.869068	2.50654	2.30653	2.65222	1.35746	2.17399	1.86465	1.37754	1.53131	1.28252
ENSGALG00000029084	2.7287	2.92908	1.91051	1.90914	1.26028	1.43162	1.94834	1.80867	1.40092	0.895268	1.21812	1.46682	1.3773	1.53032	1.28318
ENSGALG00000013811	3.54095	7.66171	8.5433	7.39917	3.87816	3.20594	3.05721	3.49337	5.77831	1.39069	4.26607	3.73585	2.50564	2.79214	1.28823
ENSGALG00000021526	0.711091	1.3628	4.71421	4.78382	2.70752	2.28058	3.92228	2.51975	4.78215	1.24969	3.02807	3.15869	2.60698	1.92496	1.2884
ENSGALG00000017290	0.395778	1.11294	3.02769	2.88651	1.4727	1.32155	3.48858	3.09721	4.18605	1.77151	3.07115	3.99527	2.62264	1.73751	1.28842
ENSGALG00000004772	0.104605	9.55484	8.38851	0.740416	0.63787	0.536055	0.62394	1.04406	0.592864	5.76002	1.48913	1.6213	1.63339	4.77522	1.28994
ENSGALG00000026941	0.749484	2.39385	4.62374	5.41332	3.61395	3.29993	4.28925	3.91368	4.79336	1.49531	2.10671	1.56355	1.44487	1.35298	1.28998
ENSGALG00000011180	0.188624	0.748298	1.22382	2.00645	1.41143	1.16409	2.6158	2.83221	2.74395	2.15529	2.43268	1.70206	1.42044	1.018	1.29035
ENSGALG00000026371	0.513483	3.17546	13.3823	4.89126	5.14775	1.25605	3.72805	10.8766	16.4132	3.61937	6.18084	6.65728	2.88102	1.80041	1.29042
ENSGALG00000008938	0.482394	1.31614	1.84327	2.70899	1.60388	1.28887	2.37661	2.18679	2.71969	2.07085	2.60838	2.71904	2.31551	2.01269	1.29149
ENSGALG00000002679	0.263502	0.40975	1.34511	1.97832	1.25595	0.818171	1.99481	0.914404	2.4181	1.63226	1.76161	1.55813	2.08235	2.18284	1.29281
ENSGALG00000026983	3.73872	4.74082	4.14148	2.37101	1.83213	2.16806	3.22833	3.04955	3.82032	1.79852	0.438144	2.26117	1.70556	1.98888	1.29292
ENSGALG00000010221	0.2254	1.20842	2.07677	2.66521	1.69023	2.02851	2.37835	1.95211	3.23914	2.49937	1.46828	1.99981	1.3488	1.70647	1.29401
ENSGALG00000009881	0.283518	0.698146	0.641694	1.0979	0.698149	0.609179	1.71059	2.05165	1.93289	0.987172	1.80845	0.678667	1.21976	0.675466	1.29523
ENSGALG00000023773	0.271611	1.90033	1.44112	2.96496	1.94608	1.64468	3.34065	3.43373	3.43517	1.26117	1.44755	1.56168	1.36527	1.37193	1.29601
ENSGALG00000006456	0.262352	1.43385	1.41319	1.97561	1.25894	0.902329	3.93053	2.34043	6.07027	0.66805	0.248102	1.04099	1.56266	0.644712	1.29618
ENSGALG00000011017	0.475738	1.73665	1.88925	2.63579	1.74117	1.73025	3.75929	3.10173	3.9558	1.57642	1.43459	1.72658	1.57825	1.64414	1.29789
ENSGALG00000002439	0.133625	0.401642	0.651092	2.62327	1.49825	1.37272	2.59311	1.4561	2.73648	2.89917	3.00973	1.38567	2.3039	1.78502	1.30098
ENSGALG00000002556	0.530957	0.870307	2.01436	0.589244	0.373349	0.72427	1.13262	1.21564	0.616919	2.68977	1.45501	1.1631	0.772234	0.914499	1.30111
ENSGALG00000011312	0.328017	1.15673	1.19686	1.9832	0.886116	1.18108	2.64577	2.33693	2.77113	0.92687	1.11821	1.27115	1.63327	1.30285	1.30167
ENSGALG00000012179	0.886801	1.62284	2.78841	2.39724	1.36752	1.72663	2.50494	2.55239	3.83683	1.56284	1.1305	1.98974	1.30443	1.34128	1.30222
ENSGALG00000014859	0.120297	0.470609	1.00631	2.92714	1.5454	1.49802	2.25677	1.70268	2.1544	2.36511	2.51655	2.13408	1.79503	1.50026	1.3023
ENSGALG00000012395	0.35007	1.23294	1.37955	2.24879	1.57724	1.40836	2.57992	1.54731	3.34583	1.11649	0.904329	0.763338	1.35233	1.68458	1.30249
ENSGALG00000001023	0.425561	0.626055	0.545333	0.758572	0.774265	0.839733	2.13899	1.1449	1.51191	1.86138	2.67534	1.26279	2.21678	1.68451	1.30291
ENSGALG00000000526	3.9706	1.15042	1.63248	1.0424	1.69618	1.69195	1.78895	1.14488	0.591284	0.252008	0.594155	0.442257	1.79887	1.39072	1.30568
ENSGALG00000016583	1.15592	2.69851	3.1103	3.84255	1.81132	1.69784	2.70569	2.95351	3.87914	0.647332	2.19816	2.09738	1.54857	1.77132	1.30638
ENSGALG00000001772	0.20379	1.51752	5.6887	0.947602	0.948077	1.22673	2.40316	1.42364	1.83556	1.69124	0.862292	1.20004	3.06687	3.35357	1.30714
ENSGALG00000001589	0.406998	0.556056	0.368711	0.31106	0.296046	0.419622	0.715104	0.729265	0.602835	2.70276	1.10353	1.13857	0.888494	1.21333	1.30908
ENSGALG00000009062	0.111902	0.504816	0.722502	3.6256	1.45673	1.99004	3.55144	4.76406	4.79897	2.94227	1.92661	1.94886	1.27948	1.0327	1.30915
ENSGALG00000012886	0.638613	1.71321	2.15339	2.32648	1.32792	1.26457	1.30397	1.10127	1.54306	1.21723	1.14669	1.90752	1.38482	0.867655	1.31176
ENSGALG00000007994	0.150578	0.430167	0.946527	2.46074	1.13904	1.17391	1.51865	1.59924	2.05598	1.09178	1.64091	1.34999	1.95841	0.986369	1.31227
ENSGALG00000006460	3.8914	1.0055	1.72342	1.2675	0.92779	1.76487	1.62597	0.80718	0.524798	0.583889	1.17787	0.752699	1.35271	0.533089	1.31358
ENSGALG00000009552	3.39929	2.696	3.61609	5.68553	3.68363	4.87495	2.09143	4.13542	1.72452	1.88391	1.00136	2.31111	1.2851	2.36782	1.31359
ENSGALG00000028284	0.262039	1.12873	1.16582	0.607948	0.655159	0.528613	2.77763	1.78444	3.91806	2.51382	0.691854	2.28529	1.09052	1.25028	1.31362
ENSGALG00000026984	0.238554	0.998846	1.56796	2.95999	2.04602	2.35827	3.34641	2.61928	3.99151	1.99582	2.06783	1.91522	1.82969	1.62975	1.31406
ENSGALG00000015717	0.87019	1.76223	1.28421	1.65716	1.31359	1.17192	2.21706	1.76828	2.00344	1.82077	2.13463	2.02268	1.96992	2.01232	1.31615
ENSGALG00000011922	0.16021	0.424276	0.690572	1.4401	0.906772	1.09917	1.93957	1.3737	2.40511	2.43112	1.71523	1.91047	1.51991	1.22358	1.31806
ENSGALG00000011255	1.45863	2.25698	2.92524	5.23555	3.35956	4.0451	4.13498	3.65802	4.33207	3.1561	2.54359	3.6177	2.33477	2.68742	1.31929
ENSGALG00000027922	0.513024	1.63577	2.99306	3.52377	2.2004	1.86723	3.47307	2.74256	4.33705	1.8005	2.67833	3.54683	2.12397	1.6967	1.32022
ENSGALG00000023193	3.89865	4.61333	4.49954	6.72997	4.29049	3.79909	4.40924	5.49899	5.93061	0.999181	2.52174	2.93866	2.52341	2.16516	1.32025
ENSGALG00000006254	0.306201	0.934062	1.65564	2.16248	1.39266	1.30721	2.75432	2.04781	3.38916	2.25421	2.36727	1.62519	1.96967	1.87149	1.32046
ENSGALG00000014561	0.136643	0.643042	1.21228	0.806693	0.683693	0.623925	0.929843	1.36274	0.810064	5.43415	1.29858	2.97908	0.519154	0.848482	1.32076
ENSGALG00000005345	0.153406	0.767573	0.913399	2.51977	1.03697	1.13669	1.76773	0.971123	1.97425	1.04241	0.737476	0.407756	1.45954	0.875526	1.32291
ENSGALG00000008543	3.82514	6.44113	5.21596	3.38059	1.91866	2.49051	4.49273	5.77241	4.1421	2.57276	2.29346	2.29042	1.88999	2.04194	1.32519
ENSGALG00000007310	0.371556	1.72003	1.20162	1.63489	1.12411	1.12411	1.99336	1.71756	1.93055	1.69783	1.4004	1.99881	1.60839	1.42879	1.32833
ENSGALG00000004516	1.1933	3.6123	6.01401	5.32857	4.13744	3.68434	4.03145	5.0139	6.83271	0.951925	4.0204	3.77311	2.80622	2.10113	1.32871
ENSGALG00000017291	0.104554	0.31622	1.9642	2.54554	1.3635	1.24519	1.98116	2.15794	3.57495	4.88976	2.3144	2.42038	1.69925	1.68569	1.33363
ENSGALG00000014944	0.452189	1.13726	1.40794	2.28474	2.32777	1.60777	2.09413	1.5334	2.29914	2.84774	2.71289	1.92606	1.97848	1.79282	1.33731
ENSGALG00000010889	0.145519	1.35954	1.29442	3.274	1.87501	1.29291	5.60702	2.582	7.31126	8.25631	3.01377	1.94811	3.07643	2.11875	1.33743
ENSGALG00000009201	0.541381	1.83584	2.77132	6.81241	2.88595	2.30918	4.52284	4.18712	5.34738	1.99577	2.39495	1.95889	1.67476	1.6645	1.3418
ENSGALG00000017392	0.5483	1.16038	0.929096	0.72801	0.645278	0.676805	1.91665	1.0329	1.14332	1.34055	1.68923	2.11359	3.31954	2.30865	1.34307
ENSGALG00000026345	1.36867	4.36635	4.56622	4.21619	2.53424	2.36326	3.21968	3.19648	4.15952	1.16007	0.949624	2.26011	1.11982	0.946477	1.34341
ENSGALG00000012545	0.23096	0.32236	0.622727	0.304408	0.377559	0.400562	0.37323	0.206644	0.168491	0.510624	0.854681	1.03596	1.40973	1.21761	1.34412
ENSGALG00000008947	0.639934	0.640224	0.574603	0.777264	0.9771	1.37648	2.32102	1.21439	2.00306	0.255759	0.527422	0.842402	1.85777	1.51427	1.34444
ENSGALG00000009390	0.110137	0.20653	0.512009	0.900443	0.777024	0.692682	0.654882	0.865125	0.525367	6.14708	5.40611	5.9053	1.73556	1.46749	1.3457
ENSGALG00000010055	0.103449	0.475207	1.05446	2.39142	1.37932	1.13337	1.05605	1.16194	2.2545	1.98649	2.07877	1.29077	1.37227	1.01921	1.34599
ENSGALG00000015574	0.371708	1.00031	0.594452	1.68928	1.33933	1.405	3.29558	2.45985	2.05642	0.825874	1.06926	1.18909	1.2171	0.927176	1.34682
ENSGALG00000004254	0.366013	1.3949	1.59402	1.85883	1.15818	1.34078	3.242	2.47744	3.58317	1.83993	2.35214	2.20691	2.23966	1.94196	1.34854
ENSGALG00000005778	0.279575	2.49409	3.16648	2.10697	1.37754	2.17215	5.1452	4.55287	6.09735	1.45865	1.86815	2.97255	2.98962	2.26092	1.34936
ENSGALG00000010573	0.207327	0.727946	0.904181	1.78773	0.994707	0.872159	1.96439	1.87788	2.20797	1.31648	2.67792	1.66114	2.34698	1.55979	1.3495
ENSGALG00000008163	0.103485	0.636976	1.35085	2.58207	1.03383	1.10676	2.42447	2.03898	3.28856	1.86617	1.94382	1.65671	1.94714	1.77853	1.34987
ENSGALG00000004276	0.381428	0.989762	2.0187	1.44082	0.799275	1.54885	2.71912	2.55343	2.92	2.12847	1.19452	2.31281	1.96534	1.27123	1.35064
ENSGALG00000003096	0.812592	2.6243	3.01709	3.62391	2.03784	2.45514	3.3971	3.74691	4.80248	1.42434	0.897584	1.63	1.89944	2.02761	1.35179
ENSGALG00000016029	0.169368	0.413593	0.922348	1.61634	0.96117	1.00432	1.58801	1.4238	2.00752	2.38619	1.41612	1.46653	1.65025	1.2242	1.35249
ENSGALG00000013772	0.683776	1.67231	1.90372	2.35572	1.57042	1.44783	2.88747	2.27398	3.2355	1.94349	1.8919	2.9111	1.76167	2.43948	1.35336
ENSGALG00000002783	0.147504	0.616117	1.83452	3.44291	1.08191	0.808946	1.01983	2.29385	0.896825	1.48239	0.236441	0.986578	1.67165	1.48433	1.35385
ENSGALG00000023246	5.14744	14.1755	6.84581	5.25032	3.49817	4.00782	9.30867	6.71148	10.4559	1.79023	1.77884	2.37449	2.41133	4.46969	1.35713
ENSGALG00000004597	0.141459	0.658679	0.819769	1.49833	0.860766	1.08079	1.26131	1.20854	2.00992	1.16132	0.544786	0.631415	1.61726	1.30745	1.3578
ENSGALG00000011168	0.375164	1.0244	1.40184	2.51362	1.61145	1.62982	2.49455	1.92367	3.32608	1.37339	1.22579	0.874665	1.8614	1.14396	1.35809
ENSGALG00000005473	0.829211	1.02908	2.65226	3.44014	2.23096	2.15287	1.40583	2.4921	1.54729	0.625055	0.384206	0.765377	1.38359	0.981774	1.35919
ENSGALG00000004420	0.25385	0.606542	0.91882	2.34321	1.39918	1.33952	1.34843	1.30471	2.64957	1.88221	0.992754	1.04501	1.22491	0.952512	1.35953
ENSGALG00000006352	0.162822	0.90007	2.70885	2.24689	0.787514	1.60367	1.58439	0.725604	1.93609	2.27987	1.4623	2.75002	2.10491	1.64625	1.36007
ENSGALG00000017139	0.250006	1.07214	1.69611	2.94775	1.55615	1.41177	2.93027	2.3849	3.70939	3.16354	2.99439	2.76714	2.46016	2.13292	1.36047
ENSGALG00000026385	0.837868	0.854975	3.18456	3.01027	1.57694	1.1709	3.50143	2.21791	3.99204	0.897138	1.82389	2.09562	1.86012	1.61644	1.36298
ENSGALG00000003294	0.154101	0.637784	1.00176	2.08117	1.06183	0.98632	1.94769	1.31108	2.059	0.959902	2.76704	2.49805	2.49497	1.63772	1.36301
ENSGALG00000003705	0.160502	0.665681	1.03192	1.68262	1.55516	1.36643	3.00344	2.27453	2.95048	2.43877	1.15928	1.19971	2.0226	1.49399	1.36363
ENSGALG00000007798	0.278659	1.32534	0.987317	1.38512	0.755136	0.657208	1.75142	1.52009	1.78131	1.76243	2.8884	1.9893	2.02186	1.55481	1.36421
ENSGALG00000012206	0.92809	1.23821	1.67004	3.20503	2.53645	3.13387	4.57328	3.64863	3.22442	2.19144	2.22362	1.71069	2.55499	1.7901	1.36562
ENSGALG00000010744	0.487048	2.31161	1.71373	2.58617	2.02318	2.16541	5.98463	4.68792	7.2573	1.6481	0.827301	1.33245	2.03473	1.51828	1.36642
ENSGALG00000015591	0.202802	0.470611	0.997184	2.05154	1.16518	1.002	2.67631	1.8701	2.71109	2.4979	1.91688	1.67718	1.567	1.64827	1.36652
ENSGALG00000027283	1.13449	3.08588	4.25552	3.77505	2.09808	2.48039	5.79627	7.6685	8.1656	1.6125	0.757115	1.15673	1.36989	1.17771	1.36682
ENSGALG00000010350	0.101885	0.640209	1.40204	2.76312	2.02204	1.72857	2.72581	2.29125	4.35356	2.05921	1.58174	0.869928	1.69218	0.964983	1.37038
ENSGALG00000009558	0.395485	0.980728	1.54279	2.63001	1.59058	1.47802	1.9257	2.02329	2.12525	2.05314	2.56965	2.18837	1.76813	1.4487	1.37137
ENSGALG00000009452	0.284959	0.872728	0.821526	1.03744	0.863126	0.736239	1.96612	2.14803	3.18815	4.63416	4.02519	3.79615	1.684	1.60566	1.3715
ENSGALG00000011084	0.103404	0.506413	1.41155	2.03332	0.643933	0.80252	2.14174	2.25894	2.99593	2.1339	3.18342	3.34601	1.17134	1.61838	1.3715
ENSGALG00000012352	0.167578	1.15925	1.14321	0.778145	0.344552	0.725458	1.64039	1.5044	1.94632	0.822567	1.05348	0.443484	1.35515	1.11394	1.37168
ENSGALG00000007266	0.201468	0.531202	0.539436	1.38357	1.05591	1.1071	1.84496	1.40169	2.33453	1.74891	1.44533	1.36077	2.51006	1.93745	1.37274
ENSGALG00000001604	2.13015	5.38384	7.42811	9.18284	5.04365	4.28284	7.56902	3.76774	10.0321	0.532202	1.59896	0.827093	2.87577	1.9515	1.37528
ENSGALG00000000401	0.280822	1.32563	1.88473	2.98102	1.93581	1.41732	1.85753	1.4875	3.34838	1.65582	1.13751	0.84334	1.39984	1.15127	1.37561
ENSGALG00000017217	0.315908	0.148575	1.16933	0.959533	1.00018	1.58673	1.84105	0.917274	1.18168	2.87998	1.97863	1.42476	1.5931	1.21128	1.37676
ENSGALG00000004081	0.682175	1.30685	1.27269	1.33172	1.2326	1.08944	1.24542	2.30142	1.43052	3.27236	2.12277	2.4561	2.0035	1.70153	1.37758
ENSGALG00000013254	0.174656	1.05296	1.76288	0.711686	0.969757	1.32799	0.954376	1.2069	2.02511	1.93463	0.476724	1.7486	1.04397	1.23093	1.37822
ENSGALG00000013698	7.64508	8.60216	7.23983	4.00259	5.91275	3.30747	3.10576	2.85065	3.44072	0.609356	0.949316	0.977644	1.60403	2.27807	1.38025
ENSGALG00000011341	0.224287	0.512002	0.538168	0.651597	0.392844	0.105328	0.520589	2.32145	0.804069	1.70366	0.234411	0.684727	0.63313	1.01656	1.3825
ENSGALG00000000621	0.12275	0.201898	1.31046	0.600101	0.432696	0.841077	0.243547	0.33825	0.597443	1.83508	0.329322	2.14587	0.839211	0.809629	1.38372
ENSGALG00000012453	0.147838	0.702582	1.67383	2.85568	1.48599	1.51577	2.58742	2.18146	3.14892	2.30275	2.51612	1.95017	1.72339	1.35366	1.38468
ENSGALG00000015611	0.246598	0.522785	1.03238	1.94682	1.30658	1.24408	2.1175	1.64002	2.08449	2.27904	1.88974	1.4447	2.23847	1.57469	1.38496
ENSGALG00000008160	0.546676	1.8904	1.87714	3.51339	2.29276	2.63494	3.20743	2.71494	4.49529	1.90773	0.724175	0.757994	1.61791	1.00598	1.38677
ENSGALG00000017321	1.87	3.57613	3.90688	3.56768	2.46335	2.24987	3.05454	3.31736	3.64493	2.41032	3.02892	4.03324	1.95244	2.30938	1.38729
ENSGALG00000014539	0.384431	0.872776	0.917126	1.51679	0.733252	1.09351	1.65307	0.955779	1.59034	1.08062	1.0596	0.485817	1.10192	1.23473	1.3883
ENSGALG00000022955	0.640413	1.74994	3.7317	3.72997	5.82047	5.5435	9.43762	9.39607	11.6321	2.85424	0.904235	1.09098	1.74838	1.63634	1.38869
ENSGALG00000012667	0.550607	2.36425	2.14228	2.2962	1.64177	1.61462	2.97782	2.6784	2.97703	1.98277	1.39186	1.68435	1.94928	1.76044	1.38899
ENSGALG00000012023	1.51508	7.24694	6.56956	4.50525	3.35021	2.64631	6.50312	3.73128	8.90573	0.576046	1.75506	2.7294	3.49733	4.51658	1.39014
ENSGALG00000002892	0.38887	1.10218	0.912453	0.939658	1.03343	1.80597	1.92994	1.20179	1.70303	1.89827	1.47685	2.74178	2.4604	1.83526	1.39173
ENSGALG00000010370	0.271718	0.620911	0.68416	0.855282	0.728954	0.772847	1.87832	1.09602	1.38382	0.839738	1.01489	1.35646	1.73997	1.29269	1.39252
ENSGALG00000006656	0.18867	0.48732	1.19464	2.03438	2.31762	2.05554	2.18811	1.19127	2.67327	1.8544	0.715141	0.51768	1.1766	1.02926	1.39272
ENSGALG00000015851	0.667125	2.10165	1.69518	1.70506	1.77346	1.78414	1.68971	2.40253	1.98387	1.42995	1.50346	1.38212	1.57465	1.02583	1.39297
ENSGALG00000011369	0.13872	0.437083	0.914424	1.42027	0.709596	0.99191	3.06065	2.12516	2.37956	2.81929	4.89512	5.47828	3.81367	2.2825	1.39394
ENSGALG00000008386	1.13449	3.79923	1.83968	1.70362	1.59253	1.3386	2.88293	1.66628	2.48621	1.4915	1.92382	2.6921	2.23673	2.06699	1.39486
ENSGALG00000010677	0.306072	0.861237	1.73846	2.529	1.4562	1.34368	2.15754	1.71048	2.2351	1.76924	2.11477	1.81548	1.80624	1.44667	1.39555
ENSGALG00000026865	0.171437	0.608987	0.821723	1.25487	0.652528	0.777397	1.25207	1.305	1.31876	1.0838	1.97583	1.8321	1.49605	1.12126	1.39557
ENSGALG00000013203	0.469896	1.41104	1.53527	1.87008	0.970687	0.992149	1.8536	1.52795	1.92712	1.50636	2.35863	1.75298	1.5113	1.21564	1.40136
ENSGALG00000004428	0.371313	0.47646	1.12182	1.57916	2.05975	1.33792	1.6313	1.1309	1.858	1.7713	1.09461	1.44426	1.50185	1.22841	1.40142
ENSGALG00000015635	0.113914	0.488106	1.01266	2.57805	1.41042	1.28886	2.47507	1.50013	3.40602	2.95709	2.12962	1.21748	2.29069	1.41058	1.40211
ENSGALG00000005251	0.818154	1.79087	2.21605	7.59895	6.38645	4.54192	4.92369	3.3344	7.87915	2.48047	1.77032	1.12348	1.78177	0.993439	1.40242
ENSGALG00000008466	0.123469	0.651154	1.57235	3.69368	2.07624	1.69951	3.56371	2.57287	7.01315	3.03718	1.13158	0.929031	1.81496	1.41074	1.40282
ENSGALG00000016462	1.06557	4.909	4.91803	5.76825	3.79557	3.21948	5.99083	4.9674	9.09649	1.26339	1.08761	0.628011	1.27652	0.951386	1.40476
ENSGALG00000001758	0.115624	0.278546	0.503356	1.46222	0.87208	0.867575	2.6224	2.03918	2.95752	2.47133	1.71233	1.41604	1.43323	1.24573	1.40484
ENSGALG00000010714	0.782005	2.4567	2.7453	4.12955	2.15729	2.14206	3.65816	3.09252	4.5006	2.56203	2.87617	2.35513	2.53686	1.78731	1.40553
ENSGALG00000005403	0.453013	1.04638	2.22229	2.4513	1.46418	1.6296	3.08815	3.06984	3.7654	0.712627	1.35133	1.07994	1.56096	1.9286	1.40559
ENSGALG00000012429	1.46801	2.54172	3.46092	0.692241	0.608017	2.69254	4.49289	3.34724	1.5279	2.44998	0.526597	5.49073	1.85688	1.82075	1.40583
ENSGALG00000015665	0.613926	0.738659	1.77768	3.08227	3.7413	2.46614	3.39799	3.46324	2.69829	2.09234	1.78596	2.43338	2.08485	1.65175	1.40882
ENSGALG00000010653	0.666368	2.76685	3.2455	3.68362	1.9718	2.3464	2.6141	3.1216	4.38989	1.69429	1.2962	2.0442	1.1814	0.983222	1.41085
ENSGALG00000007389	1.36473	4.733	2.9223	2.93647	1.47448	1.81505	2.89403	2.80222	2.9699	1.42352	1.82309	2.54994	1.9768	1.60491	1.41234
ENSGALG00000003819	0.445087	2.2325	4.64594	4.28379	2.4741	4.5878	8.86617	8.29728	13.6987	1.92914	2.18792	1.68587	2.80643	4.0558	1.41286
ENSGALG00000006516	0.799044	1.12838	3.30629	4.578	2.04331	1.88367	3.82197	4.51101	4.54228	2.0498	2.07287	3.53023	2.09309	1.69994	1.41352
ENSGALG00000022557	8.70447	5.04723	1.14928	1.20893	3.4166	5.62858	2.06706	1.71072	0.495719	0.768949	0.776445	0.996187	1.55139	0.904688	1.41481
ENSGALG00000026696	0.224457	0.6023	1.26564	3.0933	1.83739	1.3731	2.56764	2.24573	2.73626	2.48524	2.16696	1.17364	1.6451	1.01951	1.41575
ENSGALG00000014696	0.570072	1.05857	0.591289	0.682684	0.748961	0.942793	1.77145	1.59234	2.47129	2.98935	3.57916	2.97376	1.24731	1.01895	1.41941
ENSGALG00000026896	1.26363	2.69664	1.54953	1.58452	2.0859	2.1131	2.28082	2.0004	1.65288	1.94576	1.17549	2.12416	1.43333	0.833754	1.42174
ENSGALG00000003976	0.575389	1.37938	1.19484	1.76306	1.41666	1.21863	1.79588	1.69704	1.74826	2.53197	1.51698	1.90901	1.22299	1.35989	1.42347
ENSGALG00000008564	0.770497	1.66581	1.52931	2.54985	1.24241	1.1107	3.44101	2.42457	2.95848	1.54284	2.18928	2.14498	1.68275	1.7312	1.4249
ENSGALG00000007644	0.478349	1.35141	1.32784	1.97642	1.43375	1.34955	2.29787	1.87492	2.73034	1.3403	1.48021	1.06533	1.77513	1.35266	1.42714
ENSGALG00000007835	0.457013	1.26462	1.61572	2.21042	1.64391	1.6118	3.45134	2.23978	2.71606	2.29049	2.41405	2.06057	2.26998	1.85945	1.42859
ENSGALG00000002123	0.552547	1.89317	1.45458	1.23853	0.953197	1.09851	1.58533	2.89729	2.00475	1.28495	1.36765	2.27782	1.10097	1.29103	1.43037
ENSGALG00000026533	5.54669	2.05893	0.999546	0.999599	3.47506	0.849218	2.95495	1.92041	3.29509	3.86668	5.53091	4.30368	3.1314	1.76739	1.43054
ENSGALG00000011134	0.673771	2.12962	2.8814	2.33364	1.4135	1.67092	3.41763	3.04673	3.4515	2.00154	2.4464	2.6033	2.65884	1.85335	1.43055
ENSGALG00000001188	2.49437	6.35414	6.19918	8.09971	3.73938	4.00042	4.64822	3.8057	5.12218	1.6014	3.74264	3.00754	1.97648	2.42862	1.43121
ENSGALG00000000761	0.59684	2.70978	6.89761	5.30248	4.285	3.8169	7.89998	4.50014	13.702	2.84095	0.626815	2.06839	2.64231	1.63161	1.43243
ENSGALG00000006271	1.36037	3.04785	6.16504	8.19429	3.67877	2.90065	3.30825	3.73629	5.96419	1.71763	3.72592	3.36925	2.01767	1.80129	1.4359
ENSGALG00000009577	0.422154	1.36869	1.42472	2.05156	1.07575	0.980806	2.41651	2.21017	3.42366	2.0224	2.66431	2.12144	2.18211	1.79913	1.43598
ENSGALG00000026252	1.60542	5.3524	2.01044	4.0193	4.76471	6.26314	17.4535	20.2919	12.7556	1.71834	4.77721	2.17209	3.17491	1.74187	1.43715
ENSGALG00000029093	0.798971	1.304	1.98052	1.00792	1.7616	1.62395	1.94207	2.44496	2.11374	1.87688	0.447892	1.87297	0.677272	1.31591	1.43849
ENSGALG00000006078	1.02539	2.66535	1.74976	1.84775	1.38397	1.26978	2.21313	2.15663	2.40214	2.00274	2.55609	3.14678	2.00025	2.19142	1.43926
ENSGALG00000025895	0.179792	0.713337	0.95153	3.34836	2.36588	2.31999	3.673	2.23194	3.60731	2.56625	3.64195	2.18776	2.19689	1.22509	1.43982
ENSGALG00000000412	1.10363	3.8527	2.23866	2.22072	2.01884	1.89398	3.66064	1.16722	2.90948	1.92092	3.71198	3.91347	3.69596	4.12438	1.43982
ENSGALG00000026547	0.355693	0.931495	1.28537	2.10435	1.41671	1.773	4.08897	3.2067	3.32385	3.53378	2.48982	2.2419	2.111	1.74994	1.44072
ENSGALG00000014954	0.154071	0.796043	1.04578	2.63981	1.42349	1.50671	3.35797	2.40681	3.63995	2.51509	1.98051	1.80899	1.95218	1.33189	1.44221
ENSGALG00000004474	0.231207	1.97258	3.21975	2.81738	1.65571	2.46482	4.40262	4.33428	5.22767	1.53325	0.411291	1.49554	1.23098	1.26079	1.4425
ENSGALG00000028942	5.70885	11.2933	6.7525	6.39045	5.11126	5.50698	8.33696	8.4045	7.35232	1.13465	1.31716	2.77742	2.55864	2.33398	1.44405
ENSGALG00000029074	3.15759	5.19481	3.01584	3.02406	2.44155	2.06533	3.87478	2.46325	3.1579	1.54084	1.5959	1.76548	2.43139	2.30496	1.44515
ENSGALG00000007244	1.39969	2.85489	2.64741	2.12271	1.62672	1.67939	2.7159	2.42702	2.09107	1.79584	1.32127	2.52193	1.73058	1.5427	1.44638
ENSGALG00000002583	0.201139	0.594446	1.19885	1.85456	1.21094	1.18227	1.74486	1.40162	2.25044	1.86431	1.51991	1.81746	1.55712	1.43492	1.44639
ENSGALG00000017037	0.482518	1.21238	2.5201	4.89158	3.44614	5.14775	8.95341	5.96433	9.14265	2.1962	1.7525	1.43233	2.33895	1.70962	1.44667
ENSGALG00000028057	0.340259	0.490382	0.573179	0.380596	0.976663	0.82926	2.47961	1.52256	0.637726	1.55172	1.94017	1.4176	2.96701	2.67638	1.44746
ENSGALG00000001478	0.906423	1.20859	1.15497	1.8139	1.44505	1.41618	1.55079	2.3181	1.76974	2.01615	2.09224	4.70009	0.806799	1.57958	1.45048
ENSGALG00000017071	0.38213	0.923059	1.52805	2.8569	2.00312	1.76971	3.10197	2.06881	3.13107	2.57706	2.16136	2.24499	1.84517	1.47687	1.45116
ENSGALG00000014523	0.249924	1.05833	1.33234	1.31165	0.566951	0.777047	1.93494	1.23516	3.29375	1.70095	3.21645	1.14868	1.52435	0.86718	1.4537
ENSGALG00000009564	0.936871	1.63971	2.10344	2.88106	2.19253	1.89454	0.696482	1.2665	0.512262	2.07757	2.27043	3.64673	1.59067	1.57254	1.45396
ENSGALG00000006925	0.200358	0.874099	1.32352	2.66057	1.52378	1.68845	2.72058	2.38983	2.75048	2.40774	2.4037	1.82863	2.27188	1.69542	1.45516
ENSGALG00000012146	0.116408	0.744483	0.438286	3.47003	1.94214	2.55099	1.53211	1.93545	3.83745	1.5376	0.308724	0.836073	0.700178	0.633988	1.45701
ENSGALG00000027552	0.17634	0.573389	0.35945	0.529809	0.550237	0.620989	1.38867	0.614926	1.33385	0.798418	0.728944	0.460425	1.09681	0.971667	1.45771
ENSGALG00000003736	0.409546	1.31989	1.53363	2.52111	2.36962	2.45035	3.47275	3.26857	3.61381	0.997782	0.775803	0.772522	1.7947	1.49087	1.46336
ENSGALG00000013420	0.645395	2.44968	4.39693	6.69685	3.28032	2.80454	4.11008	3.11479	6.37217	2.43258	3.75637	2.63504	2.69353	2.55239	1.46439
ENSGALG00000001017	0.901275	2.58796	2.73105	3.94454	2.99554	2.46862	3.11832	2.15836	4.18209	3.12824	4.6896	3.28556	3.3215	2.67108	1.47034
ENSGALG00000013851	0.189144	0.948743	1.21758	1.76972	1.16849	1.07822	2.00024	1.46266	2.37031	1.4967	1.29868	1.11301	1.56456	1.2768	1.47117
ENSGALG00000007483	0.181542	0.875327	4.53073	4.02284	1.11631	1.36992	2.23376	1.8412	4.16571	0.850043	0.696134	0.731145	1.57099	1.18086	1.47478
ENSGALG00000000878	1.53994	2.67269	3.57903	3.4712	2.19443	2.23863	2.87235	2.58674	2.73385	0.892681	1.46999	1.6244	1.62259	1.70872	1.47478
ENSGALG00000010258	1.21844	1.39308	2.72367	4.07324	2.70465	2.90094	0.461404	0.651728	0.4717	5.97535	4.22735	3.414	1.47088	1.45978	1.47517
ENSGALG00000027984	0.148893	0.592071	1.46684	1.92213	1.58195	0.939078	2.80066	1.92604	3.39603	1.29352	1.8299	1.53926	2.32823	1.43096	1.47546
ENSGALG00000017076	0.251357	1.39544	0.643909	1.14247	0.884827	0.830208	2.74058	4.04979	2.64975	2.73969	1.95664	2.74216	1.63078	1.12103	1.47738
ENSGALG00000007786	1.35532	1.52517	1.78314	1.73919	1.20433	1.88414	0.709373	0.544122	0.637391	1.01652	2.26751	2.31409	1.63483	1.34901	1.47739
ENSGALG00000000625	0.349889	1.21251	1.32478	0.628603	0.678053	0.744337	1.83057	1.32815	1.27726	1.29779	1.08054	3.47472	2.1498	2.16384	1.47949
ENSGALG00000026204	5.27511	4.5528	1.58232	2.32826	2.88373	3.34851	1.7838	2.34518	2.42916	0.42477	0.546487	1.58656	1.55227	1.27385	1.47977
ENSGALG00000004859	0.433567	1.38205	1.16526	0.980518	1.00899	0.75552	1.46474	2.59964	1.81569	2.73184	0.623646	2.96408	0.744584	2.58494	1.48133
ENSGALG00000004610	0.296595	1.07952	2.43138	3.7534	2.97123	2.56402	2.74542	1.83357	2.95626	3.33516	1.63056	1.46059	1.67525	1.62011	1.48181
ENSGALG00000006944	1.66637	1.10824	5.69191	0.990631	0.697962	0.82289	0.826405	1.14228	1.05616	1.08841	1.24835	2.00998	0.985373	0.954891	1.48226
ENSGALG00000012124	1.0239	2.68672	4.37984	7.80407	5.03241	5.53748	9.89678	8.11866	12.5752	0.357969	0.175692	0.385702	2.58558	2.2651	1.48252
ENSGALG00000011893	0.153251	0.487614	0.852719	1.29354	0.834482	0.948838	1.80193	1.79509	1.8415	1.19929	1.0848	1.36781	1.53972	1.30491	1.48302
ENSGALG00000006901	0.406991	1.09948	0.906988	0.779156	1.30387	1.44671	1.3594	1.22311	1.17342	4.20158	2.60112	2.61785	1.14295	1.55058	1.48305
ENSGALG00000026776	0.817813	1.54754	2.80908	2.58632	1.03533	1.04912	2.58075	1.86482	2.82774	2.5879	2.22888	2.56643	2.20522	1.63645	1.48305
ENSGALG00000006145	1.06794	4.1347	2.76156	2.76854	2.87357	2.80247	3.89114	3.54352	5.76326	0.978173	0.648169	1.03207	1.42487	1.50936	1.4833
ENSGALG00000024033	0.49163	1.89039	2.18886	1.0778	0.37415	1.3969	1.74572	1.79559	2.46336	3.69268	2.15098	5.66237	1.29286	1.29972	1.48345
ENSGALG00000005609	0.169151	0.817089	1.22455	3.16934	1.5202	1.59671	3.32804	2.26256	3.35172	2.44387	2.28268	1.91413	1.50781	1.3902	1.48363
ENSGALG00000004612	0.997332	2.52785	3.56811	4.01052	1.93004	2.12202	5.24487	4.71328	7.24063	2.84597	3.42403	4.10457	2.35095	2.29649	1.48401
ENSGALG00000015571	0.606996	1.01979	1.79967	3.0574	2.08063	1.97612	3.80731	2.2698	3.34636	2.73825	3.06625	3.15385	2.54438	2.31684	1.48435
ENSGALG00000003065	1.74677	3.95493	2.89476	3.49284	2.61211	1.97221	3.41966	4.97297	4.20525	1.07382	0.56386	1.8778	1.37832	1.38822	1.4857
ENSGALG00000002878	0.224217	0.319116	0.608345	1.53252	1.11039	1.19741	1.72059	1.26766	1.5647	1.98609	1.04358	1.15288	2.33579	1.6791	1.48713
ENSGALG00000009880	0.136426	0.68234	0.593328	0.519441	0.3653	0.65434	1.78572	1.2903	1.7858	1.79629	2.0562	1.67665	1.71646	0.728493	1.48958
ENSGALG00000011389	0.137168	0.408123	0.968086	1.58129	0.728543	0.920435	1.8258	1.32442	2.3486	1.79364	1.72104	1.20415	2.00143	1.38053	1.48972
ENSGALG00000027603	0.588671	1.06329	1.45321	3.60305	2.15172	2.07285	2.23658	2.29426	4.34844	1.52995	1.06851	1.07239	2.05564	1.58039	1.49021
ENSGALG00000028614	0.394874	2.38533	1.68937	1.10368	1.48917	1.45175	2.69448	2.89504	2.13507	1.95846	0.256684	1.77361	0.617539	1.25296	1.49408
ENSGALG00000003507	0.19824	1.14214	1.53559	2.21949	1.49886	1.90081	4.1585	3.637	4.25662	2.32399	1.98897	1.91255	2.17647	2.09301	1.49555
ENSGALG00000011294	1.30468	1.85274	3.21989	6.25315	3.30753	4.29902	8.82762	7.30715	12.1437	3.72849	0.591622	1.33437	1.88448	1.75437	1.49609
ENSGALG00000012165	0.512018	2.64639	4.6967	9.63917	3.95076	2.80208	4.90873	4.66219	10.2571	1.92412	5.23316	3.44813	2.80052	2.29402	1.49734
ENSGALG00000026351	0.810088	1.04289	1.03135	1.52877	1.12091	0.763278	2.0418	1.34695	2.04395	1.87028	0.732148	1.55665	1.99629	1.38579	1.49811
ENSGALG00000026104	0.403561	0.965938	1.67596	3.02812	1.73234	1.61249	2.95256	2.42793	3.52078	2.10675	2.58983	2.073	2.00143	1.62252	1.49812
ENSGALG00000001944	0.568772	1.3326	1.11131	2.59917	1.75593	1.44369	2.22804	2.40706	3.05319	2.12593	2.92044	2.97817	1.74322	1.70921	1.50168
ENSGALG00000011623	0.202487	0.732292	1.12597	1.83124	1.30148	1.71183	2.58699	1.66168	3.77581	1.38968	0.272579	0.461529	1.78867	1.31578	1.50244
ENSGALG00000017159	0.107108	0.486267	0.590386	1.37512	0.869526	0.822229	1.80481	1.20796	1.98939	2.15044	1.93508	1.34929	1.8275	1.20496	1.50341
ENSGALG00000006331	0.277182	0.886372	1.85254	1.85565	0.687245	1.26491	4.25185	3.97675	4.06618	4.7159	6.95833	5.88845	2.4541	3.13929	1.50351
ENSGALG00000004290	0.809663	1.50028	2.59912	2.18736	1.37455	1.73388	3.92984	3.52	3.42822	2.37787	0.918976	2.01972	1.90964	1.73321	1.50726
ENSGALG00000018772	1.62857	2.77484	4.12327	4.04564	4.26116	2.99994	5.14726	3.25803	4.38139	4.87085	5.47658	3.65234	5.09806	5.57271	1.50842
ENSGALG00000015666	0.561283	0.666755	0.775135	1.09336	0.941952	0.629317	1.95929	1.63216	2.07335	1.05058	1.03917	1.59809	1.99413	2.00398	1.50849
ENSGALG00000000549	4.90704	15.4775	10.1629	1.49871	1.74229	6.79523	28.1881	33.0395	25.1228	0.143349	0.46563	0.402089	2.7621	2.89058	1.50849
ENSGALG00000004517	1.12639	2.74605	2.16017	1.46779	1.09309	1.16121	1.43891	1.48338	1.40972	2.25645	1.48873	2.09151	0.942013	1.05743	1.50935
ENSGALG00000025996	0.734782	1.97005	5.03143	10.0521	3.99184	2.9651	3.7929	2.78396	6.36667	2.17038	5.01353	3.63565	3.42882	2.91031	1.50957
ENSGALG00000008233	0.481641	2.48224	3.55517	4.83522	2.4693	1.96631	4.72949	4.48073	7.38945	1.80995	3.50343	2.34672	2.0024	1.99185	1.51249
ENSGALG00000016732	0.255048	1.691	1.3574	3.4201	1.77936	1.70933	3.69928	3.04495	4.21424	3.08228	3.07565	2.34795	2.38371	1.7429	1.51488
ENSGALG00000004746	0.752107	1.59893	0.397015	0.485759	1.54991	0.503223	0.967939	0.450331	1.14642	0.781024	0.598189	0.827603	1.58832	1.704	1.51538
ENSGALG00000018781	1.08692	2.49616	2.74527	0.783798	0.80493	1.12272	1.04783	1.50735	1.28353	0.791374	1.00433	1.45192	2.44664	2.38583	1.51667
ENSGALG00000014600	0.225986	3.15534	3.99017	1.06655	0.556217	0.818258	1.73164	2.49225	3.22098	1.69141	0.332962	1.64431	0.625443	0.992869	1.517
ENSGALG00000027204	0.905198	2.10999	1.29289	1.53418	1.50288	1.38379	1.99933	1.22972	2.04387	1.76246	1.2967	1.53784	1.90089	1.71693	1.51764
ENSGALG00000012663	0.406054	1.53932	2.1252	4.20622	2.07966	1.98071	3.79013	3.0932	5.25121	2.74981	2.97401	3.02743	2.30814	1.99689	1.51895
ENSGALG00000011681	1.41404	6.26576	6.95679	4.66128	2.72599	5.03269	19.7758	15.248	20.1659	1.6707	3.44505	3.2732	3.50855	4.38184	1.52111
ENSGALG00000015183	3.3588	8.31567	9.74612	4.12439	3.19852	4.19392	6.20421	11.0671	8.52755	1.98769	3.66117	3.67603	2.03888	1.99357	1.52238
ENSGALG00000003529	2.87475	3.16017	1.37488	1.18513	1.50058	1.6573	2.34873	2.76531	1.36092	3.48171	3.28111	5.64224	1.52073	2.71035	1.52391
ENSGALG00000009670	0.217857	0.761269	2.90876	2.1539	1.02578	2.4979	2.71015	3.57222	3.69505	1.57605	0.571613	3.20421	1.17485	1.1558	1.5241
ENSGALG00000017170	1.32163	1.47059	2.26096	2.55251	1.53145	1.4437	2.49372	1.98851	2.84405	2.03918	3.08822	3.24099	2.2595	1.77984	1.52446
ENSGALG00000011968	0.121126	1.26284	1.01777	3.39054	1.88726	2.01661	3.57112	2.76765	3.94757	2.17161	1.38074	0.90244	1.46172	1.29439	1.52458
ENSGALG00000005893	0.340771	0.991854	0.825126	1.37715	1.87272	1.52307	2.59063	1.34001	1.4951	2.13502	1.86286	1.52917	2.93878	2.22357	1.52521
ENSGALG00000024128	1.46338	3.92859	5.98374	7.29154	2.97574	2.40581	3.69469	3.68977	6.51244	1.80751	3.49633	2.88034	2.51991	2.62587	1.52617
ENSGALG00000016210	0.885173	1.23319	3.18031	6.65496	3.57902	4.28327	3.49414	2.23143	5.13395	1.78504	3.18594	0.783788	1.96221	1.35299	1.52663
ENSGALG00000003035	0.142457	0.983318	1.08753	1.07461	1.7088	1.60513	3.68685	2.33822	2.86855	1.45064	1.82426	1.24509	2.26591	2.1424	1.52693
ENSGALG00000009404	0.418722	1.20195	1.62024	2.00569	1.3339	1.52043	3.35469	3.38367	4.285	4.02145	2.05753	3.39543	1.75625	1.88163	1.52738
ENSGALG00000010423	0.222071	0.828027	0.989593	2.56307	1.73181	1.82854	2.89303	1.97047	3.73831	2.0476	1.57564	1.241	1.68759	1.36953	1.52794
ENSGALG00000016477	0.27874	1.08994	1.71013	2.05133	1.15288	0.988773	2.95061	2.4586	3.13278	2.36468	2.54595	2.41299	1.87976	1.40746	1.52839
ENSGALG00000009195	0.269877	0.951922	1.02411	1.57461	1.34871	1.25079	1.8714	2.04002	1.91093	1.074	2.65377	0.922215	2.54315	1.00593	1.53062
ENSGALG00000007021	0.323795	1.05583	1.11758	2.16635	1.37777	1.28539	2.13239	1.65629	2.20541	2.67539	2.16468	2.3835	2.52741	2.09044	1.53185
ENSGALG00000007135	0.891821	0.816453	0.579639	0.710061	0.402841	1.13095	0.692001	0.435148	0.365182	0.959752	1.09429	1.30001	1.97196	1.77428	1.53329
ENSGALG00000006062	0.321345	1.1743	1.09811	1.90722	0.978066	1.7134	2.76141	2.64324	3.40779	3.79372	3.27622	2.64202	2.10016	2.73466	1.53552
ENSGALG00000007866	0.248293	1.31935	1.96845	3.02968	1.46853	1.01927	2.77223	1.38475	4.13761	1.06428	1.26354	1.33822	1.5603	1.1317	1.53699
ENSGALG00000028744	0.441594	0.826539	2.75838	2.74938	1.05407	1.57378	2.73326	2.55873	3.3916	2.30158	2.39092	2.43905	2.19049	1.59064	1.5372
ENSGALG00000004638	0.818292	2.42858	1.58919	1.74827	0.66731	0.912529	1.92626	2.23508	1.94145	5.09317	3.85759	4.01164	2.89315	3.14326	1.538
ENSGALG00000003862	0.502354	1.06202	1.81025	3.43476	2.7212	2.61706	3.52527	1.65328	4.0761	2.957	1.76044	1.8477	2.71214	1.80497	1.5389
ENSGALG00000028751	0.661196	2.01982	1.83709	2.20994	1.38949	1.27443	3.50107	2.63019	2.9143	2.05955	1.97652	2.55182	2.65739	2.16745	1.54044
ENSGALG00000001701	0.193551	0.532231	0.595563	0.628667	0.775618	0.691429	1.47493	0.603479	1.2785	2.2456	1.69492	2.5013	2.77733	2.67039	1.54071
ENSGALG00000025870	0.754726	2.54327	2.9004	3.53385	2.08265	2.00963	3.22105	2.95931	3.42242	2.11754	1.95545	2.47452	1.82335	2.5561	1.54142
ENSGALG00000002955	0.28539	1.2996	0.314974	0.904446	0.797202	1.55658	2.45304	1.31348	1.4514	1.54109	1.37432	1.8253	1.62534	1.37484	1.54193
ENSGALG00000004940	0.438456	1.63692	2.22806	3.31285	2.2228	2.35619	4.10872	4.33899	4.93966	2.43269	2.59095	2.61211	2.59948	2.30999	1.54335
ENSGALG00000005368	0.254006	0.748644	0.917904	2.15313	1.11622	1.23604	2.41912	1.78407	2.19792	2.22303	2.25952	1.97031	2.21246	1.73425	1.54411
ENSGALG00000002424	0.199766	1.20398	1.01693	2.13547	1.52627	1.5807	3.26278	2.09489	3.12671	2.17798	2.11968	1.75732	1.94616	1.58106	1.54412
ENSGALG00000002492	0.232767	0.883917	1.32968	2.93669	2.48902	2.23545	3.85903	2.45612	3.92962	2.1913	1.21855	1.42654	1.7505	1.1587	1.54469
ENSGALG00000015376	0.230397	0.40116	0.972902	1.62003	1.11152	1.02562	1.55918	1.47072	1.73863	2.43136	1.46348	1.51245	1.67318	1.47017	1.54541
ENSGALG00000008103	1.53755	2.93954	2.57908	3.11805	1.70933	1.64078	3.10779	2.8832	3.49017	1.71508	2.02538	2.58331	1.50908	1.81636	1.54747
ENSGALG00000012439	0.102383	0.336512	0.52266	0.60175	0.3114	0.326766	0.863069	0.806253	1.22525	2.68027	3.1869	2.96256	2.55406	1.68526	1.54802
ENSGALG00000012117	0.411719	1.47663	1.74204	2.24871	1.51562	1.90449	3.71598	4.84819	3.95332	1.32603	1.52599	2.09952	1.40333	1.36477	1.54898
ENSGALG00000002326	0.11951	0.196053	0.583619	0.302238	0.307052	0.465151	0.15969	0.19343	0.322157	3.30435	0.607968	2.00481	0.946962	0.930244	1.54905
ENSGALG00000029008	0.608257	0.883047	3.30117	1.53232	3.99922	4.79181	13.3799	5.57915	16.6825	1.4369	1.21896	1.75212	1.69536	1.71912	1.5493
ENSGALG00000027695	2.22907	3.15898	2.06595	1.0401	1.43578	2.56068	2.46505	2.1318	1.76893	1.31504	0.960867	2.54133	1.53948	1.57352	1.55111
ENSGALG00000024051	0.708113	1.60835	1.51144	2.42776	1.89291	1.69462	2.68138	2.68199	2.92668	2.29027	2.21766	2.24213	1.75202	1.55721	1.5535
ENSGALG00000004591	1.78596	2.96029	1.61015	0.868595	1.09217	1.16993	0.906524	0.872484	1.04561	0.616291	0.57136	0.811435	1.62747	1.37904	1.5547
ENSGALG00000020523	0.225542	0.796053	1.01129	2.67033	1.49894	1.44985	2.45082	2.0297	2.9652	2.47395	2.32559	2.48287	1.79086	1.65898	1.55512
ENSGALG00000012110	0.208968	0.51138	0.785783	1.68555	0.962608	1.09995	1.79919	1.49099	2.51573	4.06358	2.48744	3.09036	1.93209	1.6985	1.55533
ENSGALG00000004009	6.58748	14.1034	15.4633	2.69364	4.5269	4.45718	5.13562	4.26177	5.38062	0.88748	1.00279	1.03328	1.46876	2.31676	1.55794
ENSGALG00000007478	1.78101	2.35729	1.4821	2.4759	1.92631	1.63817	3.07493	2.85042	3.11771	1.72956	0.832473	1.07679	1.68766	1.43551	1.55991
ENSGALG00000004702	1.67364	4.30802	4.17365	2.1557	1.81277	2.19823	4.00032	3.64421	4.8809	2.26761	2.06905	2.5838	2.07194	1.67238	1.56202
ENSGALG00000001816	0.440066	2.15233	2.49576	6.22682	4.05548	4.17738	7.44756	5.45805	8.82447	1.7401	1.45069	1.16915	2.17054	1.67191	1.5627
ENSGALG00000027089	3.60434	5.99002	3.26114	3.99981	3.19829	3.35351	3.48832	2.07888	2.40081	1.01269	2.6853	3.9125	3.28047	3.68371	1.56317
ENSGALG00000013430	0.172226	1.25408	1.95068	2.13923	1.00472	1.18998	2.3988	1.35937	2.76878	2.378	2.93172	2.31862	1.81729	1.80783	1.56349
ENSGALG00000011740	0.178438	0.860036	2.75784	6.15563	2.77492	6.35552	16.9372	30.6539	15.9781	0.954117	0.122214	3.56317	0.790067	1.81174	1.56402
ENSGALG00000005450	0.288209	0.658614	1.45501	2.02172	0.920931	0.731348	2.98615	1.40125	2.72735	2.94137	2.98074	3.04335	1.88297	2.0679	1.56428
ENSGALG00000027822	2.38469	4.49733	2.89941	1.23608	0.887632	1.17345	0.365086	0.457954	0.25346	3.49287	1.33229	3.37502	0.545705	1.64427	1.56472
ENSGALG00000007331	0.208729	0.687299	1.58224	2.29352	1.02176	1.33451	2.39538	3.07422	3.80258	3.19591	4.45033	3.68099	1.85555	1.32942	1.56483
ENSGALG00000007498	55.6683	65.0796	59.9648	25.0745	14.0131	10.9078	36.5289	13.025	44.3557	1.04592	0.67994	1.35555	5.58814	5.9099	1.56532
ENSGALG00000027980	0.867954	5.0526	2.19371	1.1484	0.420355	0.584132	2.17511	3.19972	2.6496	2.33006	1.38755	4.56038	2.0392	1.58912	1.56586
ENSGALG00000013920	0.37063	1.26002	2.31754	2.62228	1.56979	1.38264	2.6628	2.46934	3.72359	1.92278	2.53386	2.15849	2.53471	1.94322	1.56677
ENSGALG00000014262	0.118719	0.697461	1.21673	3.06816	1.46098	1.54419	3.06777	2.23592	4.01552	2.54422	2.21068	1.69112	1.77176	1.4363	1.56787
ENSGALG00000004990	0.355675	1.07473	1.46079	2.34592	1.71608	1.91348	4.69543	3.37288	5.26128	1.44465	1.77113	2.17266	2.00273	1.79161	1.57001
ENSGALG00000013681	0.212393	0.758298	0.998002	2.38194	1.556	1.34894	2.23783	2.03883	2.52129	2.61488	2.16957	1.54043	1.83539	1.33506	1.57094
ENSGALG00000026548	1.46405	3.08687	1.74815	2.43176	1.98886	1.77826	2.61143	2.0208	2.82413	1.44595	1.16147	1.50595	1.56424	1.92214	1.57137
ENSGALG00000003758	1.18951	2.36893	5.7608	4.53004	3.66426	3.39192	3.75226	3.14003	3.59714	5.61341	2.63541	4.80451	2.92441	1.79177	1.57154
ENSGALG00000026352	0.417756	0.78536	1.96777	0.35342	1.36402	1.13845	1.16274	1.46777	0.715126	0.591267	0.507696	0.745414	1.12044	1.02105	1.57351
ENSGALG00000015037	0.692973	1.8448	2.76037	4.24007	2.67899	2.60458	4.97456	3.56264	5.81225	4.73434	5.34896	4.22322	2.77464	2.40915	1.5736
ENSGALG00000010925	0.394421	1.89942	2.59205	4.1228	2.0472	2.9992	3.04892	2.59867	5.59008	2.09233	2.27722	3.64063	1.48206	1.14119	1.57546
ENSGALG00000000750	0.320609	1.3513	2.59291	2.87555	2.18188	2.29028	6.58995	3.99181	6.33702	0.987559	1.07965	1.37843	1.86095	1.68787	1.57553
ENSGALG00000012319	2.45082	3.61832	2.84568	3.71724	3.48479	2.40787	4.33697	4.61363	4.39657	1.80043	2.2333	3.02545	2.582	1.96227	1.57584
ENSGALG00000006402	0.85645	1.63117	0.790663	0.440562	0.767508	0.787057	1.23887	0.843425	0.920164	0.599444	0.557463	1.06706	1.5601	2.33542	1.57628
ENSGALG00000010896	0.147519	0.619977	0.92352	3.47655	2.10895	2.28257	3.52694	3.61648	4.007	2.08286	2.37189	1.68619	2.00181	1.40518	1.5787
ENSGALG00000011141	0.199548	1.18723	1.28174	3.14119	1.52948	2.26455	1.44817	1.11601	1.33185	1.22872	0.322845	0.585219	1.04397	0.917272	1.57883
ENSGALG00000013102	0.266442	0.323002	0.456141	1.75177	1.11489	0.458309	3.12514	3.67384	3.11878	4.71492	2.05054	4.35058	1.12291	1.14738	1.57912
ENSGALG00000015590	0.197771	0.453719	1.23558	2.12047	1.38044	1.34444	2.70633	2.64282	3.48857	2.08336	1.59779	2.24814	1.91576	1.2966	1.58
ENSGALG00000000643	0.521686	1.79527	1.73649	2.84025	2.27735	2.0422	3.75868	2.50947	3.60009	2.50318	2.18777	1.72475	2.3226	1.83755	1.58079
ENSGALG00000007768	0.973477	3.01793	8.28769	12.6074	3.31283	3.38547	6.34444	6.41721	11.9042	2.35936	7.23258	4.12359	3.41129	3.37023	1.5809
ENSGALG00000005816	0.390187	0.89659	1.6008	2.82562	1.65818	1.77245	3.79428	3.52194	3.85548	2.59109	2.88188	3.17451	2.92617	2.20096	1.58223
ENSGALG00000027978	0.842656	1.23193	1.32049	1.12115	0.797464	0.866343	1.08676	1.25269	1.25263	1.43241	1.0384	1.50994	1.53948	1.4302	1.58289
ENSGALG00000013091	0.121784	0.741106	1.26844	3.47987	2.3585	2.54725	5.27485	5.63101	7.01563	0.963814	0.618704	0.679317	1.45617	1.42209	1.58306
ENSGALG00000008988	0.289263	1.26855	2.10428	3.87985	2.46347	2.04397	3.76523	2.61803	4.55762	2.63414	3.2047	2.52018	2.56128	1.97108	1.58391
ENSGALG00000011630	0.353458	1.12036	2.93452	3.29304	2.27808	1.52629	1.59307	1.27405	2.10516	2.8238	1.92469	1.93907	1.91215	1.65236	1.58536
ENSGALG00000012947	0.247159	1.26183	1.50687	2.19971	1.25485	1.39482	5.48635	4.39304	5.39631	1.81222	1.97614	1.95128	2.32444	2.43722	1.58541
ENSGALG00000017083	0.827566	1.11787	1.14289	2.53334	1.64709	2.0433	3.55465	3.17873	3.47109	3.48006	3.17785	3.17324	2.07291	1.63351	1.58623
ENSGALG00000017262	0.633904	1.84583	2.22761	3.39087	1.80902	2.04467	4.21953	4.17319	3.95113	1.64061	1.96322	1.65115	2.06181	1.92161	1.58669
ENSGALG00000028079	0.473773	1.20049	1.22058	1.50354	0.777915	1.05117	1.7669	2.07687	2.1359	1.9867	1.06066	1.50726	1.40949	1.58126	1.58699
ENSGALG00000004228	0.361273	0.863686	1.08233	1.65522	1.04463	1.12065	2.0368	1.72077	2.06916	2.98764	1.43892	1.87949	1.92598	1.76721	1.58742
ENSGALG00000005695	0.907797	3.23373	4.96078	5.1154	2.36291	2.27186	5.92114	4.05555	7.30158	2.3524	5.18637	4.68422	3.63244	2.93175	1.58876
ENSGALG00000002708	0.515964	0.614111	1.15911	0.879255	0.745596	1.23767	4.84776	4.64944	7.16708	3.50657	5.06262	7.54168	3.09249	2.24884	1.58886
ENSGALG00000013173	0.45592	1.6369	2.05773	1.92816	1.05285	1.47155	2.82519	2.39002	2.4101	1.49136	1.70118	1.63633	1.56138	1.24214	1.59025
ENSGALG00000004058	0.581085	0.765904	3.09475	4.81011	4.10719	4.97872	2.75534	3.82509	2.59866	1.20898	0.293837	0.765589	1.7702	1.21945	1.59048
ENSGALG00000001366	3.48018	6.32936	4.29166	4.11315	2.74509	2.32182	4.46279	4.01962	3.15718	2.35864	2.65397	3.03853	2.18543	2.41692	1.59089
ENSGALG00000028691	1.55127	2.95773	1.92268	2.05801	1.58907	1.49735	2.39771	2.18307	1.93382	0.810465	1.35946	1.34343	1.69856	1.46399	1.59143
ENSGALG00000008745	0.690522	1.47726	2.79597	3.53642	2.17321	2.03177	3.31382	2.78425	3.53339	2.92075	2.21741	2.84705	1.85014	1.66436	1.59183
ENSGALG00000004216	0.355408	1.42083	1.36845	1.62766	1.59476	1.51404	4.82975	4.27505	3.72517	3.75665	2.95257	2.37758	2.20471	1.83832	1.59231
ENSGALG00000005498	1.08551	5.28382	4.11895	3.04241	1.85373	2.28817	7.46117	5.49245	11.1923	1.46865	0.703137	0.785491	1.16909	1.76319	1.59251
ENSGALG00000009205	6.02874	8.00249	5.71259	4.7206	7.30406	7.18012	2.63757	3.60818	2.72121	0.182728	0.117712	0.145095	2.46826	1.80907	1.59435
ENSGALG00000005020	0.178803	0.939872	1.2015	1.40996	0.924033	1.38225	2.89244	2.40813	1.68605	2.98565	2.31589	2.49701	2.85993	2.7053	1.59457
ENSGALG00000005459	0.139095	0.666619	1.44549	2.91237	1.34697	1.19646	2.66664	1.89999	3.08013	3.00486	5.35456	2.07206	5.77348	1.81971	1.59586
ENSGALG00000000776	0.536239	0.99209	0.680109	1.78236	1.67537	1.51877	1.65647	1.27091	2.08057	1.68736	1.06271	1.35079	1.53681	1.49585	1.59713
ENSGALG00000013685	0.188187	1.17604	1.73271	3.44443	2.14795	2.08148	5.10099	2.71818	5.3128	3.62174	4.08473	2.7759	3.10632	2.43637	1.59753
ENSGALG00000003161	1.02683	2.14873	1.26928	1.1395	1.35883	1.68929	3.06484	2.64353	6.18504	1.07986	1.022	1.23709	1.68565	1.55414	1.59789
ENSGALG00000015491	0.744408	1.58729	1.92176	2.8406	1.36192	1.88504	3.65473	2.2602	3.79735	1.97018	1.73702	1.97896	2.34707	2.07435	1.59841
ENSGALG00000026436	1.13728	3.1754	2.40137	2.51856	1.55273	1.77145	2.34589	3.64616	2.6047	0.688408	0.246718	1.21388	0.92093	1.09614	1.59871
ENSGALG00000007030	0.161353	0.944869	1.34374	3.21152	2.74947	2.96091	3.94442	3.5258	4.0901	2.37296	3.29167	1.66449	3.20778	1.8066	1.59956
ENSGALG00000012050	0.407975	0.63268	1.12084	2.86918	1.53816	1.49397	1.31508	1.2266	2.70496	1.57645	1.51844	1.37423	1.60769	1.42566	1.5999
ENSGALG00000015925	0.297393	1.15498	2.13918	2.47192	1.3047	1.33837	3.13721	2.46802	3.15467	2.45687	2.22779	2.79611	1.90023	1.73342	1.60091
ENSGALG00000017130	0.385062	0.679648	0.71855	1.39805	1.5045	1.44544	1.27059	0.930235	1.03052	2.71938	0.771482	1.31045	1.42482	1.01746	1.60111
ENSGALG00000000186	0.402067	1.58725	2.16679	2.27114	2.54606	2.34619	2.84714	3.60479	4.08943	1.60719	1.53284	1.61764	1.4242	1.06712	1.60176
ENSGALG00000020463	0.426794	0.490902	0.701229	1.03533	0.958847	0.810654	1.25609	0.692887	0.905774	0.743844	0.644096	0.653523	2.63643	1.86899	1.60223
ENSGALG00000002618	0.501145	1.31752	1.85961	3.4267	2.25383	1.75899	2.75107	2.86241	3.18665	0.992472	1.73687	1.29016	2.2902	1.33847	1.6039
ENSGALG00000003409	0.172384	0.637261	0.774013	1.34807	0.878397	1.06189	1.25841	1.63141	1.80859	3.77008	2.69923	2.96045	1.38304	1.20998	1.60602
ENSGALG00000011688	0.30251	0.942965	1.50203	2.95395	1.55728	1.9295	4.63571	2.67314	4.95994	2.46092	3.70066	2.79657	2.55441	2.2957	1.60927
ENSGALG00000026695	0.446897	0.963846	1.80924	3.13943	1.56532	1.84433	3.8464	3.41963	4.02582	2.61786	2.51818	2.4394	2.66289	1.90579	1.60933
ENSGALG00000008521	0.311145	1.3988	1.2824	2.52963	1.329	1.28035	2.33155	2.31181	2.81083	2.08913	2.30158	2.25696	1.70797	1.52987	1.60947
ENSGALG00000011493	1.14825	3.10669	4.73718	5.97801	3.76744	3.66343	9.33091	6.99335	9.38336	2.26476	2.54493	2.54853	3.04269	2.04485	1.60999
ENSGALG00000011323	1.19636	2.62957	3.55834	3.23426	1.75967	1.84128	2.92645	3.13909	3.47085	1.41289	1.78917	3.1364	1.69318	1.58696	1.61222
ENSGALG00000012025	0.565314	1.26072	1.89057	2.58874	1.80813	1.65965	5.81307	2.92692	5.6128	2.80887	3.21838	2.64456	2.31446	2.15395	1.61408
ENSGALG00000007042	1.94621	3.34637	2.20763	2.58363	1.71614	2.08659	2.49196	3.06816	2.47917	1.21849	1.28021	1.67601	2.4155	1.91245	1.61469
ENSGALG00000008218	0.468542	1.54232	1.86131	1.87952	1.19126	0.995197	2.2021	1.70685	2.3497	3.23655	3.18941	4.80391	2.0583	1.9284	1.61897
ENSGALG00000011635	0.193159	0.273404	0.655446	1.44482	0.87757	0.868262	1.44675	1.33571	1.77778	9.27529	0.963831	2.10251	1.0486	2.03972	1.62394
ENSGALG00000020513	0.576973	0.677297	2.38322	2.42877	1.16474	1.01869	1.52086	1.20882	3.08859	1.18677	0.225256	1.92548	0.616999	0.950912	1.62441
ENSGALG00000010892	0.124027	0.212322	0.752563	1.73609	0.856074	1.133	1.74469	2.11389	2.79876	10.2296	8.03929	4.31273	1.11639	0.979489	1.62499
ENSGALG00000028578	0.79695	1.51421	1.9651	1.46395	1.01147	1.05604	1.32144	1.52479	1.78801	1.61577	1.01535	1.65364	1.91637	2.29257	1.62828
ENSGALG00000027471	0.133451	0.52218	3.72015	1.12331	1.20098	2.31084	0.67902	1.23335	2.28443	1.69832	0.810217	4.17964	2.53786	2.24406	1.62849
ENSGALG00000015118	0.226368	0.960415	1.48529	3.91939	2.33094	1.89966	3.11706	2.24906	3.62358	4.02161	3.63515	3.27811	2.89052	2.35316	1.62965
ENSGALG00000014234	0.717168	2.11846	2.02011	3.65026	2.11566	2.13348	4.3824	3.76833	5.44334	1.99318	2.2331	1.75114	1.58013	1.31366	1.63013
ENSGALG00000001107	0.320863	0.608206	1.03777	1.90098	1.10927	1.16635	2.75827	1.99884	2.20049	1.74173	1.8443	1.56055	2.2172	1.28227	1.63091
ENSGALG00000007226	0.161098	2.01549	0.634525	1.451	1.64935	0.235994	3.85319	0.537115	5.619	33.0058	0.903472	20.7022	0.224856	0.441665	1.63135
ENSGALG00000008886	0.13517	0.623955	0.84163	2.12507	1.34715	1.14275	2.09194	1.65902	3.02107	2.03585	1.76132	1.4724	2.00647	1.55101	1.63298
ENSGALG00000002471	0.255896	0.724503	1.98462	2.04133	1.43797	1.48831	3.12213	2.31461	3.08134	4.0979	3.52439	2.95369	2.41851	1.79756	1.63314
ENSGALG00000011133	0.297526	0.815909	1.24564	2.63508	1.92834	2.05646	2.18206	2.13621	2.60066	1.93882	1.70387	1.53621	1.87772	1.44954	1.63444
ENSGALG00000010560	0.343808	1.12682	2.79908	3.22256	1.71777	2.09159	3.0997	4.15413	3.93742	4.54323	2.58291	4.31658	2.02892	3.69419	1.63554
ENSGALG00000007617	1.28272	1.12491	1.82362	2.2866	3.47429	4.77435	4.59692	3.05803	1.7834	2.62901	1.03038	2.32471	3.31877	1.8966	1.63555
ENSGALG00000007825	0.539533	1.10314	1.68175	2.59461	1.92964	1.72268	3.6529	2.62927	3.28859	2.16631	2.69789	1.84574	2.25242	2.05965	1.63648
ENSGALG00000028762	0.187577	0.824183	0.93824	1.60737	1.54528	1.1554	1.96718	1.61824	1.74129	2.59163	1.41817	1.51431	2.16464	1.91748	1.63667
ENSGALG00000010863	1.68516	4.60106	4.77136	2.90135	1.64573	1.80905	2.90816	2.39658	3.02128	2.01243	3.70669	3.66109	2.84555	3.28256	1.63763
ENSGALG00000009454	1.07849	2.89429	4.64324	3.74705	1.59259	1.7725	4.95538	3.70633	4.04577	3.36729	5.02243	5.49841	4.68572	4.09367	1.63833
ENSGALG00000011703	0.308781	0.550098	0.575836	1.21909	1.06052	0.897743	2.52216	1.50016	1.73018	2.19012	1.90135	1.31258	2.80619	1.99393	1.63882
ENSGALG00000004490	0.418841	1.61405	1.65695	3.35852	2.43155	2.59537	4.21945	3.13476	5.57539	2.01565	1.89656	1.48504	1.82447	1.84852	1.63891
ENSGALG00000006566	1.83985	4.11361	3.90617	3.86433	2.43048	2.98428	4.01323	3.72808	3.20749	1.39297	2.31523	3.31173	2.11911	2.10689	1.63974
ENSGALG00000012075	0.256088	0.594477	1.52417	2.01738	1.25595	1.1031	1.84126	3.01151	2.29397	3.62585	1.46363	2.60584	1.36843	2.61132	1.63988
ENSGALG00000011350	0.188722	0.540194	1.24894	0.198998	0.413096	0.46713	0.16128	0.581596	0.43246	1.06617	0.304053	0.479102	1.87846	0.668581	1.64034
ENSGALG00000005146	0.317724	1.48052	1.20422	4.18277	2.10258	2.15112	2.30081	2.0039	3.90117	2.11534	1.23964	1.14794	1.69542	1.0744	1.6407
ENSGALG00000009645	0.559106	0.761949	1.78401	3.69247	3.30924	2.30727	1.58639	1.32483	1.19252	2.13095	1.56201	1.41197	2.23125	1.5808	1.64188
ENSGALG00000012011	2.82039	8.47128	9.16545	4.88926	3.60601	2.49624	5.54164	4.79205	7.58142	2.6782	3.46921	4.826	2.61595	2.90702	1.64196
ENSGALG00000003658	0.179485	0.564742	0.611018	1.97139	1.39627	1.37873	2.22664	1.28882	2.23158	1.39098	1.81759	1.11634	1.71324	1.31825	1.64415
ENSGALG00000001298	2.68046	5.82796	8.81237	8.77374	2.65353	2.92256	4.55399	5.66327	6.7834	1.44062	1.46611	3.49887	1.78099	2.26897	1.64426
ENSGALG00000021079	2.03009	6.56246	4.65151	3.49698	2.67738	1.79082	6.67396	6.28224	11.2827	1.17586	1.45844	3.36505	2.10357	2.93334	1.64497
ENSGALG00000005867	0.168943	0.498091	0.940471	1.09219	0.945733	0.969133	1.8815	1.78959	2.6318	1.58498	0.715369	1.07652	1.42763	1.12239	1.64502
ENSGALG00000011026	0.320863	1.9679	3.22913	3.11622	1.87647	1.96264	4.53042	4.66742	7.74864	1.94866	1.99482	3.22227	2.11737	2.11399	1.64549
ENSGALG00000027512	0.829241	1.26627	2.33439	4.69067	3.32186	2.47664	3.23193	2.2523	4.15723	1.86889	2.22546	2.66578	2.6951	1.88991	1.64609
ENSGALG00000015348	0.560017	1.70166	1.48924	1.05514	0.913374	1.45608	2.70445	2.78167	2.00401	0.491003	0.131068	0.677759	1.4746	0.920429	1.64621
ENSGALG00000026562	0.768046	2.13044	2.6858	2.89114	1.5043	1.23442	4.16519	4.08553	5.16682	5.36765	4.43782	4.13919	1.66562	2.16414	1.64776
ENSGALG00000005413	0.318999	0.458801	1.45447	0.530757	0.33216	0.538039	0.497064	0.449721	0.962641	1.28091	2.44907	2.73544	1.36638	0.794044	1.65055
ENSGALG00000027478	0.341256	0.908638	0.797	1.26834	1.67257	1.37193	2.18503	0.914875	2.44019	2.14974	1.5097	1.66611	1.97343	2.42325	1.65168
ENSGALG00000013177	0.22742	1.29301	1.85425	1.70319	0.915899	0.75033	3.07936	0.639516	4.42157	3.16165	5.39917	2.19407	1.86427	1.78449	1.65177
ENSGALG00000012788	0.225956	0.963925	1.27275	2.89675	1.36819	1.89509	3.03754	4.47423	3.90565	3.92463	1.99673	2.87097	1.57254	2.49469	1.65233
ENSGALG00000011869	0.152973	0.517793	0.841799	2.00881	1.1946	1.26606	2.4332	1.62237	2.70736	3.156	2.96211	2.16558	2.40911	2.0807	1.65267
ENSGALG00000002253	0.751923	2.86926	2.18556	1.95845	1.46454	1.42859	2.6874	2.32578	2.29184	0.866402	1.56121	1.39254	1.57429	1.42858	1.6527
ENSGALG00000015378	0.198375	0.797417	1.51337	3.47707	1.76128	1.28742	2.57022	3.41372	3.09753	2.02911	1.57059	2.32211	1.57217	1.06461	1.65323
ENSGALG00000016086	0.520923	1.05536	1.4344	1.70828	1.02269	0.837772	2.74265	1.14264	3.02166	0.852954	0.548132	1.17311	1.05721	0.329889	1.65361
ENSGALG00000014940	1.46331	2.88872	3.91502	4.82876	3.22695	2.94111	4.38914	3.82434	4.8805	1.94037	2.86015	2.82286	2.66697	2.34431	1.65378
ENSGALG00000009990	0.222891	1.04481	0.797461	1.97967	1.1168	1.03946	2.2092	1.94098	2.73193	2.20514	2.87117	1.99868	1.98826	1.46635	1.65412
ENSGALG00000023437	0.904184	1.15921	0.7688	1.19073	0.847827	1.05975	0.962303	3.1475	2.08824	0.722585	0.511578	1.74708	0.590857	1.59006	1.6547
ENSGALG00000007539	1.91047	2.02421	0.745672	1.45207	2.0881	1.12046	2.30143	1.48453	1.10347	1.16398	1.69304	2.52349	2.03629	1.47704	1.65697
ENSGALG00000020419	0.410821	0.964421	3.9614	4.33946	2.62571	3.66993	6.35048	3.37333	6.04203	1.51943	1.32627	1.20234	2.47961	1.05479	1.65801
ENSGALG00000011213	0.317599	0.706917	1.4298	2.46472	2.06326	2.22134	8.22962	3.3444	7.62744	3.31734	1.87591	1.02792	3.41882	5.79613	1.6591
ENSGALG00000003897	1.21236	3.0057	2.93145	3.17714	2.22117	2.56086	4.6089	3.085	4.00555	2.29874	2.99071	2.59598	2.7192	2.1842	1.66213
ENSGALG00000004023	0.414823	1.31228	3.37403	4.06347	2.23111	1.80694	2.64207	2.72808	3.86864	1.89995	2.4859	2.75989	2.14918	1.36572	1.66576
ENSGALG00000007753	1.36016	3.04063	1.85446	2.22091	1.75295	1.59912	2.9099	2.23269	2.64991	1.3363	1.55212	1.38795	2.24807	1.75195	1.66758
ENSGALG00000026757	0.488951	1.73761	3.62805	6.68827	2.82825	2.64873	3.92566	2.94059	8.09674	1.43309	3.59259	3.18359	2.48287	1.93155	1.66847
ENSGALG00000010900	1.22328	4.46781	9.33098	9.33316	3.32771	3.42016	3.81116	4.01642	7.24959	3.97681	6.73633	6.48189	4.14753	4.08847	1.66899
ENSGALG00000017493	6.6706	11.6214	6.84537	3.9766	2.82921	3.18527	5.52712	2.96296	4.14513	0.705591	1.97289	2.5204	2.56515	2.82691	1.66923
ENSGALG00000006507	0.164449	0.442162	1.85897	0.676846	0.717911	1.21292	0.310261	0.92163	1.56863	3.75719	0.465846	3.77931	1.0867	0.896722	1.66942
ENSGALG00000004045	0.234459	1.66962	2.20909	2.76465	1.8175	1.66377	2.75764	2.35983	3.81901	3.6376	2.69201	2.93337	2.54931	1.37764	1.67081
ENSGALG00000001443	0.610147	5.19689	3.80886	3.28532	3.10354	2.75622	5.77358	4.62886	8.63283	3.8151	5.04291	7.26979	2.8587	2.24267	1.67229
ENSGALG00000008610	0.115216	0.279628	0.483401	1.06753	0.875648	0.829574	0.911364	0.469031	1.74972	1.22378	0.94004	0.576657	1.56419	1.09034	1.67397
ENSGALG00000007941	1.43246	3.29343	4.20138	2.13744	1.51839	1.28191	4.01389	3.92493	3.05846	1.68041	1.64144	2.51003	1.99421	1.98846	1.67488
ENSGALG00000014217	0.594527	1.32187	2.51553	2.59506	1.73065	2.06535	3.30567	2.38948	2.68836	3.01489	4.05922	2.94999	3.22567	2.52727	1.67575
ENSGALG00000006027	0.154823	0.626019	1.01756	1.51896	1.07771	0.961044	1.48777	1.30964	1.80117	1.89322	0.141436	1.35915	1.12745	0.741779	1.67591
ENSGALG00000004671	0.111928	0.45345	1.00894	2.13139	1.38093	1.48265	3.12487	2.57457	2.9405	2.14279	1.92349	1.80101	2.41167	1.72918	1.67703
ENSGALG00000016289	0.916935	1.07082	1.4363	2.76913	3.15433	3.22351	3.13634	2.31726	3.04595	7.10663	4.38221	3.05889	3.58983	2.3196	1.67726
ENSGALG00000007172	3.61438	6.01987	6.13979	2.6677	2.44746	2.47693	4.43429	4.39316	3.42108	3.09873	3.44429	3.87659	1.8874	1.51547	1.67857
ENSGALG00000009966	0.139634	0.311324	0.86873	2.3215	1.509	1.86792	2.90477	2.12963	5.22522	1.86065	0.980169	0.713698	2.10205	1.23347	1.67997
ENSGALG00000010331	0.221611	0.34812	0.719255	0.973928	0.908945	1.95608	1.36163	2.36337	0.868887	1.56784	0.487593	1.64696	2.94788	2.23945	1.68092
ENSGALG00000027249	2.19523	1.93295	1.46007	1.86765	0.932807	1.02421	0.8433	1.24812	0.902885	1.0538	0.788338	1.01551	1.54934	2.14086	1.68094
ENSGALG00000010211	0.205958	1.68024	1.83277	3.81933	2.3166	3.02665	4.66818	5.28136	5.58495	1.27576	0.615294	1.53942	1.57847	1.17971	1.6824
ENSGALG00000014483	0.538879	1.56844	2.20419	2.93023	1.71355	1.76834	4.38247	3.36435	4.43013	2.24485	2.58469	2.74953	2.70291	1.94565	1.6825
ENSGALG00000009907	0.512672	1.50544	2.39152	6.5681	3.65169	3.20251	4.3989	2.6993	5.79078	2.06929	2.68211	1.81486	3.089	2.0416	1.6835
ENSGALG00000014537	0.299811	1.47001	3.35533	3.82776	2.30738	2.78948	7.19067	6.23953	10.9441	2.58553	0.36403	1.11738	3.19153	1.57379	1.6838
ENSGALG00000005533	0.96484	2.43862	1.88906	2.13898	1.65698	1.73752	3.0155	1.99644	2.63852	1.39989	1.69454	1.76989	2.08346	2.02852	1.68388
ENSGALG00000015656	0.441498	1.78478	2.31395	2.08065	1.26821	1.76444	2.51069	2.88356	3.92634	2.80922	0.695555	2.44081	1.26355	1.32161	1.6841
ENSGALG00000004459	3.61306	5.21448	6.18115	3.56227	5.05513	5.25719	6.26276	5.60745	4.8595	1.67004	1.55387	3.10937	3.08517	1.91537	1.68496
ENSGALG00000000795	1.7542	13.7684	6.11924	23.1167	6.06827	15.4203	25.1077	14.8861	25.0261	1.72939	1.47684	2.26142	1.86519	2.93341	1.68726
ENSGALG00000005768	0.94554	3.41181	5.05142	5.06408	2.74863	2.36739	3.47698	2.81092	6.23532	1.62946	3.42623	2.74752	2.05219	1.94862	1.6887
ENSGALG00000011392	0.198369	0.49225	0.648176	1.20049	1.01143	0.870761	2.28953	1.22407	1.50397	1.78136	3.18135	2.60948	4.99676	2.58435	1.68949
ENSGALG00000019094	0.794429	2.07895	2.08383	3.90709	1.8011	2.08015	3.5742	3.65917	3.28612	3.13303	2.71128	3.43234	2.18901	3.2214	1.69081
ENSGALG00000028582	1.79869	2.18275	2.39096	1.72843	2.06011	2.08083	9.26947	5.71627	7.64021	1.88736	0.976181	2.07545	2.46914	2.28534	1.69472
ENSGALG00000009974	1.58367	2.83442	1.9197	3.42543	1.95793	1.91931	3.30399	2.31734	3.48249	2.61501	2.24813	2.89892	2.35061	2.25313	1.69502
ENSGALG00000016460	0.208564	0.714166	1.11028	2.51948	1.53595	1.40409	2.7118	2.08352	2.54461	3.07583	2.6866	1.90148	2.00289	1.53707	1.6972
ENSGALG00000002278	0.378449	0.998863	1.94339	3.03232	2.16846	1.67716	3.10501	2.43997	3.85605	2.41442	1.89217	1.72046	2.01739	1.98724	1.69907
ENSGALG00000014355	0.261167	0.952905	1.41964	1.99188	1.11235	1.33079	2.97025	2.4476	3.07987	2.50902	3.06877	2.34989	1.73605	1.19534	1.7004
ENSGALG00000001109	0.507853	1.02335	1.09704	0.225869	0.145515	0.792091	0.463915	0.46896	1.58169	1.13833	1.01042	1.13071	0.74135	0.443525	1.70082
ENSGALG00000029158	0.551282	1.09206	1.10273	0.776456	0.39621	0.618411	0.600362	0.694367	0.601348	0.906141	0.760155	0.851116	1.73212	1.612	1.70086
ENSGALG00000004993	1.26411	1.66048	3.08647	2.55641	1.64079	1.87192	2.89099	3.15265	2.48478	2.10459	2.97664	2.24443	2.50034	1.95213	1.70091
ENSGALG00000027454	0.940227	1.73218	5.18773	7.29126	3.56972	2.57719	4.89214	4.50318	9.46727	4.43502	10.6511	7.93585	3.87727	3.78824	1.70124
ENSGALG00000003520	1.00976	2.68287	2.58136	3.0612	2.83189	2.15111	4.7987	2.55361	3.45595	2.0041	2.29678	3.31708	3.50539	2.37916	1.70328
ENSGALG00000020410	0.682304	2.10425	3.24207	3.47902	2.51093	2.44125	4.98974	3.87938	6.44478	2.52764	2.49012	2.00125	2.42869	1.681	1.70424
ENSGALG00000027615	0.210499	0.586981	1.13571	2.69995	1.35813	1.47654	3.41975	3.1569	3.26963	1.90014	2.77372	2.83398	1.88089	1.30217	1.70465
ENSGALG00000014126	1.48842	1.41921	1.88968	3.78699	3.24973	2.5398	3.08774	1.649	1.64077	9.37348	3.71029	9.03019	2.94286	3.2317	1.70738
ENSGALG00000028275	1.84618	5.22258	7.46637	4.97928	2.76485	2.29994	7.35802	4.5971	8.30551	1.0295	2.22586	2.67839	3.12438	2.15375	1.70753
ENSGALG00000004675	0.326295	0.916477	0.911681	2.15801	0.65616	1.05199	5.8936	4.41564	3.24649	0.413923	0.543618	0.824137	1.98581	1.28435	1.70925
ENSGALG00000001845	0.454692	1.50915	1.67362	2.21593	1.41297	1.39053	4.09078	2.53749	3.60083	1.9514	2.24625	2.72733	2.90961	2.20302	1.71638
ENSGALG00000009606	0.257498	1.29266	1.43592	1.31354	1.45651	1.44844	2.66561	2.31905	3.4912	0.371269	0.290649	0.403093	2.34484	2.03009	1.71797
ENSGALG00000021405	3.15537	2.5769	3.5792	2.16432	2.54003	3.21073	2.317	2.03992	1.94957	0.62859	1.56738	1.64945	3.89424	1.81936	1.72107
ENSGALG00000025874	0.44159	2.56324	3.23672	1.12342	2.32519	2.53845	1.0594	0.870164	1.40573	1.82025	0.395743	3.78803	0.730172	1.20847	1.72295
ENSGALG00000021897	1.86658	3.49551	3.45675	3.6276	1.97392	1.99288	3.67237	4.20831	2.82112	2.78208	2.57237	4.21582	2.04701	1.67391	1.72359
ENSGALG00000006090	0.459484	1.09216	2.57425	2.99986	2.25941	2.84762	2.77076	3.14918	4.13309	2.33598	2.57037	3.13607	2.8182	1.26595	1.72415
ENSGALG00000000632	3.50536	5.79733	15.4515	11.1359	5.07851	5.02724	4.97773	4.63865	9.43343	2.27342	4.35576	5.39832	2.07938	2.71934	1.72632
ENSGALG00000027031	0.576285	2.18884	1.84853	0.735242	1.65402	0.818765	1.54907	1.04568	1.26734	0.534693	0.968782	1.25923	1.35734	1.21795	1.729
ENSGALG00000012232	2.66626	3.16733	3.26692	1.88387	2.30204	1.78594	3.1734	3.53401	3.7249	1.05429	1.52704	2.98126	0.986269	1.4102	1.72984
ENSGALG00000000529	0.335747	2.05111	2.82013	2.6734	0.485292	2.09866	3.71359	2.15415	6.95378	2.19575	0.4831	2.76326	1.35168	1.76475	1.72995
ENSGALG00000009768	0.524191	1.02254	1.9754	4.06736	4.05202	3.85372	5.12796	5.58116	5.905	3.6095	2.71379	1.90932	1.71682	2.0442	1.72996
ENSGALG00000015768	0.952032	3.97309	4.03002	4.78738	3.10027	5.42974	9.6492	6.26002	9.14994	1.62999	1.71092	1.26438	3.25516	2.95079	1.73119
ENSGALG00000012085	0.499919	1.16666	1.67644	1.05041	0.611485	0.853081	0.973321	1.26513	0.694063	0.777831	0.773694	0.833884	1.79359	1.6348	1.73164
ENSGALG00000001453	0.418717	0.982605	0.664625	0.494668	0.801159	0.898748	0.199404	0.139911	0.732483	1.76831	0.514628	2.66177	1.04233	1.05728	1.73203
ENSGALG00000012396	1.29629	1.96998	4.76154	3.16012	0.826511	2.26254	2.13819	2.08637	1.35546	6.41287	3.88601	9.16572	1.87372	0.848474	1.73291
ENSGALG00000027714	0.561124	1.39438	1.70647	4.81999	2.55408	2.37612	4.85866	4.92379	6.23172	2.54154	2.43213	2.83755	2.10167	1.86389	1.73341
ENSGALG00000005122	0.195534	0.454569	0.136957	0.205448	0.270601	0.471352	1.2588	1.03078	0.105847	0.336548	1.41697	1.01242	2.14306	2.16264	1.73361
ENSGALG00000000085	0.595696	2.47657	3.94645	3.09987	1.66129	2.09366	4.95563	4.84935	8.15336	2.07078	1.25327	2.04098	2.22168	2.08957	1.73402
ENSGALG00000028967	1.41721	3.05581	2.61264	3.27697	2.58573	2.42419	3.13849	3.04301	3.38577	1.59195	1.58104	2.18152	1.90978	1.25716	1.73562
ENSGALG00000005992	0.119908	0.670497	1.97139	2.31467	1.30128	1.78017	2.3587	3.44345	3.11955	7.576	2.72629	1.87123	1.24399	2.92167	1.73611
ENSGALG00000006526	0.148402	1.408	1.37564	4.37174	3.04637	3.79211	6.27843	4.01825	8.04793	3.6484	1.61051	1.5387	2.56077	2.7987	1.73961
ENSGALG00000026340	1.14939	2.25045	2.84314	3.78272	1.79547	2.00061	3.32193	3.30654	3.86124	2.42416	3.26993	3.71397	2.70206	2.41062	1.74182
ENSGALG00000021627	4.84244	12.979	24.8337	1.31736	3.83217	2.32076	3.2173	4.33239	4.9534	1.71772	0.920732	7.61556	1.53336	6.4457	1.74264
ENSGALG00000014298	0.902242	2.36807	2.96475	4.36136	2.40473	2.70405	3.41429	3.23191	4.18032	3.99142	4.24971	5.01643	3.12214	3.14687	1.74315
ENSGALG00000003821	0.522949	1.82519	2.12226	0.953356	1.03085	0.899763	1.98042	2.35329	2.15631	1.48609	0.317782	1.3198	0.943014	1.06913	1.74366
ENSGALG00000010047	1.30357	2.98405	2.65939	3.21196	1.90126	1.64605	3.0904	2.94458	3.11128	2.45541	3.23051	2.87192	2.19283	2.11894	1.74586
ENSGALG00000006272	4.37587	8.60395	3.80884	1.91385	1.58804	1.34644	2.83209	2.76994	1.85268	1.02265	2.24638	2.22511	1.83851	2.01857	1.74596
ENSGALG00000003589	0.162867	1.03511	2.05655	0.422887	0.876661	1.23669	0.840931	0.788002	1.37864	1.13924	0.329341	3.18616	0.607141	0.517797	1.74724
ENSGALG00000007537	0.890896	2.83691	5.7121	8.56409	3.49541	2.92764	4.51267	3.91323	7.49482	2.23999	5.51571	3.78452	3.00038	2.86426	1.74755
ENSGALG00000012705	0.223195	0.289254	0.553899	3.11831	1.87275	1.81219	2.07801	3.53563	2.50213	2.65588	1.25464	1.18089	1.78743	1.42895	1.7481
ENSGALG00000016321	0.118428	0.587216	1.18636	2.37824	1.61543	1.81573	2.48661	2.30685	3.67835	4.57229	2.18795	1.93394	2.21027	1.63683	1.75162
ENSGALG00000010829	1.3771	3.76329	6.01057	8.14972	3.77016	3.30904	3.17588	3.05722	6.30024	0.448073	1.98223	2.89645	1.5811	1.62783	1.75398
ENSGALG00000005682	1.31292	2.33047	2.78325	1.94254	1.44717	1.7134	4.40263	4.13237	5.07312	3.35332	3.05876	2.24366	2.40358	2.36593	1.75629
ENSGALG00000005803	0.107067	0.602877	1.11455	3.54025	2.49639	2.23315	4.0375	2.52605	5.60687	1.94133	2.50506	1.5901	1.87402	1.82817	1.75668
ENSGALG00000019617	2.43801	4.00206	4.94423	4.79582	3.76998	3.47665	7.52368	8.05296	6.70091	3.03297	1.80888	2.34514	4.10036	3.44966	1.75692
ENSGALG00000000452	2.24086	2.24249	1.11853	1.01477	0.659749	0.785016	1.19225	0.561686	0.693091	3.5638	3.36056	5.37591	2.38724	2.15585	1.75741
ENSGALG00000004089	0.156282	0.605315	1.71003	3.16762	2.33697	2.16602	3.67078	2.45288	3.95117	2.67906	1.70788	1.44312	2.32991	1.75595	1.75781
ENSGALG00000010801	2.76872	3.38868	6.61777	3.41984	4.30196	2.36273	1.61416	1.42294	1.74212	0.421954	0.18609	0.690871	0.535155	0.529852	1.75807
ENSGALG00000009805	0.118874	1.05193	3.41924	4.3352	2.00659	2.77589	2.56428	3.4341	6.89482	1.1377	1.33243	1.0642	2.33763	1.91629	1.75807
ENSGALG00000003979	0.430477	1.81426	2.03739	2.66497	2.11392	1.69356	3.82047	2.16619	3.62832	1.99961	1.89625	1.79499	1.82709	1.86954	1.75882
ENSGALG00000028273	1.64323	6.84031	6.74699	4.34981	5.45526	2.85308	0.2029	0.266463	0.546321	0.444938	2.45726	4.32592	2.91215	2.98668	1.75922
ENSGALG00000007677	0.178604	0.406891	0.31179	0.915775	0.969047	0.692787	2.58581	1.78507	1.46728	1.8236	1.75252	1.77983	2.31071	1.86972	1.76058
ENSGALG00000002786	0.150214	0.200955	0.3294	1.49439	1.2236	1.77109	1.12088	0.601681	0.245632	2.39506	1.41694	1.49032	1.86491	1.88483	1.76111
ENSGALG00000002204	3.9294	13.3738	10.2454	4.86479	4.77725	3.44952	8.57411	7.56196	10.4241	3.30866	1.7914	1.36433	2.93214	3.35665	1.76132
ENSGALG00000003457	0.31855	0.871772	1.5068	0.851211	0.603512	0.957756	1.37295	3.07931	1.89318	2.49132	1.13697	3.71157	1.07391	1.75925	1.76171
ENSGALG00000001350	0.781748	1.43766	1.71956	2.40163	1.62029	1.91752	2.94867	2.18594	3.08843	2.5183	1.86268	3.44917	1.78667	2.31179	1.76171
ENSGALG00000009298	0.519683	3.25801	4.59082	7.49714	4.82087	4.62927	5.25661	4.63396	11.5304	1.56926	2.00286	0.964687	2.0929	2.03439	1.76179
ENSGALG00000005078	0.515375	0.647317	1.58068	3.04665	1.93299	2.5018	3.04742	2.7837	2.44006	0.329444	0.342248	0.325159	1.7027	1.06229	1.76226
ENSGALG00000002484	0.589515	4.4376	3.23348	2.52695	1.36836	1.16344	2.55198	3.10598	2.97779	1.66306	2.1114	2.50373	2.57214	2.18965	1.76306
ENSGALG00000016520	2.24752	5.84129	4.86991	3.45125	2.48808	2.27674	3.69552	3.25629	3.26513	2.16361	1.9945	2.6345	2.54783	2.85606	1.76362
ENSGALG00000007660	0.358624	1.09441	1.95171	2.7621	1.90722	1.93472	3.13821	2.11333	3.02003	1.69941	2.50796	2.37211	2.77325	1.45318	1.76413
ENSGALG00000011298	0.302254	1.379	4.08541	4.53845	2.60835	3.85854	8.83933	9.33681	10.6251	2.52406	0.273043	1.01155	1.98974	1.8273	1.76452
ENSGALG00000023027	0.107567	0.177677	0.657367	1.19004	0.954289	1.71193	2.31903	1.6228	3.44451	3.22475	0.909515	2.10975	1.48923	2.09486	1.76483
ENSGALG00000005407	0.168794	0.771733	0.957192	1.89287	0.825741	1.32032	3.51841	3.07205	3.69233	4.72325	3.15524	3.03493	2.88263	1.75167	1.76602
ENSGALG00000008584	1.48421	4.79359	11.0031	13.4332	4.70699	4.34019	4.91231	5.09056	9.30608	2.77134	7.20549	6.25732	4.80064	4.11311	1.76737
ENSGALG00000016292	0.209523	1.56442	2.58801	1.06643	0.481714	1.60607	2.86068	4.01888	3.89192	2.34316	0.799636	0.806782	2.78039	3.18936	1.76855
ENSGALG00000028131	4.05851	10.6879	14.4198	12.5803	6.78153	5.77156	7.67913	7.91037	12.3372	0.640975	2.4434	2.60058	2.38333	2.20502	1.76915
ENSGALG00000010633	0.194801	1.13919	3.40749	1.24629	0.539824	1.23394	3.57422	3.04405	6.71442	1.80944	1.33398	3.31603	1.58946	1.63973	1.76922
ENSGALG00000007958	0.484775	2.06676	2.41946	4.20587	2.50213	2.18806	5.12769	3.41922	5.68919	2.82547	3.09659	3.0072	2.72093	1.93783	1.76927
ENSGALG00000027169	2.79822	2.83885	1.16575	3.89076	0.931113	2.25711	2.1222	1.61437	2.93069	2.20796	1.24	1.88933	0.962048	1.49194	1.77036
ENSGALG00000004324	0.468076	0.923969	0.807575	1.93212	1.1515	1.04618	1.1001	0.84959	1.99322	1.72355	0.795677	1.04595	1.15502	1.36311	1.77078
ENSGALG00000009441	0.86491	2.07116	2.93298	3.67176	1.57765	1.73976	3.79427	2.79043	4.38468	2.54704	2.6741	3.26557	2.47139	2.17872	1.77114
ENSGALG00000026616	0.738589	1.92575	0.834244	1.26059	0.977439	0.923847	1.40908	1.16543	0.7504	0.537513	0.650214	0.782811	1.31126	1.34078	1.77184
ENSGALG00000010385	0.345814	1.01101	2.024	3.36377	2.6743	2.46463	2.71619	2.18533	4.03893	2.62889	2.08438	2.54626	2.17212	1.85613	1.77185
ENSGALG00000000576	3.32923	3.58551	2.65249	2.90671	2.03718	2.35439	2.44147	2.05413	2.3183	1.45792	2.36157	1.90819	2.12853	2.36313	1.77192
ENSGALG00000007438	0.368469	1.51048	1.51342	1.48569	1.37083	1.39438	2.71667	2.45103	2.98981	3.33801	2.67401	3.21174	2.0222	2.07333	1.77312
ENSGALG00000012148	0.341034	1.0572	1.24757	2.634	1.80193	2.25179	2.73201	2.21469	3.13074	2.03425	2.44244	1.39913	2.14419	1.8454	1.77435
ENSGALG00000012077	0.40202	1.05126	2.01921	2.15398	1.35102	1.58123	3.1717	3.5744	3.39762	2.82649	1.71938	2.97692	1.71735	2.6076	1.77476
ENSGALG00000012074	0.552714	1.91838	2.05321	1.25348	1.07133	0.939473	2.42022	2.04567	1.75552	4.30804	1.29015	1.74957	2.29737	2.31566	1.7753
ENSGALG00000023661	0.42919	1.58853	2.70511	3.96334	2.14352	1.67912	4.14784	3.8117	5.44865	3.30919	4.72332	3.93446	2.79015	3.0198	1.77564
ENSGALG00000017674	0.283368	1.12364	1.48503	4.43389	1.25899	0.972452	5.3907	2.38787	5.76852	1.49646	0.361169	7.70652	0.289107	1.08075	1.77602
ENSGALG00000000745	0.473731	0.914685	0.734464	1.69397	2.68811	2.36584	1.36974	1.95748	0.917782	0.942986	0.446817	1.02135	0.980791	1.23199	1.77646
ENSGALG00000000478	0.207407	0.689307	1.44941	3.07496	2.22854	2.61352	2.58212	1.89462	3.67567	2.25052	1.77829	1.43549	2.30352	1.92185	1.77669
ENSGALG00000001801	0.24346	0.581051	1.1259	2.60488	1.45901	1.45228	3.16969	2.84834	3.55323	2.96006	4.38195	3.691	3.01054	2.71981	1.77849
ENSGALG00000008171	0.283583	1.15491	1.43355	2.55334	1.79793	1.67381	2.84994	2.39918	3.19171	2.80295	2.76052	1.83245	1.89756	1.81674	1.77885
ENSGALG00000000673	1.35548	2.53315	3.12676	2.4161	2.25146	3.19754	4.77485	3.71045	5.6644	1.90892	1.38051	1.76065	2.1796	1.80513	1.77916
ENSGALG00000004771	0.2518	0.340975	1.05399	0.458843	0.576222	0.731753	0.44517	0.476497	0.668184	1.65715	0.143414	0.829773	0.268241	0.767092	1.78005
ENSGALG00000003441	0.958433	2.56391	3.43999	4.07035	1.88583	1.86126	4.29217	3.40345	4.80115	1.92287	2.95246	2.64412	2.24367	1.92769	1.7805
ENSGALG00000007489	1.38937	3.17852	1.70104	1.68587	1.01073	1.52582	2.73917	2.62229	1.62362	3.21007	4.02844	4.53907	2.44515	2.7627	1.78122
ENSGALG00000013448	0.279756	0.520147	0.606656	0.909622	0.653176	0.782061	1.38173	1.10508	2.05234	2.62966	1.84591	2.21204	1.47672	1.32116	1.7838
ENSGALG00000012770	0.671413	1.75589	2.95578	1.82193	1.22886	0.908224	1.66595	2.3074	2.35248	2.49431	3.1043	3.35763	1.56164	1.2612	1.78427
ENSGALG00000002054	2.72007	1.64739	2.96597	3.2955	3.13734	3.42984	5.54658	4.13173	5.12341	1.55136	3.50619	2.0061	3.17602	2.27671	1.786
ENSGALG00000001226	0.167888	0.572615	0.660129	1.76289	1.11677	1.55125	1.41646	1.44308	1.75168	1.51261	1.00202	1.02545	1.37671	1.29492	1.78764
ENSGALG00000007973	0.664932	1.11371	1.97251	2.45709	1.84053	1.54576	1.64007	1.50712	1.99266	1.72422	1.84116	2.34458	2.11957	2.03605	1.78818
ENSGALG00000016898	0.880851	2.69925	3.2051	4.28105	2.67593	2.60439	5.23195	4.1155	4.82313	3.07756	2.75816	2.79265	2.70174	2.13025	1.78828
ENSGALG00000015400	0.59165	2.30304	2.47964	6.34959	4.12108	3.9114	5.87416	3.86584	9.56963	2.67354	2.64259	2.69621	2.72847	1.65252	1.78857
ENSGALG00000010705	0.227445	0.91257	1.11869	1.9994	1.39501	1.32536	2.62213	2.7368	3.00471	1.92084	2.22695	2.08175	2.15836	1.48212	1.7914
ENSGALG00000005005	1.14087	3.38533	2.10702	2.05818	1.23447	1.64614	2.88361	2.58077	3.37117	2.08395	1.82665	2.13952	1.81426	1.6696	1.79409
ENSGALG00000008162	0.677409	1.53937	1.79113	3.36942	1.94056	1.71509	3.15889	3.06219	3.99993	2.84742	1.91517	2.3705	2.05735	2.08038	1.79464
ENSGALG00000005617	6.36745	7.17226	6.26394	4.31796	2.88764	2.89973	3.14355	3.13022	3.96524	2.37252	4.39953	6.05313	2.20723	2.12734	1.79626
ENSGALG00000003131	0.197605	0.891642	1.51542	3.22134	1.83866	2.43313	4.14817	2.7415	4.59306	2.60579	2.49869	1.51534	3.09974	1.7155	1.7965
ENSGALG00000023142	3.87543	4.37807	3.56214	4.7458	4.07397	6.16103	1.93345	1.17321	1.99439	1.19922	2.50114	2.05976	2.51368	2.45093	1.79818
ENSGALG00000015892	1.67095	2.60265	3.21664	4.47071	1.98798	2.18408	4.01746	3.27456	3.84918	3.12934	2.8932	4.77664	1.9002	3.19538	1.80082
ENSGALG00000000543	0.735016	1.88777	2.74557	6.15415	3.81906	4.06498	7.48329	5.51593	6.09858	1.7555	1.53331	1.82214	3.23449	2.46503	1.80152
ENSGALG00000005886	1.01137	2.0191	1.73905	1.6435	1.24055	1.33487	2.58071	2.98066	2.62174	3.12523	1.79175	4.28399	1.77082	1.57231	1.8059
ENSGALG00000027205	6.70495	11.8174	14.4225	6.63131	7.15631	4.25732	9.95305	7.78809	10.919	1.63455	2.26437	3.17138	2.51897	2.49302	1.8062
ENSGALG00000004850	0.235396	0.535862	1.62757	3.18377	2.27189	2.21843	2.52596	2.46194	3.77181	2.6082	1.73464	1.62472	2.19782	1.49945	1.80636
ENSGALG00000026646	7.96694	2.24468	11.0915	5.02596	3.27466	2.662	5.44479	6.2946	4.95886	1.91046	1.69782	3.67631	1.68245	2.95269	1.80667
ENSGALG00000018686	0.265097	1.6541	2.30031	1.97592	1.37343	2.28619	2.26508	2.98597	3.75845	2.763	1.6461	2.63143	2.12885	2.0082	1.80772
ENSGALG00000001165	0.243514	0.865991	0.871638	1.445	1.16209	1.11032	1.85732	1.14177	1.54034	3.50738	2.39942	2.28122	2.42492	2.54555	1.80795
ENSGALG00000001844	2.70763	3.29523	3.07096	4.1011	2.67329	2.61853	2.19898	2.53629	2.19565	2.74227	3.55957	3.09898	1.98218	1.67256	1.80888
ENSGALG00000013723	0.181342	1.93606	1.84345	0.285986	1.52018	1.0018	7.1346	20.5278	3.23789	6.32088	0.283538	16.7713	0.358003	17.1441	1.80923
ENSGALG00000000869	0.81033	2.10284	3.02193	3.17757	2.08974	2.98863	4.83156	5.48971	5.54319	2.72032	2.43938	2.59491	2.23114	2.17602	1.81145
ENSGALG00000008946	0.160337	0.664583	1.27874	3.13348	1.37696	1.23199	2.34766	2.15556	3.31654	2.8271	2.87327	1.65326	2.64788	1.67514	1.81162
ENSGALG00000006652	0.17351	1.55968	3.18272	1.84733	1.19316	2.87371	2.50868	4.14273	3.44671	2.41349	3.68318	2.93675	3.00078	2.21768	1.81282
ENSGALG00000009040	0.18352	1.12753	1.23327	1.83165	1.02361	0.878819	1.4153	1.81067	1.97928	8.10264	4.74761	3.68403	2.23789	1.35762	1.81312
ENSGALG00000023636	0.785632	0.75634	1.39396	0.246658	0.646294	0.990406	0.186698	0.195832	0.56453	1.72664	0.144127	5.05642	0.549525	0.614348	1.81328
ENSGALG00000004341	1.44132	3.2117	2.01418	1.88368	1.4774	1.29898	1.99721	2.13281	2.54109	3.88274	4.15813	5.45152	2.06106	2.40223	1.81334
ENSGALG00000014386	0.383804	1.19532	2.8265	3.96009	2.00175	2.141	4.53572	3.37639	6.60171	1.94814	2.33666	2.18935	2.43021	1.7943	1.81422
ENSGALG00000006173	0.918966	3.7811	4.77414	2.86729	3.40801	2.30102	5.91501	5.20277	8.51719	4.30167	2.91964	2.97449	2.67037	3.2414	1.81813
ENSGALG00000016372	2.49138	2.52795	3.81466	5.46702	2.95582	3.61609	4.71672	3.8395	4.87293	1.20473	2.11805	3.88888	1.97204	2.23326	1.81833
ENSGALG00000017070	0.256359	0.869549	2.07436	4.74952	2.62466	2.43484	4.06887	3.57257	4.32415	4.08832	2.70656	2.79733	2.50568	2.08702	1.81965
ENSGALG00000012419	1.53029	2.72893	1.45849	1.69484	1.52676	1.45434	2.07758	2.06209	2.58695	1.90719	2.39349	3.21913	1.67682	1.49601	1.81977
ENSGALG00000021883	0.335353	1.02366	1.47649	2.57524	1.68114	1.60231	3.00682	2.1875	2.81756	3.30282	3.45584	3.09804	3.21046	2.18494	1.82181
ENSGALG00000005456	0.478887	1.61565	3.86066	4.23408	2.85028	2.4637	4.33815	3.92126	4.33362	3.21569	2.95866	3.0008	2.76688	1.98159	1.82187
ENSGALG00000013695	0.279498	1.27768	1.34054	2.52381	1.41904	1.72618	5.0789	5.78274	5.54598	1.47593	1.4382	3.25339	2.06313	1.40047	1.82325
ENSGALG00000002078	1.69526	4.74441	6.29527	8.34449	4.89207	4.39007	4.73801	4.12999	6.98993	2.31337	1.84769	2.78409	2.4443	2.05527	1.82653
ENSGALG00000011216	0.628029	1.29355	2.44498	2.41823	1.90666	1.94297	4.0844	3.16252	3.58941	2.26743	2.31324	2.9712	2.02103	1.83646	1.82737
ENSGALG00000012863	1.2243	4.12961	4.11026	5.44131	3.73856	3.63197	5.09214	4.3696	4.8778	2.4979	2.81004	3.42499	3.22092	3.26065	1.82772
ENSGALG00000005173	0.905833	2.02294	2.70245	3.16861	1.91406	1.66961	3.58809	3.78903	3.30373	1.8935	3.22221	3.59601	3.08509	2.70357	1.82794
ENSGALG00000007203	0.242244	1.33474	2.32306	1.42793	0.932101	1.39277	2.68528	2.79534	5.21383	2.80364	1.75506	2.28106	1.58075	1.43674	1.82929
ENSGALG00000027927	0.283235	0.538252	1.00066	2.6016	1.49184	1.83776	3.72058	2.16554	4.06139	2.00449	1.92953	1.98719	2.2495	1.8007	1.83012
ENSGALG00000012889	0.374666	0.98366	1.42936	2.43439	1.48529	1.53334	3.25887	2.50932	3.24142	2.39337	2.27438	2.27546	2.45073	2.25145	1.83185
ENSGALG00000016872	1.05568	4.20511	3.32472	4.61252	2.46626	2.27674	4.3774	4.40095	6.31972	2.27662	1.48686	1.97647	1.83117	2.24129	1.83952
ENSGALG00000026986	3.03393	6.67084	3.71077	4.59561	4.71075	3.28717	7.62626	4.34038	6.80961	1.10554	2.01643	2.53724	3.28423	3.18006	1.84182
ENSGALG00000006791	0.922953	2.25862	2.46688	2.76495	1.84808	1.86555	3.02153	2.655	2.81649	1.84581	1.71974	1.61552	2.20182	1.87715	1.84185
ENSGALG00000007456	1.31864	2.3115	3.51279	3.22979	2.08814	1.66782	3.60998	3.10206	3.73075	2.25304	2.42959	2.57863	1.84574	1.81143	1.84323
ENSGALG00000026505	0.487411	2.21964	1.96571	1.74224	1.23729	1.21361	3.70722	3.2388	2.90735	2.98148	1.79779	2.24017	1.91679	1.86615	1.84364
ENSGALG00000028759	2.29276	6.93023	6.37933	5.19372	4.00149	4.25286	12.3111	7.98206	14.9074	5.70053	3.23543	4.82381	4.77147	3.58294	1.84373
ENSGALG00000011226	0.318597	1.14867	1.16423	3.28258	2.21722	2.41531	4.36577	2.30874	5.45811	2.3201	0.889108	1.27327	2.743	2.1353	1.84477
ENSGALG00000002945	0.473476	0.961684	1.04948	1.00218	0.692017	0.683893	1.76057	1.21739	1.62325	1.5767	2.31214	1.65582	2.22667	3.04834	1.8449
ENSGALG00000001214	5.98435	8.57734	6.45064	3.66002	4.52072	4.3632	3.96543	4.44789	2.56991	0.462897	0.564546	1.21494	2.03104	1.85781	1.84524
ENSGALG00000002150	1.30095	3.69878	3.39554	1.71843	1.2187	2.41227	8.48022	9.71327	7.05385	0.431817	0.520414	0.60424	1.58005	1.66534	1.84625
ENSGALG00000013005	1.47816	3.07913	3.95386	2.64051	1.69466	1.66068	3.67932	2.87371	2.71531	2.45118	2.70692	3.59941	3.00133	2.4257	1.84652
ENSGALG00000026253	0.460317	0.935101	1.16637	2.11771	1.63543	1.45908	5.32432	2.94596	4.26872	3.03255	2.80471	2.84577	3.70521	2.40481	1.84992
ENSGALG00000016502	1.45812	1.18841	4.52671	3.80975	2.47778	2.38737	5.0318	4.80254	5.40466	4.02123	4.21774	4.31913	2.01216	1.60055	1.85017
ENSGALG00000003360	8.0026	11.869	10.9723	6.46159	4.47852	6.06307	6.22208	6.91567	7.24075	2.77002	4.27756	2.4552	1.62349	2.10586	1.85218
ENSGALG00000014824	0.287497	0.480415	0.654012	1.82061	1.64782	1.18893	1.07835	1.0874	1.06705	5.99306	1.90578	4.55724	1.34066	1.25248	1.85236
ENSGALG00000014297	1.48586	6.17198	6.67018	2.33028	1.23331	1.7662	5.15506	6.26149	4.84479	3.60168	1.14988	3.93412	1.11826	3.63453	1.85377
ENSGALG00000000206	0.130509	8.24452	14.6317	6.8986	3.06908	8.3057	9.27706	13.9286	15.6247	2.44165	0.959516	2.48224	3.00424	3.1322	1.85404
ENSGALG00000011678	0.261182	1.67081	1.93951	4.2181	2.0802	2.85088	5.93103	4.29697	6.25831	3.45256	2.64032	2.49368	2.69944	2.58742	1.8583
ENSGALG00000026718	0.78896	2.29112	2.90096	2.81176	1.78121	1.48647	2.4051	1.79268	5.10238	1.73356	0.394803	2.01147	1.51934	1.32938	1.85928
ENSGALG00000007689	2.88278	7.06585	4.29583	3.64129	3.36975	2.30867	5.43112	3.34823	3.87088	2.53128	4.66278	4.03866	3.92911	3.17179	1.85984
ENSGALG00000012163	0.383826	1.9503	0.571162	2.25231	1.99941	2.16013	2.78155	2.23164	1.63997	1.08673	0.500643	0.662803	1.01829	0.595706	1.8605
ENSGALG00000008445	0.167612	1.17386	1.81699	1.95086	1.33604	1.17524	3.15594	2.45161	4.14083	6.87547	3.37545	2.21455	1.51585	1.58465	1.86214
ENSGALG00000006496	1.77075	3.17517	3.17346	2.52552	2.26628	2.17942	3.04902	2.63773	2.64046	1.9836	1.77876	2.3518	2.38757	1.71809	1.86276
ENSGALG00000004017	0.249253	1.00211	2.24066	3.4555	2.56377	2.68126	4.82868	4.24365	6.30139	3.55141	3.88706	3.08012	1.89333	1.97011	1.8634
ENSGALG00000026465	1.08693	2.89037	7.15576	2.7578	1.77301	1.46618	0.39725	0.605859	1.5929	0.739129	0.300197	1.30627	0.946045	0.786791	1.86341
ENSGALG00000024298	8.90714	19.0489	15.9547	8.98974	6.93612	6.09905	6.94258	5.46983	6.67992	5.45304	7.4429	4.22287	4.43973	4.14096	1.86397
ENSGALG00000014747	1.11604	2.33827	1.9935	3.47024	2.0782	1.73827	3.24536	3.13515	3.06272	2.57431	3.67577	3.96743	3.1243	2.745	1.86456
ENSGALG00000002499	0.12781	0.667197	1.33769	3.09559	1.94748	2.0757	3.96618	2.88927	4.5427	2.47053	2.34819	2.02133	2.33019	1.87578	1.8651
ENSGALG00000004629	0.2758	1.4265	2.08695	4.07601	2.47164	2.40774	3.14967	2.85694	4.63906	4.34888	2.47859	2.14814	2.22672	2.05876	1.86537
ENSGALG00000004951	0.829772	0.20587	1.06003	2.06302	1.8162	1.8463	2.82515	2.55636	4.10858	3.60171	2.5286	1.99945	1.50398	1.79016	1.86633
ENSGALG00000001037	0.325057	1.19649	1.56227	2.70267	2.02732	1.98568	3.48543	2.97572	4.03042	3.01204	2.36803	2.33637	2.79793	2.3549	1.86654
ENSGALG00000010827	0.413638	2.76266	3.46917	4.44477	2.32625	3.51921	7.45497	7.6481	9.5088	2.42743	2.20656	2.21258	2.61286	2.51556	1.8682
ENSGALG00000011474	0.977116	3.12518	4.30691	5.22481	3.34326	3.04272	7.0273	6.80521	7.7551	1.01546	0.604452	1.70902	2.8119	1.86334	1.87034
ENSGALG00000009091	1.14779	2.79278	4.75089	2.79174	1.77139	1.69516	4.22685	4.26238	4.49375	1.76782	1.80627	2.53508	1.97342	2.06752	1.87108
ENSGALG00000023546	1.15144	3.52949	5.41755	7.07055	3.32031	2.87615	4.34122	4.91775	6.8671	1.51053	1.79428	3.08386	2.5767	2.93057	1.87213
ENSGALG00000026780	0.845673	3.43925	2.08698	2.50337	1.54433	1.5084	2.76453	2.8524	2.55206	1.69783	1.86148	2.06751	2.06057	1.50162	1.87538
ENSGALG00000003019	0.284905	0.632122	1.21174	2.38194	1.59478	1.52924	2.08576	2.05714	2.29064	2.71622	2.97776	2.09645	2.20727	1.99363	1.87973
ENSGALG00000004386	0.118924	0.64501	1.77092	1.20557	0.474342	0.487932	0.49873	1.06312	0.578828	1.6518	1.22551	1.50232	1.70809	1.49273	1.87985
ENSGALG00000011725	1.01502	2.37015	2.78636	3.49213	2.13743	2.05966	3.96374	3.63987	4.33802	1.9316	2.14153	1.88932	2.63299	2.04799	1.88186
ENSGALG00000013384	2.02193	5.13532	6.59668	6.86003	3.32519	3.10346	3.56694	3.586	5.19461	1.48309	3.11018	2.69567	2.55153	2.93191	1.88405
ENSGALG00000010991	1.0874	2.63532	2.95957	3.3712	2.25817	2.0914	4.61194	4.67361	4.97546	2.59856	2.94038	2.94288	2.2164	1.87687	1.88422
ENSGALG00000003661	0.189858	0.710103	1.34452	2.91533	1.68528	1.61041	2.87173	2.31227	3.34474	2.60672	2.71101	2.04723	2.80085	2.2694	1.88547
ENSGALG00000012670	0.207563	0.694149	0.933987	0.543616	1.02813	0.515722	5.04635	4.76266	7.01135	3.36061	4.86471	5.43051	2.91314	1.96891	1.88558
ENSGALG00000005579	1.01051	2.69352	3.1984	4.17955	2.5123	2.11143	5.25223	3.96009	6.69546	2.36713	3.00142	3.18962	2.22614	2.11126	1.88911
ENSGALG00000020726	3.18708	5.34588	3.98802	2.23658	2.94079	2.41638	3.63249	2.66021	3.47957	1.53098	3.31466	2.06472	3.21618	3.47337	1.8901
ENSGALG00000024411	1.57318	2.16873	0.770165	0.988804	1.87057	2.49862	2.69403	2.4912	1.73632	0.819123	2.35303	0.938317	1.92732	3.38194	1.89089
ENSGALG00000004236	0.989908	2.58152	2.60955	2.35574	1.54817	1.78526	3.04387	3.03825	2.394	2.45578	2.38701	2.99603	2.54901	2.41684	1.89356
ENSGALG00000013609	0.977572	1.71305	3.87518	3.53318	2.31694	2.1493	3.23614	2.26975	3.05776	3.1281	3.1344	3.16199	2.50713	2.20523	1.89366
ENSGALG00000012944	0.762318	1.56329	1.9873	3.12457	1.66625	2.2904	4.09275	3.18726	5.64578	1.04559	0.694898	0.844438	1.90821	2.12401	1.8939
ENSGALG00000016508	4.37053	7.51053	3.85532	4.38773	3.61865	3.15165	4.57002	4.41961	4.19808	2.65231	3.87356	3.16023	2.78669	2.90758	1.89447
ENSGALG00000023650	1.54518	2.26121	4.36058	6.56086	3.24998	4.94485	7.46976	7.28974	10.2131	2.6782	4.18915	5.32359	2.8586	1.76519	1.8953
ENSGALG00000027354	0.533891	1.8491	1.28078	0.641156	1.41607	0.349419	2.07461	1.53858	1.37984	0.494394	2.30796	2.23297	4.14586	2.92321	1.89723
ENSGALG00000011848	0.700747	2.54507	2.72567	3.05872	1.64893	2.18964	4.35899	4.4352	5.89451	3.09404	2.24249	3.49909	1.59277	1.21608	1.90006
ENSGALG00000005720	0.567461	4.56969	4.61414	3.77173	1.77802	3.22801	4.03549	3.82855	5.9305	2.58428	0.308033	2.08284	1.10623	1.22862	1.90023
ENSGALG00000028900	1.07612	2.75522	4.43194	4.63319	2.51188	2.53744	3.80136	2.62749	5.67953	2.70274	3.58268	3.61714	3.5658	3.53813	1.90039
ENSGALG00000016451	0.177824	0.667113	1.17751	3.37787	1.94366	1.72621	2.58365	2.11911	3.34339	4.49922	3.43118	2.5069	2.30566	2.05038	1.90163
ENSGALG00000008046	0.357908	0.718157	2.30884	3.44024	2.00212	2.50494	2.86939	4.21292	3.52346	3.68822	1.43787	1.96927	2.70457	1.82644	1.90384
ENSGALG00000000838	0.276439	1.17564	1.98265	4.37416	2.55847	2.79383	4.30201	3.77816	4.97185	2.52098	3.16792	2.41945	2.61427	2.10053	1.90609
ENSGALG00000015490	0.304426	0.610068	0.985572	2.14219	1.60116	1.06524	1.56855	1.41713	2.52402	1.40452	1.43855	1.02389	1.68054	0.955017	1.90614
ENSGALG00000008753	1.4434	3.1709	3.63811	3.55019	2.03604	2.73302	2.85589	2.10135	2.33527	2.66244	3.00139	3.4649	2.6969	1.66161	1.90625
ENSGALG00000003663	0.120449	0.613591	1.39545	3.77601	2.28896	2.17018	4.02376	2.91043	3.76239	3.47425	2.93085	2.19003	2.43063	1.85638	1.90689
ENSGALG00000016294	0.591825	1.36488	1.30448	2.90649	2.1482	2.83573	2.69676	3.73674	3.53087	0.84797	1.95505	1.54865	2.04296	1.30996	1.91047
ENSGALG00000005117	0.308941	1.01067	1.35235	2.57679	2.11391	2.00745	3.25942	2.27356	2.84906	3.15025	2.68872	2.30299	2.44723	2.30869	1.91233
ENSGALG00000001425	1.10181	4.33618	2.38797	2.92433	2.95408	2.55299	4.87596	4.30189	4.7046	2.16836	1.97963	1.93778	2.16647	1.71502	1.91524
ENSGALG00000005648	1.51841	2.81998	1.97381	2.9586	2.5063	3.28418	3.93251	2.80481	3.57685	1.10589	0.704515	1.33479	1.84792	1.46071	1.91598
ENSGALG00000014079	0.771646	1.41829	2.76994	5.42539	3.34106	2.5833	2.14708	1.43818	2.35617	1.33894	4.01102	2.70937	3.34368	1.78007	1.91606
ENSGALG00000021443	1.38848	2.04137	2.48869	1.24657	1.58016	1.3821	3.05015	2.47894	1.61245	0.84734	1.496	1.53779	3.25771	2.29078	1.91653
ENSGALG00000013145	0.111192	0.265316	0.246077	0.552681	0.320525	0.37553	1.38955	1.83812	1.52625	1.4536	0.614116	1.26667	1.01909	0.674684	1.91682
ENSGALG00000005316	0.565465	1.31339	1.81777	3.23214	1.89543	1.65404	3.5231	3.31669	3.03424	2.90922	3.68209	4.06662	2.47523	2.60036	1.917
ENSGALG00000000830	0.194309	0.597832	1.47995	2.97146	2.04883	1.46795	2.45407	2.11579	2.64932	2.58529	2.31322	1.90929	2.10602	2.13615	1.92044
ENSGALG00000000619	1.93966	3.02618	2.22642	3.78173	3.24113	2.43856	3.62591	3.71425	2.50706	4.81528	1.31836	2.56588	1.93927	2.55715	1.92079
ENSGALG00000004819	2.70527	4.8069	3.91854	3.37104	2.40861	2.5966	4.15047	4.02385	4.04263	2.67182	3.06034	2.7171	2.28502	2.0856	1.92083
ENSGALG00000013026	0.114921	0.836935	1.95921	3.00184	2.52105	2.73281	4.42408	3.34331	5.60248	2.25617	1.85393	1.32786	2.23697	1.27171	1.92221
ENSGALG00000008883	0.262359	0.672642	1.2732	1.81313	1.20787	1.0608	1.0549	1.08313	1.85646	3.9038	2.31916	3.85704	1.79429	1.70835	1.92276
ENSGALG00000005913	1.00072	3.18021	4.0956	5.7312	2.94408	2.3286	4.9156	5.19466	6.13171	3.0474	4.28578	3.81898	2.04526	1.63478	1.92305
ENSGALG00000014983	0.210019	0.652877	0.883325	2.13826	1.73784	1.75421	3.64071	3.4425	3.15132	2.86252	1.19039	1.37497	2.17782	1.77874	1.9235
ENSGALG00000015127	1.63178	3.38724	3.96404	4.91164	2.21143	2.53969	4.35312	4.40482	5.35774	1.71782	2.31502	3.50512	2.25704	2.42227	1.92507
ENSGALG00000004750	0.469073	2.17636	2.44562	3.75517	2.2451	2.03965	5.07529	3.30006	4.77245	3.97726	4.97621	3.77034	4.10861	3.10691	1.92588
ENSGALG00000002866	0.22309	1.2953	1.85241	3.59611	2.25422	2.16942	3.35163	2.32693	3.57681	2.45352	1.83117	1.9653	1.88903	1.47684	1.9259
ENSGALG00000004934	1.59776	4.87182	3.44121	3.22457	2.20967	2.22828	4.66576	4.54557	4.62108	1.04402	2.49665	1.72924	2.24878	2.39292	1.92624
ENSGALG00000011083	0.389024	1.19611	2.52197	2.6845	2.18773	2.75684	4.01957	3.94254	4.30547	2.11896	2.00821	3.00525	2.11459	1.93496	1.92671
ENSGALG00000009258	0.144918	0.690613	0.351433	0.655047	0.562233	0.440904	0.78398	1.10426	0.64504	1.10063	1.33766	0.563989	2.90389	1.99066	1.92708
ENSGALG00000015313	0.443048	1.74689	1.93581	3.81428	2.52668	2.02196	3.78486	2.84116	4.99516	2.88097	2.45987	2.28502	1.8475	1.63501	1.92742
ENSGALG00000010386	1.53632	4.05046	4.7505	8.27204	4.6868	4.25905	5.27551	6.76608	7.60134	2.97147	2.68021	2.81429	1.68086	1.83183	1.92916
ENSGALG00000012688	0.806461	1.37138	2.51447	3.23085	2.08194	2.124	3.77743	3.52961	3.59614	1.80298	2.30573	2.86833	2.11999	1.60721	1.9305
ENSGALG00000000208	0.201106	0.737873	1.21527	2.78239	1.9785	1.51617	2.69897	2.31939	4.1384	2.94193	1.38104	1.30241	1.98621	1.58169	1.93082
ENSGALG00000009036	0.655674	1.2319	1.8789	2.05402	2.20348	1.80301	3.35593	2.42687	2.68278	3.37257	2.48719	3.49515	2.74001	2.70206	1.9315
ENSGALG00000012619	0.501141	1.44772	2.27812	2.70667	1.66771	1.84822	3.63981	3.46847	4.24404	2.93281	3.18932	3.1904	2.14029	1.77687	1.93293
ENSGALG00000027991	0.911601	1.89355	1.62634	2.12104	1.53877	1.10228	2.44908	2.12547	2.41074	2.41303	2.47561	2.36957	2.3628	2.47411	1.93532
ENSGALG00000008641	0.241571	2.18998	1.04599	2.80146	1.65768	1.75398	4.51916	4.13338	4.24603	3.21682	2.90548	3.08936	2.86081	2.37467	1.93567
ENSGALG00000001236	0.301732	1.08271	1.79422	3.17444	1.85473	1.9977	3.61499	2.69971	3.52716	2.54347	2.5585	1.93912	2.39434	1.79607	1.93604
ENSGALG00000029030	3.47179	5.06943	3.11889	4.87378	4.50972	2.74334	2.45843	2.13064	5.77032	1.74373	1.48178	2.31149	1.79369	1.36654	1.93695
ENSGALG00000010133	7.03829	27.5055	40.0253	48.2852	33.9981	28.3211	27.2964	8.97132	36.9213	0.27692	0.670947	0.479803	4.63486	3.91098	1.93794
ENSGALG00000016973	1.76811	3.91601	3.59647	4.0072	1.99911	2.04963	4.33926	3.24826	4.73923	2.48069	3.40122	3.92869	2.92933	2.46925	1.94137
ENSGALG00000014973	3.19049	8.90312	6.03821	4.35366	3.21907	4.53901	7.55028	5.82905	7.32971	2.74595	4.13334	5.08055	3.20238	4.12569	1.94183
ENSGALG00000028203	0.337615	1.41276	1.91806	3.11681	1.47875	1.61427	2.68498	2.6162	4.28772	3.4631	4.35931	3.15076	1.90294	1.6285	1.94224
ENSGALG00000006523	4.18883	2.69775	4.39269	4.01238	4.55198	3.51145	4.25288	3.25412	1.80569	4.25724	1.81886	2.7839	1.75133	2.29917	1.94225
ENSGALG00000005872	0.939934	1.55324	4.03866	5.19557	2.89766	3.5357	4.08693	3.87618	5.48995	2.61859	3.33327	3.83042	2.04574	2.30352	1.94279
ENSGALG00000009128	0.697374	2.11974	3.78911	4.29253	2.45096	2.71731	7.07848	4.95047	6.89284	3.10677	3.61497	2.96876	3.09857	2.76397	1.94321
ENSGALG00000008256	3.51391	4.11995	6.75342	5.64849	3.33732	2.54145	3.26057	3.30694	4.24508	1.77116	2.33433	2.26972	2.77139	2.83783	1.94413
ENSGALG00000026388	1.52178	0.986274	3.77472	7.98556	5.50765	6.08271	4.42067	4.61785	3.57489	1.73634	1.23701	2.47411	1.00042	1.4666	1.94453
ENSGALG00000021653	1.03347	1.65132	4.12542	5.10965	2.99729	2.85234	3.85049	4.60817	5.04516	3.76623	5.81388	6.42064	3.72121	2.9152	1.94456
ENSGALG00000014085	0.242418	2.25575	2.63403	5.89395	5.10233	6.10487	11.6935	11.0935	11.264	1.8393	1.75363	1.4779	3.15334	2.16678	1.94509
ENSGALG00000012218	6.54777	15.3873	14.9357	9.79431	5.86559	5.93741	11.2148	14.1958	16.869	3.51994	5.63301	4.729	3.46588	3.83286	1.94509
ENSGALG00000008111	0.446432	1.01047	4.15426	5.45643	2.46474	2.20845	5.81021	5.51294	5.79092	2.69128	3.25091	3.33229	2.28861	1.63596	1.94568
ENSGALG00000010281	0.70546	2.14315	2.1729	2.56241	1.93408	1.59919	2.2702	2.17305	2.30518	2.58154	2.77889	2.63112	2.56015	2.18964	1.94696
ENSGALG00000010317	2.92429	5.83193	5.94589	4.70962	3.43313	2.89223	4.39195	3.85282	5.1959	3.57436	3.44382	4.04825	3.99835	3.56348	1.94729
ENSGALG00000009491	1.01698	2.66459	3.01821	3.39973	1.90945	2.19529	4.21118	4.23192	5.02623	1.51732	1.70885	1.58369	1.78646	1.16684	1.94775
ENSGALG00000019489	1.03013	2.85524	6.61721	5.28523	4.20384	4.76548	12.5354	13.3353	12.7784	4.47228	14.0212	7.44527	4.332	3.44139	1.94809
ENSGALG00000015597	0.157482	0.410596	2.39663	0.708206	0.808204	0.975965	1.35108	2.17383	1.46615	3.22701	1.38354	1.69785	1.7207	1.39843	1.94944
ENSGALG00000006612	0.281323	1.62844	1.6505	3.2325	2.09736	1.91144	2.937	2.53545	3.59839	2.05725	1.90282	1.85152	2.01256	1.91997	1.94989
ENSGALG00000004784	0.442783	1.31524	1.66902	1.03529	2.38991	2.23415	1.88194	1.00801	1.18463	1.25532	1.52664	2.60005	1.4393	2.39977	1.9499
ENSGALG00000025780	0.680952	1.77572	2.40483	9.81094	5.36535	4.40238	5.62475	3.92872	6.06682	6.95721	7.39558	4.57645	4.05005	2.78469	1.95002
ENSGALG00000010838	0.448113	1.66741	2.71584	3.78027	2.11936	1.99426	6.27174	4.64364	7.09858	1.82419	1.52228	2.1467	2.66719	2.37468	1.9525
ENSGALG00000026028	0.783092	1.93703	1.67681	2.50909	1.76444	2.14693	3.14031	2.43152	3.72383	1.97001	2.12732	2.27701	3.11872	2.28062	1.95293
ENSGALG00000009948	0.237868	0.902451	1.43308	2.65516	0.998404	1.44275	2.85751	2.40433	4.88187	2.13656	1.08797	1.71315	2.01322	0.735499	1.95444
ENSGALG00000012455	1.83475	2.86607	2.46835	2.58981	2.416	2.21932	3.03829	2.65122	3.22733	3.03693	3.38481	3.23598	2.34814	2.13326	1.95452
ENSGALG00000016049	0.461485	2.34405	2.45407	4.01691	2.21515	2.76686	5.63676	6.19697	6.81175	5.35264	3.13948	3.35847	2.90957	2.34889	1.95678
ENSGALG00000016411	0.288271	0.980526	2.66675	2.73632	0.999167	1.38429	5.42732	4.97549	7.23602	2.2119	4.45996	10.8495	2.80344	2.30199	1.95685
ENSGALG00000004140	0.740996	3.89723	6.47434	7.66601	3.72199	6.19954	8.21279	8.51288	8.98587	0.523328	0.280776	0.686926	2.23467	1.74643	1.95782
ENSGALG00000017104	0.366451	0.942591	1.49407	1.76348	0.973751	1.09715	2.05893	1.66434	2.2001	1.95935	2.69714	2.7306	1.87956	1.34781	1.95806
ENSGALG00000006583	0.106855	1.71765	0.955329	2.28574	1.56879	1.77986	1.5586	1.77565	2.37879	2.54696	0.692908	2.68314	0.979518	1.24696	1.95825
ENSGALG00000002762	0.239689	0.980076	2.33867	3.02122	1.69659	2.17261	3.59234	3.41329	4.84345	3.48024	2.28943	2.29979	2.37873	1.91962	1.95869
ENSGALG00000008305	0.304276	1.01328	1.89594	3.95961	2.15367	1.73025	3.17273	2.9922	3.49214	3.75318	5.18106	3.55678	2.51035	2.66274	1.95884
ENSGALG00000027774	0.30685	1.13895	1.52518	3.11626	1.5811	1.41298	2.89851	1.86029	3.98988	2.69951	2.55345	1.78228	2.32633	1.82443	1.95981
ENSGALG00000004947	0.16059	1.03066	1.70443	3.99726	2.35573	2.04329	4.37661	3.07917	4.59164	3.22116	4.01128	2.22917	2.70211	2.04679	1.95989
ENSGALG00000024004	8.16939	11.2039	7.61506	2.14101	1.87253	1.91137	2.89139	2.60089	2.0778	3.33065	1.70182	3.10366	1.76799	2.3213	1.96188
ENSGALG00000012882	1.01193	2.99273	3.36209	8.2826	3.30535	3.49752	6.38482	6.56603	6.55892	1.9357	1.79035	1.69275	2.6973	2.50482	1.96215
ENSGALG00000016161	1.00973	2.03714	2.44049	4.73292	2.55281	2.71336	6.50604	7.74571	7.03385	3.82219	4.35821	4.99388	2.52039	2.50933	1.96326
ENSGALG00000002630	1.30095	2.07026	2.34443	2.80518	1.58595	1.92624	3.08696	3.042	3.37865	2.12593	2.41158	2.66518	2.71907	2.58824	1.96435
ENSGALG00000008957	1.01613	2.96315	4.30572	6.41579	2.85784	2.70072	4.00204	4.76641	6.01612	2.70742	3.2733	3.44178	2.43336	2.44255	1.96446
ENSGALG00000006357	0.52324	1.70866	2.5024	3.69518	2.22954	2.54553	7.56076	4.98506	8.95832	3.46843	2.87928	2.93538	3.27185	2.54726	1.96577
ENSGALG00000014651	0.408456	0.904926	2.12428	4.56616	2.50039	2.99819	4.32217	3.80702	4.75195	4.48312	4.12597	3.68	4.18933	2.63334	1.96584
ENSGALG00000016619	0.930674	2.16711	3.11979	3.68242	2.6334	2.05813	3.15833	2.30665	4.6017	2.23854	2.03819	2.85195	2.77171	1.94872	1.96596
ENSGALG00000005290	0.594169	1.11659	1.7732	2.89758	1.54136	1.59652	3.24599	2.37608	3.30372	2.61936	3.78693	2.72356	3.14121	2.13053	1.96608
ENSGALG00000011899	8.1413	5.79714	5.66085	1.20512	1.5485	0.860627	1.31156	1.22208	1.14398	0.521253	0.936187	1.05077	1.87704	2.17209	1.96749
ENSGALG00000027943	0.58433	1.53037	1.94002	3.47501	2.28895	1.77253	4.31841	4.16748	5.08526	2.36567	2.52979	3.40518	2.81856	1.83211	1.96755
ENSGALG00000015197	0.24668	0.849823	1.45657	3.06847	2.28852	2.18678	3.47357	3.01325	3.60342	3.56047	2.58743	2.4573	3.071	1.74784	1.97029
ENSGALG00000006448	1.04822	2.1203	1.31589	0.71087	0.744576	0.837917	0.726541	1.69462	0.927732	3.59299	2.90288	6.03231	1.61168	2.17232	1.97144
ENSGALG00000009204	5.98412	10.5864	5.74534	4.15462	3.06889	3.08247	6.13477	4.23411	5.51464	2.42862	3.13494	3.98181	3.30441	3.18315	1.97301
ENSGALG00000003574	0.301432	0.90379	1.72226	3.97203	2.37425	2.96781	4.71402	3.618	4.50227	4.23705	2.80819	2.98846	2.37983	1.93461	1.97321
ENSGALG00000015994	0.393188	2.2528	2.43438	4.43161	2.91409	3.33114	5.62305	4.72912	5.87907	2.85742	1.43498	2.45021	1.95502	1.71114	1.97326
ENSGALG00000016676	1.75007	6.86464	8.93454	11.7076	5.42747	4.02665	4.48751	4.89715	8.83304	1.11112	2.6503	2.70411	1.92148	1.78306	1.97434
ENSGALG00000009038	0.378071	1.75799	2.57087	7.91498	6.75559	6.38318	6.99452	5.41883	7.69093	3.47942	2.74903	1.76838	4.14512	2.68754	1.97444
ENSGALG00000014815	0.114494	0.399197	1.87883	0.506675	0.524383	1.32032	1.33039	0.673044	2.31463	7.06948	1.48254	4.27921	1.61705	1.56267	1.97816
ENSGALG00000011155	0.340711	0.713521	1.40861	3.15581	1.53136	1.99223	3.79664	2.07363	3.47705	3.78308	4.20398	3.14015	4.42809	2.72042	1.97896
ENSGALG00000028089	0.641882	2.25466	1.45992	1.39213	1.27328	2.39202	4.35157	3.29722	1.89798	4.01191	1.14202	2.11766	1.58712	1.44054	1.97956
ENSGALG00000017145	0.860463	2.02384	3.22218	2.94448	1.81575	1.88627	2.88347	2.62451	3.18882	3.04068	3.15411	3.94719	3.36154	2.72904	1.98276
ENSGALG00000011595	1.35996	4.22732	3.80641	2.51581	2.30914	1.80992	3.36235	2.07359	2.46831	2.50561	2.8414	2.23212	2.38364	2.04807	1.98389
ENSGALG00000005155	2.64389	4.90251	3.42952	2.59767	2.96079	2.56856	3.81712	3.21065	3.78653	1.82638	2.01548	2.73593	3.00233	2.83077	1.98614
ENSGALG00000002872	0.183706	0.896541	1.20606	2.78057	1.84412	1.84357	3.51202	2.24259	4.18785	6.08993	3.45252	3.21743	2.46594	2.42534	1.98675
ENSGALG00000017008	0.684606	1.82214	2.08822	2.25578	1.36138	1.49183	2.11847	1.70691	2.99359	4.10511	3.78732	3.8431	2.95592	2.12346	1.98712
ENSGALG00000026812	2.17514	6.11089	3.71739	4.98024	3.95328	3.73089	5.49738	4.36065	4.191	1.89506	2.77116	3.20402	2.52563	1.6565	1.98768
ENSGALG00000004907	0.222283	1.20735	1.68304	3.97216	2.58178	2.54125	8.23583	6.34093	10.1306	3.37928	2.69552	3.52752	2.48303	2.10423	1.99189
ENSGALG00000028171	0.259043	2.07045	0.657841	2.43875	3.40762	1.72357	2.45176	2.92138	3.40147	1.73945	1.41128	1.01538	2.09467	0.979215	1.99368
ENSGALG00000012953	0.145835	0.975048	1.29872	3.39372	2.08734	1.93729	2.98692	2.76454	4.49093	3.46066	2.71059	2.09567	2.4031	1.66093	1.99385
ENSGALG00000011834	0.55926	1.04884	1.4895	1.86605	1.12725	1.32354	2.17229	1.84092	1.97513	1.57534	3.95952	2.60204	1.96039	1.27537	1.99698
ENSGALG00000009378	0.638386	4.22249	3.73059	5.12756	2.66417	3.75128	4.25551	2.97124	6.61602	4.30717	4.15534	5.39704	3.07366	2.26109	1.99847
Chr25_Ktn9	0.759466	1.91854	9.00202	3.08569	1.55572	1.66703	1.21999	0.811534	0.519853	0.819208	1.90925	0.24053	0.473138	0.761554	1.99974
ENSGALG00000004655	0.125127	0.964614	0.876972	3.1358	2.53181	2.51335	4.47516	3.29984	4.8551	2.59523	2.20958	1.48873	2.47603	2.23778	2.00194
ENSGALG00000007599	0.843617	1.99142	2.03094	2.99693	2.26989	2.47388	2.72161	2.11812	4.27036	1.89163	1.22126	1.76824	1.8922	1.58214	2.00267
ENSGALG00000011203	1.85473	4.89159	6.37968	7.33162	2.43817	2.74936	1.92525	2.46073	2.89824	4.35268	2.91817	4.4556	1.26265	1.89174	2.00286
ENSGALG00000021569	0.342588	0.656123	1.35786	0.651953	1.33497	1.0048	0.423544	0.827781	0.672058	1.55265	0.336111	1.44156	0.416582	1.02926	2.00292
ENSGALG00000004760	1.11859	1.53057	1.86234	1.21378	2.19108	1.1357	2.04779	2.17588	2.28697	0.628143	0.475043	0.961919	1.9405	0.99485	2.00321
ENSGALG00000002040	0.115827	1.06716	1.73282	2.50065	1.62797	2.38605	5.39853	5.01699	7.21816	3.39533	3.72601	3.54113	2.64586	2.51879	2.00359
ENSGALG00000000692	0.21641	1.04053	1.09321	4.85152	4.28809	3.23832	6.84739	7.17353	8.32646	1.19578	1.72555	1.22307	1.88189	1.62231	2.00555
ENSGALG00000004342	0.939759	7.30688	6.56325	9.80279	4.73073	3.7491	8.63072	7.31646	11.5121	2.2316	6.7236	4.12242	4.09222	3.25785	2.00838
ENSGALG00000003377	1.3008	3.58003	4.27339	3.45407	2.82864	2.08078	5.70052	4.63825	5.77386	2.5371	3.01262	3.30103	2.86608	2.79657	2.01075
ENSGALG00000011116	1.04804	2.87229	3.10714	3.54764	2.05742	1.94609	4.40134	3.20268	4.7204	1.48952	1.91569	1.98602	2.60829	1.97211	2.0114
ENSGALG00000014258	1.84594	6.22452	7.07346	7.96123	5.0737	7.3739	12.4837	8.56928	16.9481	1.6045	1.45891	2.68829	4.18779	3.54237	2.01206
ENSGALG00000020515	0.172873	2.3727	2.21101	2.73575	1.76253	1.94866	3.72927	3.63612	3.63317	3.33733	1.70164	2.19052	1.73728	1.35598	2.01456
ENSGALG00000012769	0.485634	0.609746	1.05992	1.56853	0.770417	1.26693	1.58915	2.67548	1.66022	5.05129	5.67341	5.9606	3.10781	2.1613	2.01574
ENSGALG00000000863	0.312749	0.977355	1.76767	3.8874	2.17602	2.37672	3.51703	2.88597	4.90779	3.25602	2.92555	2.60546	2.20074	1.94882	2.01599
ENSGALG00000015268	0.236419	0.602261	0.699731	2.33582	1.89355	2.02432	4.53509	2.64107	4.46501	2.15919	2.53427	2.33678	2.12462	1.43157	2.01745
ENSGALG00000012194	2.79578	3.64897	3.37492	2.18766	2.13897	1.82736	3.46784	2.89743	2.80559	2.02558	2.34781	3.33158	3.53494	2.65704	2.01779
ENSGALG00000015190	0.980031	6.15418	4.45699	3.76974	2.10263	2.67273	5.22244	5.00388	4.67811	3.46224	3.54661	3.39215	3.22394	2.59954	2.01815
ENSGALG00000016680	0.970377	4.87965	7.64617	10.5832	4.3323	5.97227	17.1819	16.8119	17.6148	5.11981	8.94123	3.87359	4.96889	3.46633	2.01855
ENSGALG00000000747	0.672577	2.04547	1.79502	1.76104	1.69176	1.92233	3.50192	2.95483	3.03336	2.00445	2.39984	1.93883	2.68138	2.54533	2.02049
ENSGALG00000026702	3.71718	1.60971	1.55793	1.44521	1.18804	1.15547	2.04301	1.73191	2.01959	1.70382	1.99006	2.53704	1.83651	1.36123	2.02065
ENSGALG00000010422	4.47099	12.6955	13.6051	5.32102	2.81681	4.33703	6.30023	5.82627	10.2726	0.573033	2.13554	3.82964	2.67093	2.87598	2.02469
ENSGALG00000007409	0.712211	1.71958	0.963413	1.5943	1.55854	1.28551	0.978964	2.05443	0.202554	1.62601	1.58017	3.45871	1.86545	2.80651	2.03001
ENSGALG00000028373	1.23729	4.2139	4.72598	5.47893	6.13168	6.94304	8.8014	7.93275	10.2333	1.38863	1.86157	1.259	2.49722	1.85246	2.0304
ENSGALG00000026048	0.563115	2.15168	2.10438	3.20962	2.0336	1.8818	3.68881	4.52473	4.06801	3.44066	2.87866	3.40459	2.88647	1.96225	2.03102
ENSGALG00000009380	0.464021	0.902402	1.29043	1.0861	0.91421	0.733562	2.63487	3.02269	2.70849	4.64785	4.17101	2.83611	2.66652	3.3394	2.03136
ENSGALG00000008255	0.773942	2.70534	5.83065	6.39433	3.49563	4.50688	9.20838	6.49002	9.92639	3.0965	3.23384	3.04464	2.84368	2.68249	2.03161
ENSGALG00000006071	1.09696	5.65892	6.78185	10.7889	5.71249	6.24019	15.5849	12.7669	18.8934	2.35686	4.6353	2.86231	4.04836	3.37644	2.03389
ENSGALG00000028418	0.205347	0.607031	0.48086	0.292578	0.814272	0.578936	1.05468	0.509578	0.458713	1.35446	0.691235	1.03323	1.75811	2.62413	2.03397
ENSGALG00000012350	0.623355	1.5514	1.42285	2.34986	1.84733	2.10675	3.91799	3.04842	3.70625	5.34221	4.49639	3.53316	3.04404	2.87971	2.03496
ENSGALG00000014765	0.491603	0.818822	1.05771	2.51206	1.87266	1.75165	2.97858	2.49583	3.28169	2.38502	1.82091	1.87551	2.98139	2.0802	2.03505
ENSGALG00000008257	1.87597	2.33672	1.99575	3.09298	2.16807	2.56215	2.6388	2.48612	1.71982	1.96564	0.502725	1.63754	1.72745	1.38461	2.03606
ENSGALG00000001870	0.114167	0.11272	0.338621	1.40563	0.774872	0.907441	1.25189	1.14024	1.86384	2.44285	1.64193	1.07664	1.62652	1.18411	2.03696
ENSGALG00000027114	1.59972	4.74665	1.45867	1.09893	1.10483	2.33012	7.6568	7.84361	5.86608	4.84907	9.38917	5.46515	1.31538	2.34953	2.03764
ENSGALG00000009536	2.10759	4.50733	3.86705	2.00096	1.59485	2.36976	0.77671	1.87641	0.926887	1.77778	0.949555	2.06808	0.969656	1.30001	2.03823
ENSGALG00000011232	0.912222	1.96233	1.76532	2.61149	1.92205	1.3706	2.54946	2.68586	2.38148	2.91547	3.60144	3.28812	2.2406	2.33659	2.03929
ENSGALG00000006837	0.190633	0.766186	1.98806	2.53883	1.5424	2.64002	4.44358	3.87728	7.52224	3.80923	1.14155	1.85984	1.77007	1.59555	2.03957
ENSGALG00000007694	0.707444	1.78824	2.36757	5.8158	3.61401	5.74215	9.17314	6.48016	8.30578	1.78742	1.85058	1.49933	3.18041	1.92881	2.03963
ENSGALG00000016092	0.33544	1.12858	1.62025	3.50599	3.1802	2.34053	4.33058	3.33608	3.88648	1.26738	1.15873	0.577585	2.22626	1.64953	2.03989
ENSGALG00000015866	1.10805	3.15656	4.10186	4.84475	2.18485	2.27116	3.32841	3.70962	4.16583	2.02174	0.970074	2.1038	2.31616	1.38541	2.04071
ENSGALG00000007815	3.09748	4.95934	2.95453	4.05765	4.80191	5.04793	10.4635	7.52832	8.3934	3.5143	1.18852	0.795089	3.86882	3.45259	2.04143
ENSGALG00000012865	0.338953	0.990412	1.32496	3.92173	3.30141	3.48305	4.37553	3.05036	4.92466	2.83729	2.25854	1.99292	3.20108	3.02076	2.04194
ENSGALG00000013583	0.253568	0.684851	1.40361	2.36009	2.70172	2.69481	1.97174	2.84621	2.30126	3.25144	1.7208	3.1294	2.70686	1.7288	2.04196
ENSGALG00000009655	0.373745	0.556959	1.62525	1.4424	1.0334	1.01243	1.36936	1.61254	1.24428	2.5585	1.92045	2.82032	1.50957	1.29011	2.04301
ENSGALG00000012618	0.438625	1.1762	1.72229	4.50884	2.75344	2.8829	2.90901	2.01445	4.2411	1.48521	1.66497	1.60179	3.07486	2.36614	2.04494
ENSGALG00000007791	1.17314	1.13584	1.79309	1.93382	1.33267	2.69994	2.21237	3.25894	1.95276	1.30709	1.15897	3.48039	2.10228	1.94385	2.04535
ENSGALG00000027067	0.279051	2.53256	5.1021	3.72136	1.99468	3.37305	4.94708	8.05751	7.3267	1.85995	0.850629	1.5304	1.96819	2.11579	2.04768
ENSGALG00000026480	2.9232	4.46906	5.24939	2.53905	2.03852	1.80232	3.26913	2.07042	2.9576	1.89056	2.44858	3.22827	2.93018	2.84755	2.04829
ENSGALG00000006563	0.2726	1.42726	0.736234	2.69543	1.32678	1.37315	0.840207	0.915377	0.888074	2.22609	1.90989	2.05865	2.22254	1.85918	2.0501
ENSGALG00000016500	0.203366	34.76	58.057	11.4493	4.68246	17.3858	41.5282	90.4608	53.4025	3.13681	1.41454	1.05948	9.33521	9.328	2.0521
ENSGALG00000001028	0.106551	0.615327	0.911171	2.2743	1.98248	1.76866	3.52974	2.39965	3.17554	2.57119	2.27809	1.28222	1.94334	1.70188	2.05349
ENSGALG00000015626	0.487131	1.27698	1.78353	3.96682	2.38316	2.56672	4.78451	3.34424	5.75713	4.00454	5.01524	3.13265	3.85639	2.65214	2.05453
ENSGALG00000009843	0.944554	1.62227	2.6582	4.0803	2.57976	2.60421	3.82674	3.27597	4.21989	2.84073	2.60468	2.29511	2.55739	2.75734	2.05626
ENSGALG00000017006	0.849791	2.44783	3.47879	3.81753	2.19927	2.01695	3.35953	3.15391	4.406	3.28137	5.25772	4.54509	2.9155	2.46669	2.05807
ENSGALG00000028696	0.676324	1.7387	3.68441	4.56744	4.70712	4.33287	5.34832	5.82834	5.74797	2.88818	3.65377	3.36868	2.93843	2.41148	2.05951
ENSGALG00000028168	0.438635	0.84832	1.09804	2.8506	1.90507	1.93352	4.19402	4.1445	3.46863	2.15514	3.00845	2.70377	2.64016	1.78756	2.06059
ENSGALG00000014897	2.00809	6.85326	11.5861	14.2201	5.87603	5.97323	10.3676	7.02468	19.9565	1.1704	5.00143	4.58783	3.55012	3.79623	2.06073
ENSGALG00000006344	0.193575	0.828844	1.02893	1.22532	0.460005	0.783648	1.33829	2.77339	2.48338	2.69545	1.03892	1.92994	1.70586	1.32873	2.06193
ENSGALG00000023266	1.53018	3.42973	1.70785	2.4388	2.24631	2.13082	5.45126	5.39839	3.99515	2.84679	1.39583	1.20947	2.56416	4.52155	2.0629
ENSGALG00000010265	0.287344	0.862343	1.20852	1.93649	0.988508	0.954132	1.84092	1.97682	2.26523	1.96124	4.32144	3.39771	2.39724	1.82829	2.06303
ENSGALG00000000980	1.08158	4.31154	2.27063	3.54714	3.08316	1.82831	5.01299	4.88334	5.79048	2.07213	3.12761	2.16658	2.70342	2.30012	2.06339
ENSGALG00000008956	0.149071	0.472474	0.95898	1.969	1.00935	1.0534	2.58409	1.80972	2.61669	2.98491	2.86389	1.59127	3.04171	2.15827	2.06463
ENSGALG00000028341	1.16094	2.30022	1.25708	1.11312	1.66618	1.67158	1.60072	1.01224	1.12596	0.740297	0.903325	0.959928	3.14863	2.74712	2.06568
ENSGALG00000017296	0.482724	1.53259	1.43555	1.53991	1.31869	1.39517	3.25003	2.98913	2.88616	3.05798	2.88859	2.88574	2.30919	1.65039	2.06578
ENSGALG00000003168	0.35473	0.834063	1.38476	3.00631	2.09327	2.06172	3.546	2.7019	3.41028	3.71682	3.63937	3.01619	3.83685	3.09551	2.06595
ENSGALG00000004167	1.12713	9.12966	12.8862	1.97759	1.32124	3.0911	1.38146	2.30622	1.32336	4.45558	0.642397	5.84105	0.579237	4.2875	2.0668
ENSGALG00000008519	0.339166	0.727055	2.14607	5.69335	3.31789	3.25135	4.59361	3.31396	5.27151	4.77338	4.16988	3.52999	4.07646	2.48058	2.0675
ENSGALG00000008365	1.09385	2.43057	2.92559	2.81971	3.41212	5.91427	5.02352	5.04631	2.54714	1.67778	0.342903	2.10658	2.07667	2.02709	2.06801
ENSGALG00000012586	1.56779	2.2112	2.938	4.0034	2.64414	2.37729	4.01957	3.76517	3.00397	4.89644	3.23903	4.16966	3.34044	3.54809	2.0684
ENSGALG00000001110	0.643167	2.99242	2.04071	3.91443	2.90564	2.72202	4.96293	4.23696	5.25142	2.61914	3.14695	2.40171	2.28391	1.96861	2.06943
ENSGALG00000013761	0.165902	0.317891	1.25157	3.4834	2.06748	1.57322	3.45752	3.12908	4.31326	3.65439	4.06356	2.51166	2.22542	2.02584	2.06968
ENSGALG00000016582	2.00777	5.9186	8.35474	12.1421	3.96474	3.72951	4.314	6.89918	9.57633	2.4796	4.98554	4.80041	3.16788	3.00556	2.0724
ENSGALG00000028536	0.26507	0.730351	0.776756	0.635726	0.691266	1.18421	0.73828	2.03748	0.973474	3.10217	0.16961	1.67414	0.456139	1.419	2.07249
ENSGALG00000011172	0.363268	1.6222	2.2505	4.92737	2.7717	3.8429	3.58005	3.85838	4.45992	2.49849	2.01195	1.17561	2.05018	1.7609	2.07318
ENSGALG00000011777	2.76536	4.43393	2.71553	3.46498	3.27261	3.2613	4.27804	3.41471	3.41114	3.56337	2.93548	2.78298	2.91011	2.85777	2.07327
ENSGALG00000014963	0.110634	0.949312	1.52235	4.29871	2.40554	2.16232	5.13624	3.65045	7.08696	3.74584	2.34897	1.43886	1.9166	1.72727	2.07465
ENSGALG00000001558	2.14032	3.6065	4.74919	3.42637	2.76885	2.64308	3.21393	5.61608	4.5987	2.46718	0.82701	3.6628	1.42688	3.78785	2.0772
ENSGALG00000002704	9.05644	13.7691	12.4755	7.28716	7.61116	8.94928	7.55947	5.41654	6.26185	1.66037	0.559407	1.88939	2.38441	1.80529	2.07786
ENSGALG00000004439	3.71459	5.81951	5.16848	4.84196	3.64779	3.13689	6.88364	4.47378	4.94214	2.42929	4.23434	5.75713	4.13962	3.30472	2.07852
ENSGALG00000006099	2.05669	6.97114	6.44449	5.34307	4.22029	5.15095	8.62277	6.91208	9.30518	1.88231	3.40014	3.16972	2.0544	1.74214	2.07949
ENSGALG00000012575	0.219073	1.48029	2.25134	3.72619	2.08992	2.9314	4.5665	4.39334	6.4912	1.2675	4.24948	2.71735	2.86014	1.68123	2.08098
ENSGALG00000027572	1.0108	1.46674	8.0356	9.70573	6.81315	4.10447	1.64193	0.973334	1.56556	0.224766	0.294866	0.411465	2.23134	1.18401	2.0819
ENSGALG00000002532	0.160319	0.215881	0.383766	0.263449	0.344054	0.351785	0.202344	0.141646	0.672977	2.04874	0.431751	2.04196	0.692729	0.634119	2.08276
ENSGALG00000024395	0.710884	1.36905	3.27063	1.22471	1.61602	1.36436	1.54113	1.64272	1.20799	2.14114	1.73054	2.14593	2.25934	2.44553	2.08358
ENSGALG00000002981	0.432372	1.1733	2.57439	4.07459	2.11689	2.25747	4.96633	4.31892	5.72357	3.0159	2.99734	2.97668	3.19519	2.09958	2.08435
ENSGALG00000014698	0.970673	3.10608	5.04708	7.48849	3.50452	3.5929	7.0137	6.42496	8.92747	3.59158	4.02542	4.16174	3.38951	2.65928	2.08917
ENSGALG00000015284	0.249811	0.732131	1.15533	3.88317	2.35347	2.1035	3.00215	2.09757	3.89518	1.97129	1.6094	1.50115	1.78583	1.47874	2.09038
ENSGALG00000006223	2.0575	3.41848	2.9652	2.45061	1.91695	2.11398	3.0554	3.13917	3.05512	1.99238	2.29419	1.87365	2.27246	2.11663	2.09259
ENSGALG00000000976	0.718011	2.58792	1.78739	2.64938	1.65561	1.7106	4.53508	2.52027	3.68115	2.41895	2.45829	2.47333	3.17108	2.61354	2.09323
ENSGALG00000026316	2.01641	3.08056	2.06388	3.31599	2.26333	2.27026	3.34121	2.07708	2.29238	1.71238	2.81388	2.80146	3.76267	3.34525	2.09334
ENSGALG00000027969	0.580132	1.48968	1.95409	3.4239	1.91705	1.80176	3.63889	2.70857	3.75628	3.31607	2.59152	2.53654	2.67136	1.95753	2.09358
ENSGALG00000021285	2.72232	9.92917	7.47807	9.75803	4.54456	3.68638	4.19886	4.61872	7.78099	0.722687	1.86413	2.41043	2.06664	1.48031	2.09532
ENSGALG00000004782	1.24552	1.83168	4.88982	2.80134	1.5942	1.76037	3.26979	3.46698	3.55816	2.08097	3.43531	4.16087	2.71901	2.69652	2.09545
ENSGALG00000011677	1.03606	1.72782	2.05688	1.99875	1.81656	2.08245	2.98053	2.28071	3.14446	1.40981	1.65222	1.70263	2.17594	1.89607	2.09579
ENSGALG00000007133	1.43782	1.15573	1.4442	3.65228	1.79351	1.65685	2.44254	2.19805	3.89242	2.14692	3.57742	0.967379	1.80804	1.38532	2.09664
ENSGALG00000003512	3.7706	11.0844	13.1349	37.1133	17.6678	8.51211	6.84958	5.02084	8.44301	0.230247	0.154826	0.109954	5.72687	6.61821	2.09669
ENSGALG00000011191	0.664945	1.62419	1.57479	2.69989	2.11127	2.88524	6.26318	3.77564	5.43631	4.27351	2.38502	4.36596	3.96033	1.91582	2.09745
ENSGALG00000028347	17.7331	11.5948	18.6527	20.7128	10.987	6.91667	10.6106	8.35199	14.4873	10.7982	13.1028	14.5994	5.54172	7.9891	2.10286
ENSGALG00000013535	0.294333	0.727356	0.747556	1.73202	0.504287	0.871807	3.70164	5.52176	5.6059	1.44681	0.28014	0.565573	0.81319	2.01203	2.10616
ENSGALG00000005121	0.296613	0.673626	1.61736	2.63169	1.86928	1.78386	2.32804	2.00437	2.13926	2.3794	2.88038	2.08632	2.82618	1.99235	2.10659
ENSGALG00000014031	0.753739	1.50788	3.34875	2.84041	1.67879	1.71023	2.15736	3.04869	1.92336	1.75662	2.47012	2.54703	3.12399	3.41591	2.10752
ENSGALG00000015091	0.377008	1.28747	1.94969	5.06899	2.41686	2.16741	4.52906	3.45762	7.41664	3.02773	4.04754	3.89122	3.35194	3.10332	2.10878
ENSGALG00000001672	2.32744	3.35003	3.09124	2.87777	2.65477	2.05584	3.35359	3.31152	3.57083	1.71796	2.10253	2.30818	2.63009	2.27666	2.10993
ENSGALG00000008181	0.438506	1.84467	2.98674	3.18751	2.03001	2.28664	4.79806	3.33864	5.71561	3.85445	3.70478	4.0074	3.19165	3.22271	2.11227
ENSGALG00000003642	0.515589	1.24176	1.5187	2.46487	1.07715	1.31675	1.30335	1.95064	2.00836	5.84164	1.37109	3.37807	1.19465	1.55795	2.11241
ENSGALG00000011185	0.230772	0.533265	1.66802	3.23597	1.99572	1.87603	2.56419	1.90643	3.72675	1.76698	3.00826	1.37393	3.2464	2.11642	2.1146
ENSGALG00000015310	0.588658	0.721408	0.987979	4.39066	2.79111	2.80659	3.12021	3.66965	3.15395	3.55549	1.96978	1.71976	2.27368	1.89423	2.11624
ENSGALG00000003559	1.31752	2.39558	2.99835	3.30387	2.17206	1.9073	3.30901	3.29657	3.81587	2.68155	2.79779	3.21357	2.36911	1.91725	2.11713
ENSGALG00000010287	1.3229	2.70903	1.53799	3.32255	3.58283	3.77674	3.84691	2.86708	3.55032	1.62481	2.00004	1.14465	3.69668	2.82803	2.11728
ENSGALG00000010368	0.453635	3.88984	6.80469	11.1625	4.85651	4.81781	5.80652	6.43131	12.5969	1.81479	1.70518	2.22757	2.38467	1.90915	2.1175
ENSGALG00000028294	3.9797	7.44418	4.8909	3.92023	3.52471	3.26592	2.79195	2.29446	2.74099	1.79376	2.07756	2.42573	2.48988	2.64864	2.11769
ENSGALG00000008916	0.126158	0.496294	1.23819	2.67775	1.36194	1.77343	2.90966	2.31555	4.06702	6.21089	4.52892	4.0968	3.13506	2.37864	2.11945
ENSGALG00000001607	0.246357	1.94819	2.82705	5.28088	3.79477	4.16102	9.08433	6.58805	12.4312	3.36244	5.13691	4.31051	2.83791	2.40004	2.1196
ENSGALG00000008415	0.434235	1.14253	2.25089	3.32532	2.13836	1.95041	4.59072	3.76581	4.44851	2.3427	2.82774	2.2607	3.35482	3.18892	2.11971
ENSGALG00000008304	0.542639	1.10163	1.58586	3.27002	2.19777	3.17774	3.09758	4.36334	4.66333	5.21016	6.21601	4.7114	4.43193	3.91682	2.12007
ENSGALG00000006949	0.225833	0.836497	1.25106	2.67267	1.80298	1.81546	2.75363	1.88246	2.93429	3.07604	2.6255	2.02782	2.82491	2.22837	2.12069
ENSGALG00000017022	1.85628	3.62477	4.26173	4.86863	3.40624	3.47688	5.80949	4.93005	4.90965	2.88424	3.23982	4.07033	3.25872	3.05266	2.12069
ENSGALG00000015605	0.468328	1.92859	2.24849	5.80899	3.45692	2.52612	1.7131	1.27437	3.22176	1.96899	2.16088	1.82506	2.19974	1.49514	2.12166
ENSGALG00000010154	0.759965	2.37899	4.34047	5.20668	2.58908	2.78542	5.0869	4.9294	6.59634	3.24217	4.63665	3.95383	3.22714	3.15269	2.12267
ENSGALG00000008550	1.10894	2.96448	4.17217	4.6436	2.75897	2.47469	4.44875	4.29165	4.90998	2.54708	3.56349	3.4769	2.71368	2.67765	2.12365
ENSGALG00000008286	1.0585	2.66075	2.03245	3.2076	1.75307	1.66679	3.25222	4.01667	3.01849	1.84612	1.99427	2.23136	2.28758	1.30049	2.12539
ENSGALG00000010032	0.219407	0.70072	0.815666	1.33048	1.11897	0.95556	1.16959	0.530044	0.864605	3.49128	1.00096	0.452662	1.18756	2.10606	2.12599
ENSGALG00000026828	2.56868	3.96976	1.03789	1.3929	1.01277	0.860069	0.855602	1.86001	0.141043	0.876496	1.17657	1.91942	1.51398	3.16629	2.12673
ENSGALG00000027848	4.28907	6.3394	4.01818	3.50569	2.38484	2.32563	3.26223	4.0774	3.25852	1.88019	1.98602	2.3858	1.69098	2.05592	2.12751
ENSGALG00000028740	0.729539	2.26722	1.45034	1.6749	1.25346	1.21746	2.12275	1.89644	2.21022	1.71463	1.92711	1.71004	2.22032	1.89017	2.12871
ENSGALG00000006301	1.44421	5.64906	6.63455	5.51742	3.20496	3.12611	7.79664	6.4964	5.35527	2.04001	2.62106	3.66934	3.17141	2.23379	2.12974
ENSGALG00000016980	0.134223	0.733129	1.43838	3.86083	2.5059	2.31623	4.02719	3.13637	3.64574	3.37915	3.19552	2.45036	3.42637	2.6443	2.13046
ENSGALG00000008393	0.106219	0.545285	1.16482	1.64552	1.61076	2.14796	2.51591	1.96039	1.55294	3.25423	1.64508	3.1315	2.36629	1.7224	2.13087
ENSGALG00000005438	0.120552	0.656191	1.13819	2.49445	1.05676	0.904886	3.29518	2.97072	3.9057	5.43807	3.37424	2.4982	1.89457	1.63431	2.13122
ENSGALG00000002829	3.01356	3.89068	3.42533	2.40118	2.28968	1.76452	1.26244	0.954661	1.16797	1.90713	0.417938	2.35681	2.52884	2.06953	2.13389
ENSGALG00000005452	0.752391	1.71893	3.14527	3.60195	2.06658	2.10276	4.30181	4.03983	4.52141	3.28772	3.21272	2.96287	2.72077	2.48342	2.1339
ENSGALG00000007302	0.367053	1.11567	1.4823	2.32184	1.60236	1.46644	2.87575	2.176	2.56294	2.43547	2.00747	2.23393	2.4339	2.15059	2.13446
ENSGALG00000020775	0.455428	1.37771	1.69216	2.1143	2.06417	1.64133	4.00777	2.69337	3.86804	2.98888	3.34342	2.73538	3.32467	2.97329	2.13466
ENSGALG00000025959	2.16384	1.75907	3.97039	6.37524	6.8063	7.04525	6.91582	5.66313	8.13533	2.14494	2.69734	5.75096	2.4906	2.07587	2.13599
ENSGALG00000003128	1.02787	2.68167	2.41062	2.7759	2.00382	1.91012	3.37293	2.1987	3.19925	3.38549	3.21628	2.68809	2.70338	2.57457	2.13648
ENSGALG00000012629	0.656507	1.28085	2.55848	4.40311	3.11851	2.80686	3.09292	2.76601	4.03831	1.78166	2.535	2.62365	3.0321	2.35784	2.13651
ENSGALG00000005964	0.812081	3.74192	1.7421	1.13628	1.10296	1.28132	1.57037	1.83067	1.90762	0.992041	0.918447	1.17932	1.56412	1.65126	2.13794
ENSGALG00000008399	0.377234	0.958648	1.5839	3.0941	2.19985	1.8051	2.01044	1.6038	1.98045	3.59704	1.99995	2.48032	3.04672	3.57763	2.13847
ENSGALG00000012617	0.30071	1.14406	1.90611	4.86698	2.1756	2.15345	3.74545	3.35413	4.23772	5.00489	2.14779	2.6131	2.26921	1.94978	2.13848
ENSGALG00000014138	0.287358	1.46318	1.20333	4.88443	2.78345	3.05294	5.51517	3.72916	7.02934	2.7633	3.08731	1.55972	2.54887	2.46982	2.13952
ENSGALG00000003579	0.616419	2.02886	2.19878	4.22993	3.24716	3.3596	3.65186	3.83657	4.5481	2.5617	0.96325	1.69075	2.25178	2.56369	2.14005
ENSGALG00000004011	0.391746	1.91247	2.60917	3.02988	1.63769	1.69851	3.0913	3.59499	4.44603	5.09798	4.16513	5.29103	2.89568	3.31656	2.14013
ENSGALG00000012514	2.00064	4.45794	3.05378	3.7558	2.52847	2.3133	3.06055	3.14102	3.98127	3.70247	4.56668	4.49994	3.47568	2.77637	2.14028
ENSGALG00000001881	3.08664	5.47863	4.89945	2.4479	1.7583	2.03352	2.9709	2.42772	2.57923	1.6068	2.17337	1.86133	3.14001	2.76859	2.14119
ENSGALG00000026824	0.153091	1.10284	1.18634	0.445785	0.345333	0.626501	0.540453	0.670827	1.16765	1.3424	0.177078	2.67933	0.389321	0.521698	2.14133
ENSGALG00000019741	2.42329	6.08955	5.88389	4.62898	2.74258	2.801	3.48206	3.6409	4.31078	1.84263	4.00281	3.44668	3.31746	3.41837	2.14151
ENSGALG00000028128	4.16652	2.61218	7.77972	13.325	7.74661	7.75243	1.96893	1.88456	2.34439	1.9095	2.54663	5.95514	2.53456	1.69499	2.14178
ENSGALG00000026662	2.80523	4.35908	3.70662	4.00901	3.27201	3.2536	4.46874	3.7317	4.49305	2.26325	1.96408	2.17329	1.9857	1.67188	2.14198
ENSGALG00000010864	0.61932	1.05676	2.57813	1.93458	1.17991	2.55925	1.26909	1.02401	1.24295	4.75189	3.052	5.92337	3.22887	4.3791	2.14221
ENSGALG00000026890	0.387065	0.515304	2.96846	0.681218	1.03858	1.40119	0.498394	0.58658	1.15673	3.44823	0.434867	4.13569	1.18851	1.64133	2.14238
ENSGALG00000019921	1.86529	2.34664	5.84435	6.07958	3.5899	3.85979	5.07073	6.14882	6.02706	3.00122	4.47111	3.92428	3.51445	2.75194	2.14238
ENSGALG00000015687	0.306029	0.86337	1.01832	3.61599	2.11323	2.19118	3.14582	3.16562	3.55876	2.69811	2.55406	1.21463	2.87929	2.75482	2.14302
ENSGALG00000027374	1.97241	3.14407	5.74926	8.28278	4.10739	4.39771	2.01295	5.49484	4.09651	2.59579	2.20821	3.11066	2.98627	2.30929	2.1431
ENSGALG00000002084	1.20848	4.07571	2.76556	3.86467	2.39486	3.06195	6.29464	3.99812	5.24318	2.25033	2.63551	2.79684	3.07691	2.68274	2.14451
ENSGALG00000015111	0.410137	1.31069	1.51598	2.46681	2.38575	2.40568	4.07372	3.0593	3.6902	1.88117	1.99974	1.79202	3.05374	2.67056	2.14615
ENSGALG00000021034	0.612039	1.79119	1.75602	2.43414	2.15909	2.20268	3.83675	2.4232	2.86199	2.39983	2.36643	2.75247	3.38285	2.66605	2.1463
ENSGALG00000001006	1.27591	2.9988	5.32947	7.18409	4.20019	3.20169	3.66444	5.22742	6.10762	4.36687	3.21924	2.89779	1.78587	1.37202	2.14638
ENSGALG00000011556	0.241136	0.779587	1.63421	2.92837	1.90397	1.86228	3.66494	2.77827	3.7135	2.91715	2.23024	2.40298	2.39434	1.76119	2.14649
ENSGALG00000002437	1.62638	3.93089	3.7713	3.99718	2.09095	3.17253	6.26656	7.72969	6.77892	11.1642	6.30094	6.15583	3.05433	3.04107	2.15144
ENSGALG00000003558	0.148077	0.773349	1.55654	2.69328	1.79841	1.84741	4.70052	2.52168	5.37145	3.29357	4.19042	3.0814	4.26344	2.72768	2.15459
ENSGALG00000010987	0.323783	1.6023	1.84188	3.26521	2.98146	3.75169	6.35956	4.25929	5.8559	2.89477	1.82323	2.05011	3.74063	2.87017	2.15514
ENSGALG00000012909	0.368491	1.05296	1.60368	1.67528	0.875179	0.974116	2.82606	1.76959	2.61215	1.87097	2.76478	1.9557	2.73215	1.99621	2.15541
ENSGALG00000013664	127.155	641.118	411.969	225.595	41.2728	48.1416	394.551	1716.45	392.357	241.902	51.0545	144.268	4.23569	49.1229	2.15727
ENSGALG00000028014	0.928471	0.810156	0.719315	3.13564	1.39961	1.62212	2.31408	1.58503	2.86574	2.53039	1.4277	3.02008	1.0805	1.34348	2.15728
ENSGALG00000008959	1.83797	2.60928	2.30731	3.06749	2.45522	1.89484	3.59842	3.61075	3.81233	1.92708	1.98155	3.08497	1.7099	1.41356	2.15769
ENSGALG00000001341	0.101243	0.532598	1.25272	3.69513	1.91409	1.85823	2.88921	2.17723	3.57757	4.15693	2.66497	2.41328	2.91116	1.95764	2.15987
ENSGALG00000013688	1.26809	2.39278	3.61526	6.02185	4.25412	4.18851	7.42573	5.32006	5.55296	3.5137	3.3387	2.10841	3.37966	2.73521	2.16038
ENSGALG00000011210	0.380251	0.983846	2.18141	2.42512	1.66342	1.71486	3.39054	3.13232	3.59839	2.83605	3.66291	4.33627	2.24934	2.56773	2.16062
ENSGALG00000009932	0.341612	1.4977	0.966844	1.43184	0.994803	0.931215	2.13962	1.49607	2.37185	1.99813	3.40926	2.49588	2.17051	1.36526	2.16443
ENSGALG00000007353	1.94189	4.56992	7.41892	6.60052	4.21862	3.81688	5.25644	5.39	5.70224	4.63385	5.05555	4.86706	4.14214	3.1734	2.16748
ENSGALG00000016354	0.206027	1.07287	1.8033	4.5573	2.41499	2.5053	4.75128	3.59068	6.18614	5.34427	3.1471	2.11337	3.39151	2.46723	2.16944
ENSGALG00000027782	2.78215	5.00995	3.48421	3.96364	2.88558	3.52064	5.8248	4.16565	3.74775	1.39842	1.85111	2.4244	4.37112	3.90796	2.16948
ENSGALG00000027513	0.570613	0.851016	0.724623	1.67903	0.518935	2.76521	0.267883	0.496819	0.419611	2.17784	0.403232	2.35967	1.16679	1.32723	2.17107
ENSGALG00000028979	0.756506	2.84299	3.97462	5.51537	4.33271	3.85266	9.32328	4.19217	10.7732	4.23731	5.2161	3.48802	4.59111	3.5833	2.17268
ENSGALG00000011148	0.459692	1.33073	1.66284	2.51945	0.979209	1.461	7.2353	4.27123	7.35405	2.25963	3.14756	2.89958	2.72457	1.99716	2.17297
ENSGALG00000004853	0.523855	1.59418	1.78391	4.43327	2.66436	2.7553	4.65928	4.72489	6.69568	2.86961	1.91682	1.55034	1.96184	2.10918	2.17436
ENSGALG00000010869	0.218192	1.03515	1.1658	2.19879	1.44733	1.52443	3.2	1.82852	2.6955	3.1346	2.37443	2.23377	3.47268	2.55533	2.17438
ENSGALG00000009783	0.978783	2.24138	1.92147	3.11433	2.29757	2.23008	3.12059	2.95106	3.74482	3.53846	2.60014	2.91123	2.25686	1.97424	2.17481
ENSGALG00000002336	0.182701	0.809724	1.82556	3.56885	2.07531	1.96357	3.46295	2.78637	3.89634	3.11016	2.86196	2.0826	2.62816	2.45304	2.17825
ENSGALG00000005423	2.98128	5.36111	5.62453	2.14055	1.80007	1.74364	4.08937	5.02446	5.82806	0.658707	3.14418	2.69079	2.29788	3.68992	2.17953
ENSGALG00000009170	0.12841	0.905876	1.77294	4.97712	2.28861	1.64183	4.08968	3.76802	8.67539	3.30861	2.6536	3.68049	1.85223	2.10475	2.1818
ENSGALG00000011182	0.104871	0.308509	0.812029	0.486417	0.442729	0.631815	0.271977	0.523444	0.212455	4.01989	3.46409	3.63075	1.83695	1.98872	2.18181
ENSGALG00000010316	1.13994	2.01293	1.79493	6.71833	3.85863	3.2739	5.55928	5.00214	5.05102	1.88553	0.495407	0.748874	1.6116	1.31585	2.18433
ENSGALG00000026714	2.28671	2.75159	2.52056	2.66771	3.94408	2.68403	5.37627	5.53904	3.89705	3.01139	3.80091	3.3476	2.77532	1.82927	2.18575
ENSGALG00000009341	0.405513	0.394472	0.781474	2.82327	2.23659	2.09784	2.40598	1.60011	3.25948	2.00457	1.23773	1.22492	2.07592	1.32273	2.18591
[truncated: 7,645 more rows]
