# Supplementary material for: Transcriptomic analyses of regenerating adult feathers in chicken
Source: BMC Genomics. 2015 Oct 6;16:756. doi: 10.1186/s12864-015-1966-6 (PMC4594745; doi:10.1186/s12864-015-1966-6)
Supplement: Additional file 5: Table S4. — Positively selected and/or rapid evolving genes in avian lineages [29] that are expressed in all feather samples. (XLSX 11 kb) [file 12864_2015_1966_MOESM5_ESM.xlsx]

## Sheet: 49 positive selected feather ge
Ensembl ID	Positively selected and/or rapid evolving gene in avian lineages (Nam et al. 2010)
ENSGALG00000004205	Sterol O-acyltransferase (acyl-Coenzyme A: cholesterol acyltransferase) 1
ENSGALG00000007113	Tenascin precursor (TN) (Tenascin-C)
ENSGALG00000010281	DNA Helicase RECQ Family member (PTHR13710)
ENSGALG00000007849	CD44-like protein
ENSGALG00000008439	CD36 antigen
ENSGALG00000006604	Similar to Serine/threonine-protein kinase Nek2
ENSGALG00000006123	Regulator of telomere elongation helicase 1
ENSGALG00000002389	Integrin beta-4 precursor
ENSGALG00000010159	Solute carrier family 20, member 2
ENSGALG00000021047	Kinesin-associated protein 3
ENSGALG00000004310	Protein tweety homolog
ENSGALG00000003018	Scavenger receptor class B, member 1
ENSGALG00000001041	Katanin p80 WD40-containing subunit B1
ENSGALG00000014737	Kinesin-like protein KIF2A
ENSGALG00000011224	Anion exchange protein 3
ENSGALG00000003923	Collagen alpha-3(VI) chain precursor
ENSGALG00000005302	Spindle assembly abnormal protein 6 homolog
ENSGALG00000011531	Apoptotic peptidase activating factor 1
ENSGALG00000006925	Centrosomal protein of 110 kDa
ENSGALG00000009061	Actin-like 6A
ENSGALG00000009058	Ectonucleoside triphosphate diphosphohydrolase 2
ENSGALG00000005974	Collagen alpha-1(VI) chain precursor
ENSGALG00000000540	Growth arrest-specific 8
ENSGALG00000009228	Poly [ADP-ribose] polymerase 1 (PARP-1)
ENSGALG00000006657	Microtubule-associated protein RP/EB family member 1
ENSGALG00000009362	Integrin alpha-6 precursor
ENSGALG00000000657	Telomeric repeat-binding factor 2 (TTAGGG repeat-binding factor 2)
ENSGALG00000007930	Dual specificity mitogen-activated protein kinase kinase 5
ENSGALG00000003582	Solute carrier family 1 member 6
ENSGALG00000007018	Sodium-independent sulfate anion transporter (Solute carrier family 26 member 11)
ENSGALG00000004624	Myosin-5A
ENSGALG00000009360	Calpain-2 catalytic subunit precursor
ENSGALG00000011479	Neural precursor cell expressed, developmentally down-regulated 1
ENSGALG00000009854	Serine/threonine-protein kinase Nek2
ENSGALG00000014582	Cell adhesion molecule 1
ENSGALG00000008497	Sodium-coupled neutral amino acid transporter 2
ENSGALG00000004212	Disintegrin and metalloproteinase domain 10
ENSGALG00000010120	Kinesin-like protein KIF2C (Mitotic centromere-associated kinesin)
ENSGALG00000003500	Hamartin (Tuberous sclerosis 1 protein)
ENSGALG00000003580	Matrix metalloproteinase-28 precursor
ENSGALG00000006221	Kinesin-like protein KIF1A (Axonal transporter of synaptic vesicles)
ENSGALG00000001204	Uncharacterized protein
ENSGALG00000001314	Prostaglandin G/H synthase 1 precursor
ENSGALG00000003438	Kinetochore protein Nuf2 (Cell division cycle-associated protein 1)
ENSGALG00000005299	Annexin A7
ENSGALG00000008811	Neutral amino acid transporter A (SATT) (Solute carrier family 1 member 4)
ENSGALG00000013926	Protein artemis (DNA cross-link repair 1C protein)
ENSGALG00000006958	Collagen alpha-1(XXVII) chain Precursor
ENSGALG00000005959	Glomulin, FKBP associated protein
Reference
Nam K, Mugal C, Nabholz B, Schielzeth H, Wolf JB, Backstrom N, Kunstner A, Balakrishnan CN, Heger A, Ponting CP et al: Molecular evolution of genes in avian genomes. Genome biology 2010, 11(6):R68.
