# Supplementary material for: Transcriptomic analyses of regenerating adult feathers in chicken
Source: BMC Genomics. 2015 Oct 6;16:756. doi: 10.1186/s12864-015-1966-6 (PMC4594745; doi:10.1186/s12864-015-1966-6)
Supplement: Additional file 6: Table S5. — cEB vs. cLB differentially expressed gene set (shown in FPKM and fold change). (XLSX 81 kb) [file 12864_2015_1966_MOESM6_ESM.xlsx]

## Sheet: EB_LB_Ng_comp
ID	EB_mean	LB_mean	Fold
ENSGALG00000029121	12.8358	1.0152e-06	-23.5919
ENSGALG00000025348	1126.36	0.16874	-12.7046
ENSGALG00000022674	665.856	0.16874	-11.9462
ENSGALG00000000386	4.96517	0.00147614	-11.7158
ENSGALG00000024938	406.297	0.16874	-11.2335
ENSGALG00000018380	323.146	0.16874	-10.9032
ENSGALG00000021720	313.748	0.16874	-10.8606
ENSGALG00000022685	307.478	0.16874	-10.8315
ENSGALG00000022679	272.713	0.16874	-10.6584
ENSGALG00000024758	264.996	0.16874	-10.617
ENSGALG00000017870	257.227	0.16874	-10.574
ENSGALG00000025444	160.674	0.16874	-9.89512
ENSGALG00000025530	143.119	0.16874	-9.7282
ENSGALG00000026056	114.948	0.16874	-9.41197
ENSGALG00000028760	105.491	0.16874	-9.28811
ENSGALG00000001756	20.1945	0.0482256	-8.70995
ENSGALG00000025567	60.3012	0.16874	-8.48124
ENSGALG00000014366	3.1346	0.012846	-7.93082
ENSGALG00000024565	37.5236	0.16874	-7.79685
ENSGALG00000022174	35.0138	0.16874	-7.69698
ENSGALG00000029050	34.3233	0.16874	-7.66824
ENSGALG00000026304	31.9909	0.16874	-7.56672
ENSGALG00000028655	31.9455	0.16874	-7.56467
ENSGALG00000027776	31.6347	0.16874	-7.55056
ENSGALG00000018296	30.4138	0.16874	-7.49378
ENSGALG00000028206	27.149	0.16874	-7.32996
ENSGALG00000027518	27.0738	0.16874	-7.32595
ENSGALG00000026538	25.2906	0.16874	-7.22766
ENSGALG00000026244	22.7156	0.16874	-7.07274
ENSGALG00000022683	22.2494	0.16874	-7.04283
ENSGALG00000021800	19.1236	0.16874	-6.82441
ENSGALG00000025626	17.4487	0.16874	-6.69218
ENSGALG00000029099	16.6667	0.16874	-6.62603
ENSGALG00000009963	13.2846	0.154036	-6.43034
ENSGALG00000025605	9.29514	0.16874	-5.78361
ENSGALG00000025620	9.17434	0.16874	-5.76473
ENSGALG00000028467	9.1473	0.16874	-5.76048
ENSGALG00000025587	8.43518	0.16874	-5.64355
ENSGALG00000025813	759.875	15.9928	-5.57026
ENSGALG00000022690	7.58123	0.16874	-5.48956
ENSGALG00000000395	7.1386	0.16874	-5.40277
ENSGALG00000017906	5.86316	0.16874	-5.11881
ENSGALG00000025517	5.25178	0.16874	-4.95994
ENSGALG00000027859	1003.26	32.6275	-4.94246
ENSGALG00000011888	10.5221	0.345755	-4.92753
ENSGALG00000017907	306.231	13.9018	-4.46128
ENSGALG00000017818	3.5555	0.16874	-4.39718
ENSGALG00000025805	3.52773	0.16874	-4.38587
ENSGALG00000027606	3.44714	0.16874	-4.35253
ENSGALG00000018479	3.06551	0.16874	-4.18326
ENSGALG00000019845	1.93376	0.112651	-4.10147
ENSGALG00000027425	1.51504	0.091155	-4.05489
ENSGALG00000024447	3.89084	0.293357	-3.72935
ENSGALG00000029228	51.9521	4.04672	-3.68236
ENSGALG00000013327	5.56134	0.435688	-3.67406
ENSGALG00000001459	19.0496	1.52114	-3.64654
ENSGALG00000028209	2.0448	0.16874	-3.59909
ENSGALG00000006821	4.83179	0.407273	-3.56849
ENSGALG00000017790	130.177	11.7996	-3.46367
ENSGALG00000026343	333.57	30.7635	-3.4387
ENSGALG00000005666	9.16132	0.864354	-3.40586
ENSGALG00000027186	537795	50958.1	-3.39967
ENSGALG00000027890	4.36469	0.423372	-3.36588
ENSGALG00000004772	2.15399	0.211138	-3.35075
ENSGALG00000027975	314.001	31.1341	-3.3342
ENSGALG00000007945	5.58658	0.578959	-3.27043
ENSGALG00000009227	1.62583	0.16874	-3.26831
ENSGALG00000026495	594.934	61.9603	-3.26331
ENSGALG00000011899	3.63433	0.403754	-3.17014
ENSGALG00000026504	379.506	42.5126	-3.15816
ENSGALG00000028911	6.55706	0.758458	-3.11191
ENSGALG00000026044	41.9674	4.99545	-3.07058
ENSGALG00000021139	3.09269	0.382908	-3.0138
ENSGALG00000029242	8.57189	1.08802	-2.97791
ENSGALG00000027107	3.49563	0.444764	-2.97444
ENSGALG00000002103	6.17951	0.786317	-2.97431
ENSGALG00000027703	4.52682	0.585606	-2.9505
ENSGALG00000025926	2.26824	0.309637	-2.87292
ENSGALG00000002224	2.76333	0.377977	-2.87004
ENSGALG00000028371	935717	129457	-2.8536
ENSGALG00000002517	52.9539	7.67572	-2.78636
ENSGALG00000024004	4.48269	0.65	-2.78585
ENSGALG00000004525	13.678	2.00974	-2.76678
ENSGALG00000026205	2894.41	426.666	-2.76209
ENSGALG00000027899	73.9522	10.9701	-2.75302
ENSGALG00000026537	5.33032	0.792611	-2.74954
ENSGALG00000023308	59.5505	8.95824	-2.73283
ENSGALG00000027467	1.57561	0.23804	-2.72663
ENSGALG00000026679	63.2032	9.62272	-2.71548
ENSGALG00000029233	116.726	17.9311	-2.70259
ENSGALG00000029232	790.046	121.784	-2.69762
ENSGALG00000022193	106.356	16.4831	-2.68984
ENSGALG00000021627	5.65514	0.881442	-2.68163
ENSGALG00000028143	62.8437	9.90988	-2.66483
ENSGALG00000001113	120.798	19.2705	-2.64813
ENSGALG00000029107	25.2417	4.11941	-2.6153
ENSGALG00000006832	2.1029	0.345865	-2.6041
ENSGALG00000025894	605.053	100.714	-2.58679
ENSGALG00000016325	5.35239	0.916659	-2.54573
ENSGALG00000002033	327.237	56.2828	-2.53957
ENSGALG00000003193	4.86439	0.840812	-2.5324
ENSGALG00000025659	231.322	40.1701	-2.52571
ENSGALG00000027112	3.54704	0.616012	-2.52559
ENSGALG00000007498	30.2812	5.2709	-2.5223
ENSGALG00000027059	5.22486	0.914905	-2.5137
ENSGALG00000029092	42.3253	7.44198	-2.50776
ENSGALG00000025776	36.3551	6.42684	-2.49998
ENSGALG00000011376	68.525	12.1191	-2.49935
ENSGALG00000011856	14.4352	2.56933	-2.49013
ENSGALG00000027621	2.3122	0.414806	-2.47876
ENSGALG00000025891	117.112	21.1534	-2.46893
ENSGALG00000026400	663.213	119.859	-2.46813
ENSGALG00000028767	27.0515	4.97562	-2.44276
ENSGALG00000028221	5.35524	0.986571	-2.44046
ENSGALG00000024398	541.562	100.182	-2.4345
ENSGALG00000029048	406.454	75.206	-2.43417
ENSGALG00000028454	324.881	60.5101	-2.42466
ENSGALG00000027446	26.3499	4.9156	-2.42236
ENSGALG00000026175	70.8246	13.3169	-2.411
ENSGALG00000026481	1043.48	196.449	-2.40917
ENSGALG00000013664	159.428	30.1038	-2.40488
ENSGALG00000029263	131.873	24.9424	-2.40248
ENSGALG00000026224	173.778	32.9819	-2.3975
ENSGALG00000003245	20.2205	3.87899	-2.38206
ENSGALG00000027679	218.291	42.1773	-2.37172
ENSGALG00000015192	3.33037	0.644756	-2.36886
ENSGALG00000006272	2.72632	0.530404	-2.36179
ENSGALG00000026895	9.19535	1.80005	-2.35287
ENSGALG00000026239	21.7775	4.28481	-2.34554
ENSGALG00000028471	55.1879	10.959	-2.33223
ENSGALG00000025602	74.373	14.9125	-2.31826
ENSGALG00000025726	1223.52	245.508	-2.31719
ENSGALG00000014555	100.409	20.1548	-2.3167
ENSGALG00000026539	13.3405	2.68143	-2.31474
ENSGALG00000028146	95.695	19.3037	-2.30956
ENSGALG00000028550	12.5668	2.53669	-2.3086
ENSGALG00000029227	64.5987	13.1183	-2.29993
ENSGALG00000007661	2.7971	0.568255	-2.29932
ENSGALG00000001926	7.59599	1.54347	-2.29906
ENSGALG00000009689	4.33184	0.883885	-2.29305
ENSGALG00000029231	1575.39	323.289	-2.28481
ENSGALG00000029255	1020.51	209.861	-2.28179
ENSGALG00000028066	1707.78	351.569	-2.28024
ENSGALG00000002923	73.7974	15.2369	-2.276
ENSGALG00000029236	493.388	102.402	-2.26848
ENSGALG00000026207	16.0952	3.36389	-2.25842
ENSGALG00000013529	6.65905	1.39589	-2.25414
ENSGALG00000011468	16.0391	3.38461	-2.24453
ENSGALG00000029243	711.979	150.427	-2.24277
ENSGALG00000028747	32.7074	6.93246	-2.23818
ENSGALG00000026786	14.9259	3.18228	-2.22968
ENSGALG00000029153	20.6761	4.42183	-2.22525
ENSGALG00000023833	29.7156	6.36146	-2.22379
ENSGALG00000005615	10.0198	2.15352	-2.21808
ENSGALG00000028962	2.49093	0.537312	-2.21285
ENSGALG00000028833	5.09177	1.10185	-2.20823
ENSGALG00000027475	693.428	150.832	-2.2008
ENSGALG00000028573	15.432	3.36603	-2.19681
ENSGALG00000001921	6.39413	1.39602	-2.19543
ENSGALG00000028318	11.744	2.56765	-2.19341
ENSGALG00000025656	85.3628	18.6986	-2.19068
ENSGALG00000008291	20.1098	4.4336	-2.18135
ENSGALG00000029166	161.221	35.7475	-2.17312
ENSGALG00000000620	8.50286	1.88622	-2.17245
ENSGALG00000023359	4.17774	0.935346	-2.15915
ENSGALG00000027387	7.01287	1.57443	-2.15517
ENSGALG00000001572	28.2412	6.36384	-2.14983
ENSGALG00000005190	77.8082	17.5788	-2.14609
ENSGALG00000006210	113.839	25.7394	-2.14494
ENSGALG00000027194	87.0569	19.8116	-2.13562
ENSGALG00000028937	236.293	53.847	-2.13364
ENSGALG00000022134	128.898	29.4437	-2.1302
ENSGALG00000026348	1338.24	307.103	-2.12354
ENSGALG00000003348	132.02	30.2975	-2.12349
ENSGALG00000026447	92.2959	21.2076	-2.12169
ENSGALG00000028810	237.93	55.3864	-2.10293
ENSGALG00000014368	2.4579	0.572871	-2.10114
ENSGALG00000028757	49.9347	11.6494	-2.09978
ENSGALG00000027497	10.2734	2.40203	-2.09659
ENSGALG00000017926	249.12	58.3516	-2.094
ENSGALG00000013469	1021.22	239.65	-2.0913
ENSGALG00000000308	76.1624	17.9213	-2.0874
ENSGALG00000011842	72.2513	17.0125	-2.08643
ENSGALG00000015521	20.0508	4.77431	-2.07029
ENSGALG00000028753	152.009	36.2358	-2.06867
ENSGALG00000027438	36.6365	8.74596	-2.06659
ENSGALG00000022338	8.96162	2.14207	-2.06475
ENSGALG00000025973	78.0108	18.6966	-2.0609
ENSGALG00000024155	218.669	52.7463	-2.05161
ENSGALG00000029221	534.365	129.274	-2.04739
ENSGALG00000017524	171.577	41.5418	-2.04622
ENSGALG00000024357	2.36106	0.571942	-2.0455
ENSGALG00000019864	17.4624	4.23082	-2.04524
ENSGALG00000026742	630.799	153.032	-2.04335
ENSGALG00000002362	286.45	69.7235	-2.03857
ENSGALG00000014498	59.5925	14.5331	-2.03579
ENSGALG00000028084	31.5545	7.70081	-2.03476
ENSGALG00000027163	532.207	130.018	-2.03328
ENSGALG00000028590	32.7581	8.04353	-2.02595
ENSGALG00000002581	11.9129	2.93592	-2.02064
ENSGALG00000004505	8.3703	2.06532	-2.01892
ENSGALG00000026039	39.5107	9.80374	-2.01084
ENSGALG00000006883	12.4274	3.08675	-2.00937
ENSGALG00000028854	36.4416	9.09277	-2.00279
ENSGALG00000028523	6.36769	1.59666	-1.99571
ENSGALG00000021451	5.79404	1.45452	-1.99403
ENSGALG00000026559	34.0925	8.57895	-1.99058
ENSGALG00000012269	11.5906	2.9212	-1.98832
ENSGALG00000004167	2.84617	0.717998	-1.98697
ENSGALG00000027181	65.594	16.5561	-1.9862
ENSGALG00000025650	51.4699	12.9947	-1.98581
ENSGALG00000004009	5.24205	1.33562	-1.97262
ENSGALG00000028374	1402.07	360.679	-1.95877
ENSGALG00000000514	10.1736	2.62664	-1.95354
ENSGALG00000007114	9.07571	2.34734	-1.95099
ENSGALG00000028451	1307.2	338.448	-1.94947
ENSGALG00000026760	127.616	33.1038	-1.94674
ENSGALG00000012420	1264.49	331.328	-1.93222
ENSGALG00000002521	11.3086	2.96813	-1.92979
ENSGALG00000019017	51.1553	13.5151	-1.92031
ENSGALG00000012229	544.376	143.848	-1.92005
ENSGALG00000017419	19.7837	5.25961	-1.91128
ENSGALG00000025911	32.3531	8.61227	-1.90944
ENSGALG00000001033	11.9971	3.19564	-1.90851
ENSGALG00000017493	4.03444	1.0801	-1.90121
ENSGALG00000028300	29.8952	8.00644	-1.90068
ENSGALG00000011335	4.30501	1.15457	-1.89866
ENSGALG00000028015	10.238	2.74582	-1.89862
ENSGALG00000000842	87.4854	23.4923	-1.89685
ENSGALG00000027161	111.608	29.9886	-1.89596
ENSGALG00000002853	12.9077	3.47072	-1.89493
ENSGALG00000023237	6.4263	1.72894	-1.8941
ENSGALG00000028285	9.92504	2.67258	-1.89284
ENSGALG00000021357	3.51065	0.946417	-1.89119
ENSGALG00000000549	4.39646	1.18612	-1.8901
ENSGALG00000026729	14.8195	4.01198	-1.88511
ENSGALG00000001989	26.2133	7.10915	-1.88255
ENSGALG00000027546	9.99002	2.71097	-1.88168
ENSGALG00000016567	13.568	3.69749	-1.87559
ENSGALG00000003625	72.0416	19.7191	-1.86924
ENSGALG00000001886	8.31699	2.2828	-1.86526
ENSGALG00000007900	35.2443	9.68016	-1.86429
ENSGALG00000011759	3.5172	0.967053	-1.86276
ENSGALG00000016724	33.9695	9.34217	-1.86241
ENSGALG00000028458	104.303	28.7333	-1.85999
ENSGALG00000013563	23.7262	6.54109	-1.85888
ENSGALG00000017611	76.6176	21.1348	-1.85806
ENSGALG00000023164	2.89647	0.799256	-1.85757
ENSGALG00000027535	78.2575	21.6335	-1.85496
ENSGALG00000026277	7.19847	1.9929	-1.85282
ENSGALG00000025955	24.4267	6.76365	-1.85258
ENSGALG00000020746	34.1954	9.47141	-1.85215
ENSGALG00000001998	18.6753	5.17597	-1.85123
ENSGALG00000029226	124.306	34.5452	-1.84734
ENSGALG00000026095	39.9398	11.1008	-1.84716
ENSGALG00000024272	61.579	17.1275	-1.84612
ENSGALG00000007704	70.4322	19.6198	-1.84393
ENSGALG00000026731	40.3061	11.2477	-1.84137
ENSGALG00000001586	4.21606	1.17681	-1.84102
ENSGALG00000025800	3.29065	0.918935	-1.84034
ENSGALG00000025773	94.835	26.4834	-1.84033
ENSGALG00000026441	22.095	6.17172	-1.83998
ENSGALG00000027139	133.408	37.2758	-1.83953
ENSGALG00000025863	374.836	104.821	-1.83833
ENSGALG00000026019	9.87534	2.76217	-1.83803
ENSGALG00000027582	17.5072	4.92102	-1.83091
ENSGALG00000010820	4.05587	1.14158	-1.82898
ENSGALG00000000522	23.8318	6.71832	-1.82672
ENSGALG00000012217	19.391	5.46983	-1.82582
ENSGALG00000000374	29.8636	8.44229	-1.82268
ENSGALG00000015195	3882.34	1098.28	-1.82168
ENSGALG00000012471	20.2617	5.74389	-1.81865
ENSGALG00000011619	28.5563	8.09669	-1.81841
ENSGALG00000001255	19.2332	5.45883	-1.81693
ENSGALG00000004469	9.47574	2.71076	-1.80554
ENSGALG00000025680	97.9807	28.0667	-1.80364
ENSGALG00000014229	4.24212	1.21598	-1.80267
ENSGALG00000026796	26.591	7.63183	-1.80084
ENSGALG00000029207	354.528	101.781	-1.80043
ENSGALG00000027450	21.2806	6.13328	-1.79481
ENSGALG00000008070	26.264	7.57782	-1.79323
ENSGALG00000011358	38.5501	11.1275	-1.79261
ENSGALG00000000585	4.46854	1.29385	-1.78813
ENSGALG00000003636	5.1574	1.49373	-1.78773
ENSGALG00000020997	12.4138	3.60118	-1.78541
ENSGALG00000000693	22.3123	6.48154	-1.78343
ENSGALG00000002210	348.338	101.337	-1.78133
ENSGALG00000026435	6.65587	1.93736	-1.78054
ENSGALG00000018760	344.274	100.336	-1.77872
ENSGALG00000002595	416.409	121.773	-1.77381
ENSGALG00000027375	4.0096	1.1738	-1.77227
ENSGALG00000001238	21.1346	6.22271	-1.76399
ENSGALG00000026988	29.5334	8.71022	-1.76157
ENSGALG00000027075	117.368	34.6153	-1.76156
ENSGALG00000028734	249.303	73.5559	-1.76099
ENSGALG00000013828	5.00318	1.47763	-1.75956
ENSGALG00000001723	10.499	3.1017	-1.75912
ENSGALG00000008746	31.6791	9.37146	-1.75719
ENSGALG00000002843	13.0982	3.87796	-1.756
ENSGALG00000000436	49.9896	14.8012	-1.75591
ENSGALG00000013876	59.0222	17.516	-1.75259
ENSGALG00000028513	91.4147	27.1969	-1.74898
ENSGALG00000007840	38.6301	11.5053	-1.74743
ENSGALG00000000739	4.06107	1.21072	-1.746
ENSGALG00000014171	3.82861	1.14245	-1.74469
ENSGALG00000013883	39.9387	11.933	-1.74283
ENSGALG00000028679	24.0216	7.18597	-1.74108
ENSGALG00000023707	11.3929	3.41623	-1.73766
ENSGALG00000007205	533.343	159.969	-1.73727
ENSGALG00000006464	18.3761	5.54042	-1.72976
ENSGALG00000029169	6.94832	2.09693	-1.72839
ENSGALG00000022641	27.2157	8.22219	-1.72684
ENSGALG00000003973	182.465	55.2081	-1.72466
ENSGALG00000010021	8.2944	2.51369	-1.72233
ENSGALG00000012466	59.1512	17.9477	-1.72061
ENSGALG00000022713	6.81659	2.06861	-1.72039
ENSGALG00000014616	2163.89	656.999	-1.71966
ENSGALG00000029234	528.512	161.04	-1.71452
ENSGALG00000002212	6.586	2.00897	-1.71294
ENSGALG00000002986	5.27896	1.61061	-1.71264
ENSGALG00000026527	32.2538	9.84614	-1.71184
ENSGALG00000023684	5.89611	1.80139	-1.71065
ENSGALG00000014662	21.5247	6.58605	-1.70851
ENSGALG00000026374	70.2496	21.5347	-1.70583
ENSGALG00000014634	666.521	204.552	-1.70418
ENSGALG00000007267	36.6178	11.2552	-1.70195
ENSGALG00000000528	12.1634	3.74187	-1.70072
ENSGALG00000027819	1340.6	412.525	-1.70033
ENSGALG00000017836	12.5395	3.85912	-1.70013
ENSGALG00000011918	25.9949	8.02821	-1.69508
ENSGALG00000003355	15.789	4.88526	-1.69241
ENSGALG00000023314	33.658	10.4186	-1.69179
ENSGALG00000000935	48.9857	15.1748	-1.69069
ENSGALG00000007737	57.6022	17.8624	-1.68919
ENSGALG00000008361	3.38032	1.04919	-1.68789
ENSGALG00000009204	3.59465	1.11576	-1.68783
ENSGALG00000027767	17.7812	5.54101	-1.68213
ENSGALG00000008091	24.3614	7.60397	-1.67977
ENSGALG00000006842	13.624	4.2571	-1.67821
ENSGALG00000028109	24.2933	7.59802	-1.67686
ENSGALG00000010422	4.29668	1.34598	-1.67456
ENSGALG00000027998	18.2361	5.71495	-1.67398
ENSGALG00000017324	5.22735	1.64144	-1.67112
ENSGALG00000002470	9.74196	3.06078	-1.67031
ENSGALG00000019837	26.7652	8.41809	-1.66879
ENSGALG00000025557	123.409	38.8208	-1.66854
ENSGALG00000024271	42.1474	13.2636	-1.66797
ENSGALG00000003772	29.9084	9.4453	-1.66288
ENSGALG00000027547	3996.96	1262.48	-1.66265
ENSGALG00000002421	12.9489	4.09298	-1.66161
ENSGALG00000003018	6.90976	2.18493	-1.66105
ENSGALG00000026646	3.67041	1.16308	-1.65799
ENSGALG00000001465	1547.44	491.227	-1.65542
ENSGALG00000002988	86.0525	27.3634	-1.65297
ENSGALG00000000313	3.50278	1.11396	-1.6528
ENSGALG00000011886	5.23609	1.66731	-1.65096
ENSGALG00000000456	124.457	39.6854	-1.64897
ENSGALG00000011947	4.23641	1.35138	-1.64841
ENSGALG00000029215	77.3291	24.673	-1.64808
ENSGALG00000018624	148.036	47.2401	-1.64786
ENSGALG00000016172	4156.59	1329	-1.64506
ENSGALG00000022850	20.2539	6.48235	-1.64361
ENSGALG00000028608	33.1078	10.6115	-1.64154
ENSGALG00000029206	188.231	60.44	-1.63893
ENSGALG00000029264	9.49715	3.04977	-1.6388
ENSGALG00000028442	16.464	5.29703	-1.63606
ENSGALG00000007585	8.97694	2.89045	-1.63493
ENSGALG00000007286	12.0406	3.88143	-1.63324
ENSGALG00000028024	9.32779	3.01188	-1.63087
ENSGALG00000027105	8.65296	2.79572	-1.62997
ENSGALG00000026611	5.18938	1.67782	-1.62898
ENSGALG00000021212	7.75804	2.50942	-1.62834
ENSGALG00000026910	74.2871	24.0434	-1.62747
ENSGALG00000002541	22.672	7.33905	-1.62725
ENSGALG00000026613	10.1972	3.30285	-1.62639
ENSGALG00000024369	4.21349	1.36515	-1.62595
ENSGALG00000007053	318.098	103.128	-1.62504
ENSGALG00000023441	8.92758	2.90252	-1.62096
ENSGALG00000000719	1337.89	435.299	-1.61988
ENSGALG00000018877	187.93	61.1621	-1.61949
ENSGALG00000025687	41.5943	13.5375	-1.61942
ENSGALG00000025745	5.49406	1.79125	-1.61691
ENSGALG00000028716	9.56403	3.13177	-1.61064
ENSGALG00000004845	15.3002	5.02105	-1.60748
ENSGALG00000029152	5.08861	1.67107	-1.6065
ENSGALG00000011409	102.378	33.6676	-1.60447
ENSGALG00000015013	12.2417	4.02968	-1.60307
ENSGALG00000029222	67.488	22.2594	-1.60022
ENSGALG00000002002	54.0616	17.8681	-1.59722
ENSGALG00000029000	6.36204	2.10499	-1.59568
ENSGALG00000013821	4.78461	1.58432	-1.59454
ENSGALG00000027656	4.50926	1.49371	-1.59399
ENSGALG00000003986	56.0251	18.5744	-1.59276
ENSGALG00000028003	70.2187	23.2864	-1.59237
ENSGALG00000000542	294.876	97.8359	-1.59167
ENSGALG00000028358	221.301	73.4837	-1.59051
ENSGALG00000001634	2181.97	725.696	-1.58819
ENSGALG00000013232	19.0839	6.35309	-1.58683
ENSGALG00000027959	88.819	29.5858	-1.58596
ENSGALG00000028796	18.6244	6.20767	-1.58507
ENSGALG00000028145	10.1385	3.3813	-1.5842
ENSGALG00000014309	253.063	84.4228	-1.58379
ENSGALG00000028563	469.312	156.578	-1.58366
ENSGALG00000028474	10.9142	3.64423	-1.58252
ENSGALG00000000650	50.4754	16.8636	-1.58167
ENSGALG00000025844	52.6806	17.613	-1.58063
ENSGALG00000026934	8.09053	2.70503	-1.58059
ENSGALG00000007341	15.4904	5.18422	-1.57918
ENSGALG00000028166	25.459	8.52832	-1.57784
ENSGALG00000027238	33.6254	11.2715	-1.57688
ENSGALG00000009475	6.11676	2.05096	-1.57647
ENSGALG00000026144	5.53759	1.85905	-1.57469
ENSGALG00000006561	58.5352	19.6519	-1.57463
ENSGALG00000021242	34.8738	11.7181	-1.5734
ENSGALG00000023786	14.4195	4.84809	-1.57253
ENSGALG00000013423	14.1361	4.75656	-1.5714
ENSGALG00000008022	14.9192	5.03266	-1.56777
ENSGALG00000002127	4.63591	1.56441	-1.56723
ENSGALG00000025794	7817.46	2639.28	-1.56655
ENSGALG00000003467	37.0138	12.5128	-1.56465
ENSGALG00000027069	14.3409	4.85359	-1.56301
ENSGALG00000003210	11.7669	3.98475	-1.56218
ENSGALG00000027517	93.313	31.6002	-1.56214
ENSGALG00000026319	712.915	241.706	-1.56048
ENSGALG00000022570	79.7884	27.0714	-1.55941
ENSGALG00000027581	23.634	8.025	-1.55829
ENSGALG00000029230	80.2009	27.2428	-1.55775
ENSGALG00000028844	12.5101	4.25038	-1.55743
ENSGALG00000028772	26.6503	9.0628	-1.55612
ENSGALG00000007350	31.7554	10.819	-1.55344
ENSGALG00000010750	26.2099	8.94319	-1.55125
ENSGALG00000009054	39.8435	13.5962	-1.55115
ENSGALG00000029261	43.1322	14.7274	-1.55027
ENSGALG00000026423	26.5736	9.08096	-1.54908
ENSGALG00000013916	114.783	39.2952	-1.54649
ENSGALG00000014387	41.3964	14.1971	-1.54391
ENSGALG00000028724	46.6542	16.0048	-1.54351
ENSGALG00000005487	22.9152	7.87395	-1.54114
ENSGALG00000025979	9.55321	3.28676	-1.53932
ENSGALG00000000624	4.86778	1.67551	-1.53866
ENSGALG00000027576	5.76004	1.98495	-1.53698
ENSGALG00000026315	15.4793	5.34433	-1.53426
ENSGALG00000002463	5.02201	1.73437	-1.53386
ENSGALG00000025814	182.501	63.0567	-1.53319
ENSGALG00000008931	40.209	13.9007	-1.53237
ENSGALG00000001658	1404.77	486.232	-1.53061
ENSGALG00000028970	43.6388	15.1395	-1.5273
ENSGALG00000021616	54.0342	18.7759	-1.52499
ENSGALG00000026732	98.7279	34.3135	-1.52468
ENSGALG00000024367	8.84445	3.07562	-1.5239
ENSGALG00000026102	36.6861	12.7584	-1.52379
ENSGALG00000027193	10.3502	3.60017	-1.52353
ENSGALG00000028784	31.2287	10.8651	-1.52317
ENSGALG00000011816	61.7149	21.5076	-1.52078
ENSGALG00000020009	44.1491	15.3999	-1.51946
ENSGALG00000028891	213.445	74.488	-1.51879
ENSGALG00000028462	16.9235	5.91666	-1.51617
ENSGALG00000010433	5.56657	1.94824	-1.51462
ENSGALG00000029213	242.334	84.956	-1.51221
ENSGALG00000023857	10.4338	3.65964	-1.51149
ENSGALG00000006073	97.155	34.1077	-1.51019
ENSGALG00000029009	4678.98	1644.79	-1.50829
ENSGALG00000003215	64.3108	22.6142	-1.50783
ENSGALG00000013597	35.2682	12.4057	-1.50736
ENSGALG00000002500	19.8307	6.97609	-1.50724
ENSGALG00000016500	10.7775	3.80655	-1.50146
ENSGALG00000023294	1286.86	454.709	-1.50084
ENSGALG00000018356	1187.76	421.009	-1.49632
ENSGALG00000024259	19.2186	6.81579	-1.49555
ENSGALG00000008424	359.406	127.586	-1.49415
ENSGALG00000000238	14.8914	5.28678	-1.49402
ENSGALG00000026223	9.70014	3.44729	-1.49254
ENSGALG00000000017	5.40173	1.92077	-1.49174
ENSGALG00000024072	35.6593	12.6865	-1.49098
ENSGALG00000003357	55.037	19.5874	-1.49047
ENSGALG00000016007	151.438	53.9086	-1.49014
ENSGALG00000026077	549.424	195.77	-1.48876
ENSGALG00000011415	60.0559	21.4018	-1.48857
ENSGALG00000013191	55.6765	19.8487	-1.48803
ENSGALG00000004622	5.66179	2.02	-1.4869
ENSGALG00000001162	49.5778	17.6985	-1.48607
ENSGALG00000028189	7.44323	2.65991	-1.48455
ENSGALG00000026847	13.3549	4.77976	-1.48236
ENSGALG00000003878	158.11	56.6717	-1.48023
ENSGALG00000003389	8.34623	2.99323	-1.47942
ENSGALG00000004521	24.3116	8.73183	-1.47729
ENSGALG00000016476	7.61718	2.74452	-1.4727
ENSGALG00000024298	6.57358	2.37571	-1.46832
ENSGALG00000027611	61.53	22.2603	-1.46682
ENSGALG00000006303	14.1853	5.13335	-1.46642
ENSGALG00000028880	90.9225	32.9139	-1.46594
ENSGALG00000006792	13.5963	4.92229	-1.46581
ENSGALG00000019445	292.633	105.976	-1.46536
ENSGALG00000027303	498.548	180.697	-1.46416
ENSGALG00000029177	12.5954	4.57011	-1.4626
ENSGALG00000010983	141.981	51.5322	-1.46215
ENSGALG00000001091	35.807	13.0055	-1.46112
ENSGALG00000028985	5.18684	1.88499	-1.4603
ENSGALG00000006841	100.591	36.6297	-1.45742
ENSGALG00000017528	27.1174	9.88335	-1.45615
ENSGALG00000005063	33.9228	12.3684	-1.4556
ENSGALG00000013242	61.8069	22.5626	-1.45384
ENSGALG00000003630	149.89	54.8732	-1.44973
ENSGALG00000002847	34.7677	12.7281	-1.44973
ENSGALG00000028427	7.52781	2.75809	-1.44856
ENSGALG00000001309	18.7318	6.86414	-1.44834
ENSGALG00000028992	259.575	95.2171	-1.44686
ENSGALG00000007124	12.3183	4.53281	-1.44233
ENSGALG00000002932	884.203	325.584	-1.44135
ENSGALG00000002279	8.78364	3.2358	-1.44069
ENSGALG00000028597	18.5619	6.84712	-1.43878
ENSGALG00000000891	7.57245	2.79595	-1.43742
ENSGALG00000029150	52.701	19.4635	-1.43706
ENSGALG00000007383	96.4368	35.7285	-1.43251
ENSGALG00000006688	11.5374	4.27462	-1.43245
ENSGALG00000017627	19.1644	7.11012	-1.43048
ENSGALG00000028866	24.7148	9.18427	-1.42814
ENSGALG00000006691	139.869	52.0308	-1.42663
ENSGALG00000026219	691.391	257.855	-1.42294
ENSGALG00000028605	22.4108	8.36474	-1.4218
ENSGALG00000023735	9.01156	3.36925	-1.41935
ENSGALG00000004203	39.6238	14.8158	-1.41924
ENSGALG00000005980	177.036	66.2124	-1.41887
ENSGALG00000006348	12.8521	4.80883	-1.41824
ENSGALG00000027569	173.461	64.9165	-1.41796
ENSGALG00000026282	41.6701	15.6034	-1.41715
ENSGALG00000020747	6.54502	2.45809	-1.41286
ENSGALG00000017589	47.8998	17.9908	-1.41276
ENSGALG00000004588	281.633	105.83	-1.41207
ENSGALG00000001204	9.07987	3.41769	-1.40965
ENSGALG00000005227	15.2313	5.73351	-1.40955
ENSGALG00000008597	23.8954	8.99701	-1.40921
ENSGALG00000024507	106.693	40.1898	-1.40857
ENSGALG00000005182	46.2842	17.4584	-1.4066
ENSGALG00000026173	6.87267	2.59315	-1.40617
ENSGALG00000003029	10.591	3.99837	-1.40535
ENSGALG00000027482	25.1462	9.50363	-1.40379
ENSGALG00000029140	16.845	6.37076	-1.40278
ENSGALG00000006853	48.3212	18.2833	-1.40213
ENSGALG00000008865	58.388	22.1089	-1.40104
ENSGALG00000024104	7.18606	2.72245	-1.40029
ENSGALG00000029066	10.0193	3.79605	-1.40022
ENSGALG00000026762	29.9403	11.3658	-1.39739
ENSGALG00000010789	5.2288	1.98539	-1.39706
ENSGALG00000025712	28.5738	10.8548	-1.39636
ENSGALG00000018810	63.5073	24.1263	-1.39631
ENSGALG00000001242	17.3178	6.58938	-1.39404
ENSGALG00000027462	21.1174	8.04884	-1.39158
ENSGALG00000006447	209.3	79.8046	-1.39103
ENSGALG00000029181	8.72026	3.32521	-1.39093
ENSGALG00000008920	8.52296	3.25021	-1.39082
ENSGALG00000013643	16.3129	6.22108	-1.39078
ENSGALG00000028204	362.298	138.182	-1.39061
ENSGALG00000027807	544.664	207.742	-1.39057
ENSGALG00000029254	41.6971	15.9273	-1.38844
ENSGALG00000023855	319.294	121.993	-1.38808
ENSGALG00000029172	31.0841	11.8816	-1.38745
ENSGALG00000004931	19.4905	7.45425	-1.38664
ENSGALG00000013668	6.62141	2.5334	-1.38606
ENSGALG00000002813	1863.6	713.609	-1.38489
ENSGALG00000028369	14.1228	5.40837	-1.38476
ENSGALG00000003575	49.192	18.84	-1.38462
ENSGALG00000011945	11.439	4.38873	-1.38209
ENSGALG00000028649	58.1315	22.3431	-1.37949
ENSGALG00000001437	22.5857	8.68539	-1.37875
ENSGALG00000001007	81.7171	31.4299	-1.3785
ENSGALG00000017510	7.72566	2.97387	-1.37732
ENSGALG00000007520	22.9583	8.86147	-1.3734
ENSGALG00000023975	20.6032	7.95443	-1.37304
ENSGALG00000007926	83.2453	32.1658	-1.37184
ENSGALG00000014328	17.3552	6.71437	-1.37004
ENSGALG00000005150	103.122	39.9213	-1.36912
ENSGALG00000028829	1493.27	578.278	-1.36864
ENSGALG00000012169	300.607	116.442	-1.36826
ENSGALG00000028686	7.51667	2.91175	-1.36821
ENSGALG00000026634	224.383	86.985	-1.36713
ENSGALG00000013480	17.5117	6.79443	-1.36589
ENSGALG00000006179	1701.47	660.323	-1.36553
ENSGALG00000000341	8096.99	3147.11	-1.36336
ENSGALG00000026530	175.653	68.273	-1.36334
ENSGALG00000026525	73.8467	28.7225	-1.36235
ENSGALG00000016131	293.246	114.69	-1.35437
ENSGALG00000024418	36.7103	14.3683	-1.3533
ENSGALG00000024372	26.4886	10.3698	-1.35299
ENSGALG00000025809	8.40006	3.29344	-1.3508
ENSGALG00000011747	15.1602	5.94734	-1.34997
ENSGALG00000016425	13.4034	5.26126	-1.34912
ENSGALG00000003067	35.4519	13.9555	-1.34503
ENSGALG00000012833	28.0566	11.0501	-1.34427
ENSGALG00000002563	25.5368	10.0679	-1.34282
ENSGALG00000008925	78.1646	30.8286	-1.34225
ENSGALG00000023541	65.4778	25.8354	-1.34166
ENSGALG00000027933	14.6999	5.80221	-1.34113
ENSGALG00000000495	31.1351	12.2905	-1.34099
ENSGALG00000027346	8.68943	3.43279	-1.33988
ENSGALG00000024172	15.5711	6.15805	-1.33833
ENSGALG00000009501	15.5659	6.16292	-1.3367
ENSGALG00000026218	16.7758	6.64317	-1.33644
ENSGALG00000025787	15.1657	6.00566	-1.33642
ENSGALG00000026965	27.1137	10.7854	-1.32994
ENSGALG00000002771	9.14062	3.63875	-1.32885
ENSGALG00000018264	41.0589	16.3492	-1.32848
ENSGALG00000003563	21.3327	8.50282	-1.32705
ENSGALG00000025698	14679.7	5852.64	-1.32666
ENSGALG00000021692	136.636	54.4968	-1.32609
ENSGALG00000011866	9.50515	3.79647	-1.32405
ENSGALG00000027762	16.5323	6.60547	-1.32355
ENSGALG00000027946	8.03586	3.21178	-1.32308
ENSGALG00000002984	12.7164	5.08644	-1.32197
ENSGALG00000025937	61.8009	24.7223	-1.32181
ENSGALG00000027539	15.2773	6.12514	-1.31857
ENSGALG00000000794	21.2585	8.52494	-1.31828
ENSGALG00000010553	24.454	9.81308	-1.31729
ENSGALG00000006463	216.994	87.1187	-1.3166
ENSGALG00000026129	32.1697	12.9161	-1.31653
ENSGALG00000025981	36.1016	14.5066	-1.31536
ENSGALG00000027993	12.3241	4.95513	-1.31449
ENSGALG00000012488	66.2632	26.6603	-1.31351
ENSGALG00000001422	18.7685	7.55693	-1.31244
ENSGALG00000021972	12.8373	5.16916	-1.31234
ENSGALG00000007096	8.5612	3.44769	-1.31218
ENSGALG00000029016	46.1319	18.5837	-1.31173
ENSGALG00000008613	147.711	59.5164	-1.31142
ENSGALG00000026818	17.5917	7.08983	-1.31107
ENSGALG00000000139	9.12331	3.67761	-1.31079
ENSGALG00000029062	52.5739	21.2127	-1.30942
ENSGALG00000029109	21.7071	8.77563	-1.30659
ENSGALG00000029027	34.7465	14.0488	-1.30642
ENSGALG00000012687	49.6157	20.0683	-1.30588
ENSGALG00000011326	10.5872	4.29288	-1.30231
ENSGALG00000028472	36.4543	14.8118	-1.29934
ENSGALG00000027418	17.0864	6.94301	-1.29922
ENSGALG00000000641	15.1245	6.14921	-1.29841
ENSGALG00000017621	33.8611	13.7685	-1.29826
ENSGALG00000008110	9.10444	3.70625	-1.29661
ENSGALG00000010349	13.4779	5.48769	-1.29633
ENSGALG00000011822	12.5705	5.12456	-1.29454
ENSGALG00000027754	12.4218	5.06837	-1.29328
ENSGALG00000006077	36.6223	14.9564	-1.29196
ENSGALG00000028096	2083.96	851.168	-1.29181
ENSGALG00000014589	53.911	22.0407	-1.29041
ENSGALG00000004410	32.8129	13.4169	-1.29022
ENSGALG00000026328	17.9668	7.34909	-1.2897
ENSGALG00000005659	30.2049	12.3729	-1.2876
ENSGALG00000005706	9.77584	4.00488	-1.28746
ENSGALG00000017819	13.5201	5.54271	-1.28645
ENSGALG00000008506	21.5751	8.87762	-1.28112
ENSGALG00000010124	1819.52	749.271	-1.28
ENSGALG00000029269	381.376	157.078	-1.27973
ENSGALG00000001096	270.711	111.529	-1.27934
ENSGALG00000027746	15.7748	6.49906	-1.27932
ENSGALG00000027725	33.2179	13.6865	-1.2792
ENSGALG00000028110	16.0677	6.62176	-1.27888
ENSGALG00000029054	57.0221	23.5209	-1.27758
ENSGALG00000026065	26.7552	11.0387	-1.27725
ENSGALG00000012312	17.0059	7.01816	-1.27688
ENSGALG00000008480	17.3705	7.16995	-1.2766
ENSGALG00000026234	12.1339	5.01122	-1.27581
ENSGALG00000027909	14.9789	6.18733	-1.27555
ENSGALG00000002644	912.298	377.003	-1.27493
ENSGALG00000014121	126.822	52.4773	-1.27304
ENSGALG00000027361	35.0801	14.5224	-1.27238
ENSGALG00000002485	22.2056	9.19809	-1.27152
ENSGALG00000000318	19.4988	8.08049	-1.27087
ENSGALG00000011897	22.2579	9.23484	-1.26916
ENSGALG00000007035	30.8415	12.804	-1.26828
ENSGALG00000014154	29.5841	12.2869	-1.26771
ENSGALG00000000905	93.9526	39.0421	-1.2669
ENSGALG00000008367	65.4789	27.2163	-1.26656
ENSGALG00000010996	48.8811	20.3453	-1.26458
ENSGALG00000026108	467.879	194.837	-1.26386
ENSGALG00000012291	82.0623	34.2167	-1.26202
ENSGALG00000026517	13.5548	5.65906	-1.26017
ENSGALG00000007513	20.8672	8.71249	-1.26008
ENSGALG00000029216	241.714	100.992	-1.25906
ENSGALG00000025614	13.8854	5.80514	-1.25817
ENSGALG00000025893	24.6157	10.3029	-1.25653
ENSGALG00000003690	153.116	64.1039	-1.25614
ENSGALG00000027607	26.5542	11.1335	-1.25403
ENSGALG00000011229	339.729	142.464	-1.25379
ENSGALG00000013787	57.6839	24.1998	-1.25318
ENSGALG00000028600	1534.27	644.116	-1.25216
ENSGALG00000007534	10.4759	4.40523	-1.24978
ENSGALG00000027588	20.6628	8.70178	-1.24765
ENSGALG00000027268	44.3235	18.7205	-1.24345
ENSGALG00000024101	22.6329	9.5608	-1.24322
ENSGALG00000021362	35.5927	15.038	-1.24297
ENSGALG00000026257	101.426	42.9284	-1.24043
ENSGALG00000009129	22.8163	9.65959	-1.24003
ENSGALG00000013784	11.0811	4.69842	-1.23786
ENSGALG00000017553	22.3972	9.49715	-1.23775
ENSGALG00000011951	1310.31	555.773	-1.23734
ENSGALG00000000419	37.8109	16.0478	-1.23642
ENSGALG00000004362	28.9202	12.2767	-1.23615
ENSGALG00000000904	15.1713	6.45565	-1.23271
ENSGALG00000003795	23.7601	10.1132	-1.2323
ENSGALG00000006149	18.2493	7.77896	-1.2302
ENSGALG00000001597	64.9309	27.7041	-1.22881
ENSGALG00000012695	21.0485	8.9921	-1.22698
ENSGALG00000022950	35.2088	15.063	-1.22493
ENSGALG00000007465	12.7748	5.47291	-1.22292
ENSGALG00000003971	538.933	231.02	-1.22209
ENSGALG00000025756	16.9044	7.26134	-1.21909
ENSGALG00000008518	26.785	11.5165	-1.21772
ENSGALG00000022662	26.0169	11.1941	-1.21671
ENSGALG00000003445	22.889	9.86824	-1.21379
ENSGALG00000028045	15.2006	6.55664	-1.2131
ENSGALG00000006649	42.6505	18.4217	-1.21116
ENSGALG00000016392	466.536	201.589	-1.21057
ENSGALG00000026964	456.442	197.351	-1.20967
ENSGALG00000001355	38.9702	16.871	-1.20783
ENSGALG00000014542	13.5768	5.88885	-1.20508
ENSGALG00000025930	25.6197	11.1224	-1.20378
ENSGALG00000029159	14.8919	6.46759	-1.20323
ENSGALG00000003250	16.3393	7.10408	-1.20163
ENSGALG00000009163	251.807	109.561	-1.20058
ENSGALG00000000433	45.95	20.0121	-1.19919
ENSGALG00000011570	54.5913	23.8617	-1.19397
ENSGALG00000000349	53.6746	23.4638	-1.1938
ENSGALG00000026713	288.722	126.41	-1.19157
ENSGALG00000009978	19.2171	8.41377	-1.19157
ENSGALG00000026752	20.4454	8.97721	-1.18744
ENSGALG00000008534	18.4523	8.10874	-1.18625
ENSGALG00000013383	14.7501	6.48264	-1.18607
ENSGALG00000027156	16.0938	7.08192	-1.18429
ENSGALG00000007582	18.0964	7.97003	-1.18304
ENSGALG00000008806	689.478	303.678	-1.18296
ENSGALG00000007699	918.038	405.398	-1.17922
ENSGALG00000029219	815.803	360.464	-1.17836
ENSGALG00000028409	122.44	54.1804	-1.17623
ENSGALG00000011625	30.4761	13.4943	-1.17532
ENSGALG00000022565	44.1552	19.5549	-1.17505
ENSGALG00000027648	25.2088	11.1735	-1.17385
ENSGALG00000026798	22.9879	10.2053	-1.17155
ENSGALG00000028061	45.9447	20.4215	-1.16981
ENSGALG00000000638	18.344	8.17246	-1.16647
ENSGALG00000027824	36.75	16.3892	-1.165
ENSGALG00000028201	24.6515	11.004	-1.16365
ENSGALG00000003991	33.2625	14.8547	-1.16297
ENSGALG00000023279	28.8479	12.8856	-1.16271
ENSGALG00000002849	27.3641	12.2293	-1.16194
ENSGALG00000008297	32.1858	14.3887	-1.16148
ENSGALG00000004442	19.3003	8.6374	-1.15996
ENSGALG00000008575	144.943	64.9157	-1.15884
ENSGALG00000004431	44.1238	19.8163	-1.15487
ENSGALG00000028119	38.1659	17.1812	-1.15145
ENSGALG00000004509	1387.55	627.684	-1.14443
ENSGALG00000007650	38.3074	17.348	-1.14286
ENSGALG00000008239	55.2995	25.0589	-1.14194
ENSGALG00000028931	22.8464	10.3623	-1.14063
ENSGALG00000028946	33.3152	15.1206	-1.13966
ENSGALG00000008302	40.721	18.5129	-1.13724
ENSGALG00000009829	942.461	428.507	-1.13712
ENSGALG00000000652	24.8601	11.3193	-1.13504
ENSGALG00000027902	70.5332	32.1487	-1.13354
ENSGALG00000005749	187.177	85.3881	-1.13229
ENSGALG00000016775	379.232	173.038	-1.13199
ENSGALG00000027500	21.8879	9.98881	-1.13175
ENSGALG00000024261	46.2434	21.1329	-1.12976
ENSGALG00000015805	33.7391	15.4197	-1.12965
ENSGALG00000018882	233.104	106.582	-1.12901
ENSGALG00000013133	29.2295	13.3761	-1.12776
ENSGALG00000007197	29.3314	13.4295	-1.12704
ENSGALG00000006133	370.156	169.681	-1.12531
ENSGALG00000009703	68.0077	31.2057	-1.12389
ENSGALG00000007220	317.537	145.733	-1.1236
ENSGALG00000025927	54.1287	24.8618	-1.12246
ENSGALG00000004831	1550.63	717.229	-1.11235
ENSGALG00000028508	42.9318	19.8681	-1.11159
ENSGALG00000016232	1078.81	500.127	-1.10908
ENSGALG00000002881	33.2928	15.4473	-1.10786
ENSGALG00000029223	1408.12	653.658	-1.10716
ENSGALG00000027912	34.5183	16.0322	-1.10638
ENSGALG00000017380	209.227	97.6542	-1.09931
ENSGALG00000003921	139.72	65.6816	-1.08898
ENSGALG00000008212	1402.45	661.801	-1.08348
ENSGALG00000008066	359.439	169.876	-1.08126
ENSGALG00000029220	517.377	245.98	-1.07268
ENSGALG00000011472	1970.3	945.506	-1.05926
ENSGALG00000012131	15.9213	35.4003	1.15281
ENSGALG00000028133	9.75405	21.7531	1.15715
ENSGALG00000028598	12.5357	28.7074	1.19538
ENSGALG00000029184	666.184	1532.79	1.20216
ENSGALG00000012043	6.93695	15.9641	1.20245
ENSGALG00000029002	37.8748	88.0125	1.21647
ENSGALG00000029209	78.2528	182.782	1.22391
ENSGALG00000028484	5.4381	12.7315	1.22722
ENSGALG00000004690	7.40837	17.4826	1.23869
ENSGALG00000017909	16.2575	38.3832	1.23937
ENSGALG00000004435	6.01618	14.2978	1.24888
ENSGALG00000001209	6.81115	16.3317	1.2617
ENSGALG00000012591	9.47068	22.7862	1.26662
ENSGALG00000007846	3.9762	9.57107	1.26729
ENSGALG00000027083	93.382	224.907	1.26811
ENSGALG00000005739	4.30185	10.3647	1.26864
ENSGALG00000009364	4.76481	11.5443	1.2767
ENSGALG00000025672	9.9684	24.2606	1.28318
ENSGALG00000004237	5.47352	13.3662	1.28805
ENSGALG00000027058	12.8887	31.6376	1.29553
ENSGALG00000005930	14.1768	35.0803	1.30713
ENSGALG00000014682	4.64799	11.5858	1.31768
ENSGALG00000005845	4.74208	11.8203	1.31768
ENSGALG00000008975	4.37971	10.9233	1.3185
ENSGALG00000006147	3.67815	9.22084	1.32592
ENSGALG00000008314	16.707	41.9499	1.32821
ENSGALG00000004001	3.3784	8.48761	1.32902
ENSGALG00000012583	5.40426	13.6328	1.33492
ENSGALG00000026626	9.25057	23.4113	1.33959
ENSGALG00000017833	24.0993	61.1344	1.34299
ENSGALG00000013532	6.89998	17.6431	1.35444
ENSGALG00000017398	18.153	46.7168	1.36373
ENSGALG00000004937	4.86663	12.5582	1.36764
ENSGALG00000015391	3.1985	8.26686	1.36994
ENSGALG00000016259	2.34388	6.0854	1.37645
ENSGALG00000015355	2.79277	7.28486	1.3832
ENSGALG00000010949	26.6641	69.6211	1.38463
ENSGALG00000011679	5.4927	14.3434	1.3848
ENSGALG00000015140	12.7623	33.3977	1.38786
ENSGALG00000014201	3.96969	10.3891	1.38797
ENSGALG00000013780	7.81424	20.5116	1.39226
ENSGALG00000003011	3.10988	8.20605	1.39983
ENSGALG00000002913	4.27121	11.3498	1.40995
ENSGALG00000006613	28.4918	75.7654	1.41099
ENSGALG00000001313	17.7893	47.3921	1.41364
ENSGALG00000009698	3.92175	10.475	1.41738
ENSGALG00000013493	1.95941	5.24301	1.41997
ENSGALG00000017839	8.08163	21.6974	1.4248
ENSGALG00000015215	3.6392	9.8047	1.42985
ENSGALG00000011656	1.82455	4.9263	1.43297
ENSGALG00000015020	5.0873	13.7673	1.43627
ENSGALG00000019716	3.51069	9.53291	1.44116
ENSGALG00000016751	2.22212	6.09621	1.45597
ENSGALG00000005249	2.60051	7.15755	1.46067
ENSGALG00000005241	1.99839	5.51405	1.46427
ENSGALG00000012946	3.53859	9.77268	1.46558
ENSGALG00000014711	5.34318	14.766	1.4665
ENSGALG00000015691	1.72335	4.7835	1.47285
ENSGALG00000017166	2.90495	8.06901	1.47388
ENSGALG00000028120	11.435	31.8656	1.47854
ENSGALG00000022871	2.51197	7.00308	1.47917
ENSGALG00000009327	2.34847	6.56287	1.48261
ENSGALG00000000755	1.80936	5.06156	1.4841
ENSGALG00000011908	2.91246	8.15951	1.48624
ENSGALG00000012363	2.58055	7.25606	1.4915
ENSGALG00000002652	3.71988	10.5555	1.50467
ENSGALG00000014857	28.9098	82.0589	1.5051
ENSGALG00000013256	2.6061	7.44686	1.51474
ENSGALG00000016356	4.15083	11.9245	1.52245
ENSGALG00000003776	1.43718	4.13286	1.5239
ENSGALG00000027800	13.8114	39.8418	1.52843
ENSGALG00000014697	1.81003	5.22301	1.52887
ENSGALG00000029235	18.6626	54.0405	1.53389
ENSGALG00000003970	2.55156	7.41551	1.53916
ENSGALG00000015219	2.98027	8.68946	1.54382
ENSGALG00000010249	1.98362	5.7903	1.5455
ENSGALG00000027292	101.419	296.977	1.55003
ENSGALG00000008074	1.8463	5.408	1.55046
ENSGALG00000011995	2.03546	6.0065	1.56117
ENSGALG00000022827	5.01941	14.874	1.56721
ENSGALG00000007379	1.7547	5.20682	1.56918
ENSGALG00000009346	2.65516	7.92777	1.57811
ENSGALG00000005815	1.68813	5.06454	1.585
ENSGALG00000029251	4.08651	12.3068	1.59052
ENSGALG00000003487	2.02052	6.09161	1.5921
ENSGALG00000026598	1.41767	4.30346	1.60198
ENSGALG00000015701	6.08956	18.5582	1.60765
ENSGALG00000000470	1.83434	5.59821	1.60971
ENSGALG00000000695	1.59418	4.86812	1.61055
ENSGALG00000001895	1.88598	5.79966	1.62065
ENSGALG00000013233	1.1141	3.43461	1.62427
ENSGALG00000009362	2.32442	7.1659	1.62428
ENSGALG00000008795	1.4019	4.32662	1.62585
ENSGALG00000017119	4.16807	12.8656	1.62607
ENSGALG00000012954	1.52297	4.71135	1.62926
ENSGALG00000011573	1.3165	4.11885	1.64554
ENSGALG00000015767	9.29651	29.2004	1.65123
ENSGALG00000016883	1.42321	4.47049	1.65129
ENSGALG00000015166	1.31053	4.11844	1.65195
ENSGALG00000006097	1.8101	5.69516	1.65366
ENSGALG00000023089	1.61046	5.07042	1.65463
ENSGALG00000001153	1.36444	4.29951	1.65587
ENSGALG00000008961	5.61962	17.7188	1.65673
ENSGALG00000001501	2.48133	7.9019	1.67109
ENSGALG00000017126	1.59297	5.07845	1.67267
ENSGALG00000026298	1.37975	4.40281	1.67401
ENSGALG00000004889	6.11484	19.5152	1.67421
ENSGALG00000005208	1.90642	6.1063	1.67943
ENSGALG00000013824	1.49802	4.79982	1.67992
ENSGALG00000010992	5.68706	18.2384	1.68123
ENSGALG00000015544	4.63663	14.8805	1.68228
ENSGALG00000015079	1.09243	3.54006	1.69624
ENSGALG00000014916	2.06904	6.70489	1.69625
ENSGALG00000000161	1.59679	5.18695	1.69971
ENSGALG00000010072	0.983798	3.20801	1.70525
ENSGALG00000010766	1.65933	5.41352	1.70597
ENSGALG00000011384	1.17969	3.8556	1.70854
ENSGALG00000006742	7.58057	24.7803	1.70881
ENSGALG00000014072	2.67315	8.74902	1.71058
ENSGALG00000028667	1.99007	6.53606	1.7156
ENSGALG00000012525	1.632	5.37998	1.72096
ENSGALG00000014860	2.96597	9.79688	1.72382
ENSGALG00000021838	39.5739	131.851	1.73629
ENSGALG00000014233	1.28614	4.32224	1.74873
ENSGALG00000007140	1.68136	5.69872	1.76101
ENSGALG00000017188	3.6539	12.3908	1.76175
ENSGALG00000007488	2.44628	8.33083	1.76787
ENSGALG00000013829	1.33125	4.54105	1.77024
ENSGALG00000005092	0.850497	2.90532	1.77232
ENSGALG00000007895	1.00254	3.42864	1.77398
ENSGALG00000007547	4.54783	15.7191	1.78927
ENSGALG00000000535	1.25453	4.35515	1.79557
ENSGALG00000028769	1.34821	4.70143	1.80205
ENSGALG00000008764	1.26943	4.43552	1.80492
ENSGALG00000010053	6.17371	21.5986	1.80673
ENSGALG00000006371	2.10882	7.4038	1.81183
ENSGALG00000015051	0.928343	3.26139	1.81276
ENSGALG00000014930	1.01592	3.58034	1.81731
ENSGALG00000008497	6.92105	24.5418	1.82618
ENSGALG00000005966	1.53837	5.47035	1.83023
ENSGALG00000006309	1.24998	4.46754	1.83758
ENSGALG00000008811	2.32391	8.37851	1.85014
ENSGALG00000012272	2.17474	7.86496	1.8546
ENSGALG00000006139	1.18104	4.30926	1.86738
ENSGALG00000009534	2.00251	7.37971	1.88176
ENSGALG00000008589	1.08988	4.02598	1.88518
ENSGALG00000014361	0.859024	3.18878	1.89224
ENSGALG00000006672	1.02808	3.82624	1.89598
ENSGALG00000014938	1.17961	4.39136	1.89636
ENSGALG00000025731	4.23199	15.7808	1.89876
ENSGALG00000006839	0.699789	2.62565	1.90768
ENSGALG00000018565	17.9239	67.7423	1.91818
ENSGALG00000007324	2.84884	10.8084	1.92371
ENSGALG00000016196	1.13237	4.30432	1.92644
ENSGALG00000007485	0.95696	3.67991	1.94314
ENSGALG00000009038	0.604667	2.33577	1.94969
ENSGALG00000002003	0.724935	2.81191	1.95563
ENSGALG00000025743	1.18423	4.60032	1.95779
ENSGALG00000006041	0.604909	2.37896	1.97554
ENSGALG00000006567	0.583798	2.31432	1.98705
ENSGALG00000008758	0.572869	2.29023	1.99921
ENSGALG00000016123	0.723641	2.9012	2.0033
ENSGALG00000012685	0.891103	3.5877	2.0094
ENSGALG00000013146	0.584376	2.37283	2.02164
ENSGALG00000016284	0.799366	3.251	2.02396
ENSGALG00000009422	1.1857	4.84078	2.0295
ENSGALG00000008459	0.961541	3.92631	2.02975
ENSGALG00000013762	9.27334	38.0231	2.03571
ENSGALG00000002764	9.26876	38.0977	2.03926
ENSGALG00000012144	0.530305	2.19594	2.04994
ENSGALG00000008369	0.619724	2.58136	2.05843
ENSGALG00000017706	0.939968	3.95705	2.07374
ENSGALG00000015311	0.9764	4.14884	2.08716
ENSGALG00000008611	1.16282	4.95213	2.09042
ENSGALG00000017213	0.74775	3.20834	2.1012
ENSGALG00000015386	0.585736	2.52726	2.10925
ENSGALG00000011687	0.585053	2.52858	2.11169
ENSGALG00000000701	0.664636	2.87612	2.11349
ENSGALG00000013051	0.517289	2.2699	2.13359
ENSGALG00000023909	1.26127	5.57244	2.14344
ENSGALG00000026655	52.8697	235.583	2.15572
ENSGALG00000002655	0.64103	2.85831	2.1567
ENSGALG00000004466	1.00069	4.54078	2.18194
ENSGALG00000003396	0.631871	2.9532	2.22458
ENSGALG00000011555	1.50104	7.05222	2.23212
ENSGALG00000014873	217.616	1025.11	2.23593
ENSGALG00000010697	0.489218	2.31167	2.24038
ENSGALG00000001939	1.1105	5.32161	2.26066
ENSGALG00000002527	0.543454	2.60723	2.26229
ENSGALG00000012187	0.651249	3.18039	2.28792
ENSGALG00000014718	0.459991	2.26264	2.29833
ENSGALG00000021238	0.501705	2.57803	2.36136
ENSGALG00000009758	1.47595	7.5951	2.36343
ENSGALG00000001808	0.558617	2.91949	2.38578
ENSGALG00000028018	0.532993	2.79325	2.38976
ENSGALG00000008572	0.827997	4.34253	2.39084
ENSGALG00000028039	88.0861	465.755	2.40259
ENSGALG00000025945	29.0197	154.153	2.40926
ENSGALG00000000562	0.363359	1.94737	2.42206
ENSGALG00000016313	1.08107	5.83005	2.43105
ENSGALG00000005120	0.357384	1.94744	2.44604
ENSGALG00000016896	0.407935	2.22792	2.44928
ENSGALG00000011803	5.67744	31.2591	2.46096
ENSGALG00000010005	0.36672	2.05836	2.48874
ENSGALG00000005909	0.309619	1.76135	2.50812
ENSGALG00000015681	0.440095	2.50893	2.51119
ENSGALG00000000771	1.65513	9.46716	2.51599
ENSGALG00000015143	4.71548	28.457	2.59331
ENSGALG00000011411	0.414397	2.55544	2.62449
ENSGALG00000015734	0.250588	1.57873	2.65538
ENSGALG00000026482	0.255631	1.62394	2.66737
ENSGALG00000015439	0.842066	5.70355	2.75986
ENSGALG00000017863	25.7284	178.494	2.79444
ENSGALG00000028685	0.934959	6.59694	2.81882
ENSGALG00000006425	0.737076	5.22476	2.82548
ENSGALG00000017916	0.255631	1.85221	2.85712
ENSGALG00000002433	7.74259	58.8662	2.92655
ENSGALG00000008834	37.4047	289.135	2.95045
ENSGALG00000028955	0.255631	2.19528	3.10227
ENSGALG00000023622	31.3399	288.056	3.20028
ENSGALG00000000184	0.42148	4.15416	3.30102
ENSGALG00000022234	0.838819	8.43426	3.32983
ENSGALG00000017237	1.13639	11.8272	3.37958
ENSGALG00000025583	0.255631	2.77979	3.44284
ENSGALG00000025678	0.255631	3.32926	3.70307
ENSGALG00000028503	0.255631	3.48183	3.76771
ENSGALG00000025615	0.255631	3.60741	3.81883
ENSGALG00000028989	1.51287	24.9963	4.04635
ENSGALG00000025649	0.255631	4.7183	4.20613
ENSGALG00000017853	0.255631	5.07457	4.31115
ENSGALG00000026321	0.255631	5.4876	4.42404
ENSGALG00000025270	0.255631	5.50645	4.42899
ENSGALG00000025677	0.255631	5.59394	4.45173
ENSGALG00000029249	2.4359	53.3449	4.45282
ENSGALG00000027135	1.10569	30.4804	4.78486
ENSGALG00000017880	0.255631	7.44513	4.86416
ENSGALG00000025637	0.255631	7.53413	4.88131
ENSGALG00000025329	0.255631	7.71206	4.91498
ENSGALG00000025662	0.255631	8.79809	5.10506
ENSGALG00000025592	0.255631	9.79801	5.26036
ENSGALG00000017855	0.255631	10.1905	5.31702
ENSGALG00000025421	0.255631	11.5956	5.50337
ENSGALG00000026261	0.255631	12.1747	5.57369
ENSGALG00000025629	0.255631	13.668	5.7406
ENSGALG00000027708	0.255631	14.4142	5.81728
ENSGALG00000026416	0.255631	14.4529	5.82115
ENSGALG00000026405	0.255631	14.5633	5.83213
ENSGALG00000017804	0.255631	15.2131	5.89511
ENSGALG00000025284	0.255631	16.6518	6.02547
ENSGALG00000017824	0.255631	19.4127	6.2468
ENSGALG00000029187	0.255631	19.9114	6.28339
ENSGALG00000026791	0.255631	20.3659	6.31595
ENSGALG00000017866	0.255631	21.5008	6.39418
ENSGALG00000021748	0.255631	22.7179	6.47362
ENSGALG00000025131	0.255631	23.6798	6.53345
ENSGALG00000025553	0.255631	25.7955	6.65691
ENSGALG00000025689	0.255631	31.588	6.94917
ENSGALG00000018329	0.255631	32.941	7.00968
ENSGALG00000017864	0.255631	34.7435	7.08654
ENSGALG00000025339	0.255631	39.0457	7.25496
ENSGALG00000026074	0.255631	42.098	7.36355
ENSGALG00000026805	0.255631	46.5273	7.50787
ENSGALG00000017857	0.255631	52.2442	7.67507
ENSGALG00000017871	0.255631	61.3902	7.9078
ENSGALG00000024984	0.255631	64.6888	7.98331
ENSGALG00000027202	0.255631	78.4834	8.26218
ENSGALG00000025437	0.255631	82.5443	8.33496
ENSGALG00000025588	0.255631	106.303	8.69991
ENSGALG00000018374	0.255631	144.661	9.1444
ENSGALG00000018377	0.255631	162.534	9.31247
ENSGALG00000021718	0.255631	168.975	9.36854
ENSGALG00000025203	0.255631	215.498	9.7194
ENSGALG00000018359	0.255631	248.11	9.9227
ENSGALG00000029252	7.36462e-07	1.19886	20.6345
