# Supplementary material for: Transcriptomic analyses of regenerating adult feathers in chicken
Source: BMC Genomics. 2015 Oct 6;16:756. doi: 10.1186/s12864-015-1966-6 (PMC4594745; doi:10.1186/s12864-015-1966-6)
Supplement: Additional file 7: Table S6. — cEB vs. cEF differentially expressed gene set (shown in FPKM and fold change). (XLSX 94 kb) [file 12864_2015_1966_MOESM7_ESM.xlsx]

## Sheet: EB_EF_Ng_comp
ID	EB_mean	EF_mean	Fold
ENSGALG00000029121	14.4307	2.66e-07	-25.6931
ENSGALG00000022674	747.528	0.134903	-12.436
ENSGALG00000026400	743.408	0.134903	-12.428
ENSGALG00000000386	5.57301	0.0011246	-12.2748
ENSGALG00000001756	22.6678	0.00519696	-12.0907
ENSGALG00000024938	455.872	0.134903	-11.7225
ENSGALG00000028454	364.93	0.134903	-11.4015
ENSGALG00000018380	362.221	0.134903	-11.3907
ENSGALG00000021720	352.031	0.134903	-11.3496
ENSGALG00000022685	345.251	0.134903	-11.3215
ENSGALG00000022679	306.149	0.134903	-11.1481
ENSGALG00000024758	297.04	0.134903	-11.1045
ENSGALG00000025444	180.639	0.134903	-10.387
ENSGALG00000017790	146.189	0.134903	-10.0817
ENSGALG00000028039	98.8682	0.101994	-9.92088
ENSGALG00000026056	128.974	0.134903	-9.90094
ENSGALG00000028760	118.536	0.134903	-9.77919
ENSGALG00000023622	35.1395	0.0421246	-9.70422
ENSGALG00000026655	59.3879	0.0716311	-9.69537
ENSGALG00000025567	67.6591	0.134903	-8.97022
ENSGALG00000028061	51.5008	0.134903	-8.57653
ENSGALG00000025985	15049.3	44.5346	-8.40055
ENSGALG00000024565	42.1624	0.134903	-8.28789
ENSGALG00000022174	39.3	0.134903	-8.18646
ENSGALG00000029050	38.5429	0.134903	-8.1584
ENSGALG00000029192	17889.4	62.8419	-8.15316
ENSGALG00000028655	35.8089	0.134903	-8.05225
ENSGALG00000018296	34.125	0.134903	-7.98276
ENSGALG00000025945	32.5972	0.134903	-7.91668
ENSGALG00000014441	1.12878	0.00477971	-7.88362
ENSGALG00000028206	30.4619	0.134903	-7.81894
ENSGALG00000027518	30.3775	0.134903	-7.81493
ENSGALG00000026138	29.5441	0.134903	-7.7748
ENSGALG00000026724	29.3154	0.134903	-7.76359
ENSGALG00000026538	28.3934	0.134903	-7.71749
ENSGALG00000026244	25.4875	0.134903	-7.56172
ENSGALG00000022683	24.9801	0.134903	-7.53271
ENSGALG00000029253	34274.1	186.608	-7.52096
ENSGALG00000021800	21.4366	0.134903	-7.31201
ENSGALG00000000284	15.93	0.106401	-7.2261
ENSGALG00000025626	19.6165	0.134903	-7.184
ENSGALG00000014366	3.51716	0.0247279	-7.15213
ENSGALG00000005843	1.33781	0.00945246	-7.14497
ENSGALG00000029099	18.7135	0.134903	-7.11601
ENSGALG00000027640	5899.32	52.4021	-6.81478
ENSGALG00000021043	1.85624	0.0207205	-6.48518
ENSGALG00000025605	10.4196	0.134903	-6.27124
ENSGALG00000028467	10.2637	0.134903	-6.24948
ENSGALG00000027716	1.02733	0.0138177	-6.21625
ENSGALG00000025587	9.45568	0.134903	-6.13119
ENSGALG00000009963	14.9	0.2284	-6.02761
ENSGALG00000022690	8.50896	0.134903	-5.97899
ENSGALG00000011888	11.8172	0.189309	-5.964
ENSGALG00000000395	8.01312	0.134903	-5.89237
ENSGALG00000027959	99.6469	1.78862	-5.79991
ENSGALG00000023419	4.20536	0.0754848	-5.7999
ENSGALG00000029183	5.61366	0.125907	-5.47851
ENSGALG00000000119	1.75503	0.0408501	-5.42501
ENSGALG00000027108	5.66947	0.134903	-5.39322
ENSGALG00000028211	14355.8	346.727	-5.37169
ENSGALG00000007803	2.6101	0.0655941	-5.31439
ENSGALG00000011053	2.20554	0.0596331	-5.20887
ENSGALG00000027903	1.80578	0.0549239	-5.03904
ENSGALG00000029246	1469.47	45.0462	-5.02775
ENSGALG00000025958	440.219	13.8014	-4.99533
ENSGALG00000021025	10.0673	0.320692	-4.97235
ENSGALG00000025805	3.96575	0.134903	-4.8776
ENSGALG00000027606	3.868	0.134903	-4.84159
ENSGALG00000027139	149.788	5.35545	-4.80577
ENSGALG00000007468	6.22285	0.227014	-4.77672
ENSGALG00000029245	2589.55	95.8619	-4.7556
ENSGALG00000029184	748.605	27.9027	-4.74573
ENSGALG00000029247	777.466	30.1643	-4.68786
ENSGALG00000028273	2.30162	0.0895546	-4.68374
ENSGALG00000021139	3.46883	0.135863	-4.67422
ENSGALG00000018479	3.44251	0.134903	-4.67346
ENSGALG00000000277	3.50485	0.139063	-4.65554
ENSGALG00000029029	230.41	9.19458	-4.64728
ENSGALG00000014229	4.76738	0.196646	-4.59952
ENSGALG00000019845	2.17007	0.0942116	-4.52569
ENSGALG00000017907	343.523	15.2987	-4.48893
ENSGALG00000029244	3248.87	152.28	-4.41514
ENSGALG00000028529	1.20223	0.056401	-4.41385
ENSGALG00000023420	17.8391	0.866853	-4.36311
ENSGALG00000028706	7402.49	363.574	-4.34769
ENSGALG00000018878	639.081	31.8337	-4.32737
ENSGALG00000024447	4.36703	0.218328	-4.32208
ENSGALG00000026987	14952.5	753.149	-4.31131
ENSGALG00000021357	3.94453	0.206991	-4.25221
ENSGALG00000028192	16594.6	891.265	-4.21871
ENSGALG00000000694	9.52975	0.515476	-4.20846
ENSGALG00000027822	1.73438	0.0974357	-4.15383
ENSGALG00000011415	67.4499	3.88777	-4.1168
ENSGALG00000012494	1.61468	0.0941663	-4.09989
ENSGALG00000028209	2.29724	0.134903	-4.08991
ENSGALG00000000341	9100.23	546.264	-4.05823
ENSGALG00000026224	195.248	12.6229	-3.95119
ENSGALG00000011055	4.56373	0.300378	-3.92536
ENSGALG00000015192	3.73774	0.265111	-3.8175
ENSGALG00000009227	1.82456	0.134903	-3.75755
ENSGALG00000026537	5.97675	0.460523	-3.69802
ENSGALG00000029191	8195.04	634.498	-3.69106
ENSGALG00000027069	16.1065	1.25025	-3.68735
ENSGALG00000027425	1.70297	0.134903	-3.65806
ENSGALG00000029150	59.217	4.70384	-3.6541
ENSGALG00000011899	4.08225	0.329467	-3.63116
ENSGALG00000001885	12.4581	1.00699	-3.62897
ENSGALG00000004521	27.2807	2.21921	-3.61976
ENSGALG00000025813	853.651	69.7351	-3.61369
ENSGALG00000024357	2.64978	0.216809	-3.61138
ENSGALG00000007406	12.8751	1.05908	-3.60371
ENSGALG00000002103	6.93574	0.571335	-3.60164
ENSGALG00000008361	3.79529	0.313615	-3.59714
ENSGALG00000001956	11.6226	0.990147	-3.55315
ENSGALG00000004772	2.4159	0.205814	-3.55314
ENSGALG00000002224	3.10385	0.266528	-3.5417
ENSGALG00000025776	40.7976	3.5544	-3.52081
ENSGALG00000011376	77.0187	6.74046	-3.51429
ENSGALG00000006175	4.03557	0.356573	-3.50051
ENSGALG00000025348	1265.67	115.807	-3.45011
ENSGALG00000005666	10.2904	0.946931	-3.4419
ENSGALG00000029080	89.5295	8.25374	-3.43924
ENSGALG00000026613	11.4462	1.06068	-3.43182
ENSGALG00000003309	2.64573	0.247329	-3.41916
ENSGALG00000013478	17.5709	1.65082	-3.41193
ENSGALG00000028911	7.36165	0.698897	-3.39688
ENSGALG00000000748	13.8566	1.31727	-3.39495
ENSGALG00000028069	5.52461	0.527228	-3.38937
ENSGALG00000002988	96.6648	9.50782	-3.3458
ENSGALG00000025774	1.58876	0.158679	-3.32371
ENSGALG00000002923	82.897	8.29576	-3.32087
ENSGALG00000025656	95.8425	9.62051	-3.31648
ENSGALG00000024141	8513.95	855.73	-3.3146
ENSGALG00000027890	4.9027	0.523249	-3.22801
ENSGALG00000027874	22.7171	2.42718	-3.22643
ENSGALG00000005933	2.75674	0.298531	-3.20701
ENSGALG00000022557	3.56111	0.388815	-3.19517
ENSGALG00000029234	593.798	65.8224	-3.17332
ENSGALG00000001437	25.3664	2.82427	-3.16697
ENSGALG00000029236	554.238	61.8434	-3.16381
ENSGALG00000029182	11556.2	1301.44	-3.15049
ENSGALG00000011816	69.3166	7.83499	-3.1452
ENSGALG00000029198	664.559	75.5693	-3.13652
ENSGALG00000027167	10216.2	1166.05	-3.13115
ENSGALG00000021451	6.50243	0.747454	-3.12092
ENSGALG00000024072	40.066	4.62264	-3.11559
ENSGALG00000023122	1.6631	0.192805	-3.10866
ENSGALG00000029107	28.3487	3.30619	-3.10004
ENSGALG00000023640	2.10483	0.247586	-3.0877
ENSGALG00000002258	2.08787	0.249643	-3.06409
ENSGALG00000006995	127.925	15.3263	-3.06122
ENSGALG00000006821	5.42099	0.655334	-3.04826
ENSGALG00000027899	83.0616	10.1409	-3.034
ENSGALG00000029264	10.6709	1.30635	-3.03007
ENSGALG00000001459	21.3819	2.66479	-3.0043
ENSGALG00000026679	70.9779	8.93877	-2.98922
ENSGALG00000023308	66.8747	8.51182	-2.97392
ENSGALG00000022193	119.439	15.87	-2.9119
ENSGALG00000006832	2.36201	0.3153	-2.90522
ENSGALG00000006210	127.867	17.087	-2.90367
ENSGALG00000003921	156.932	20.9931	-2.90215
ENSGALG00000013643	18.3271	2.45282	-2.90147
ENSGALG00000027569	194.855	26.1952	-2.89502
ENSGALG00000024004	5.03381	0.679214	-2.88971
ENSGALG00000020160	5.29194	0.719318	-2.87909
ENSGALG00000028117	3.05589	0.422911	-2.85317
ENSGALG00000029027	39.0293	5.42197	-2.84767
ENSGALG00000025745	6.17045	0.866761	-2.83167
ENSGALG00000027703	5.08221	0.72201	-2.81537
ENSGALG00000004167	3.19265	0.454534	-2.8123
ENSGALG00000028095	1.76322	0.251131	-2.8117
ENSGALG00000013327	6.24752	0.890745	-2.8102
ENSGALG00000025926	2.54478	0.366579	-2.79534
ENSGALG00000002771	10.256	1.48177	-2.79109
ENSGALG00000018401	107.687	15.5633	-2.79063
ENSGALG00000028757	56.0851	8.10997	-2.78985
ENSGALG00000025900	14231	2058.42	-2.78943
ENSGALG00000028608	37.1879	5.43152	-2.7754
ENSGALG00000027083	104.922	15.4358	-2.76497
ENSGALG00000025894	679.536	99.9847	-2.76477
ENSGALG00000000287	3.87592	0.576693	-2.74866
ENSGALG00000022338	10.0634	1.503	-2.7432
ENSGALG00000028810	267.206	40.0531	-2.73797
ENSGALG00000026239	24.458	3.70635	-2.72224
ENSGALG00000025382	216.455	32.9757	-2.7146
ENSGALG00000029092	47.5274	7.26929	-2.70887
ENSGALG00000002206	1.75428	0.268492	-2.70792
ENSGALG00000028506	6.76189	1.04006	-2.70075
ENSGALG00000023359	4.69255	0.728633	-2.68711
ENSGALG00000026742	708.27	110.404	-2.68151
ENSGALG00000026207	18.0755	2.81917	-2.68069
ENSGALG00000002033	367.476	57.5377	-2.67507
ENSGALG00000026539	14.9773	2.346	-2.6745
ENSGALG00000026887	35.2137	5.52539	-2.67199
ENSGALG00000002829	1.896	0.301173	-2.6543
ENSGALG00000013992	5.98481	0.966046	-2.63114
ENSGALG00000026175	79.5404	12.8399	-2.63105
ENSGALG00000027107	3.92518	0.63787	-2.62143
ENSGALG00000016325	6.00223	0.977123	-2.61889
ENSGALG00000026523	9215.22	1500.84	-2.61825
ENSGALG00000003852	2.42593	0.397772	-2.60853
ENSGALG00000026762	33.6203	5.52247	-2.60595
ENSGALG00000027059	5.86521	0.964128	-2.60489
ENSGALG00000028371	1.05096e+06	172945	-2.60332
ENSGALG00000028221	6.00655	0.988474	-2.60326
ENSGALG00000029241	2.09924	0.345487	-2.60316
ENSGALG00000002843	14.7073	2.43468	-2.59474
ENSGALG00000007704	79.0871	13.1513	-2.58824
ENSGALG00000029255	1146.46	191.275	-2.58347
ENSGALG00000004078	3.29273	0.550609	-2.58018
ENSGALG00000005615	11.2501	1.88822	-2.57484
ENSGALG00000012277	51.187	8.60665	-2.57225
ENSGALG00000006302	16.9881	2.87139	-2.56471
ENSGALG00000026039	44.3733	7.54024	-2.55701
ENSGALG00000024398	608.003	103.533	-2.55398
ENSGALG00000029166	181.055	30.8959	-2.55095
ENSGALG00000028146	107.459	18.3986	-2.54612
ENSGALG00000011856	16.2085	2.79269	-2.53702
ENSGALG00000028573	17.3302	2.99158	-2.53431
ENSGALG00000026044	47.1442	8.18673	-2.52572
ENSGALG00000028471	61.9704	10.7616	-2.52569
ENSGALG00000004631	7.00516	1.21802	-2.52388
ENSGALG00000026895	10.3262	1.79593	-2.52351
ENSGALG00000001255	21.6059	3.76196	-2.52187
ENSGALG00000017870	288.613	50.2796	-2.52109
ENSGALG00000026754	5100.79	896.352	-2.50858
ENSGALG00000027075	131.844	23.1945	-2.50698
ENSGALG00000021627	6.3453	1.11994	-2.50227
ENSGALG00000027194	97.7806	17.3018	-2.49863
ENSGALG00000002517	59.47	10.5369	-2.49672
ENSGALG00000000514	11.4248	2.02456	-2.49649
ENSGALG00000028037	26.9802	4.78453	-2.49545
ENSGALG00000007418	10.2783	1.82822	-2.49109
ENSGALG00000016510	2.77672	0.495657	-2.48597
ENSGALG00000027446	29.5846	5.32061	-2.47518
ENSGALG00000027582	19.6615	3.54617	-2.47104
ENSGALG00000026205	3251.13	588.398	-2.46608
ENSGALG00000028767	30.3812	5.55119	-2.45231
ENSGALG00000029254	46.8464	8.62998	-2.44051
ENSGALG00000024122	4.84504	0.893277	-2.43933
ENSGALG00000027621	2.59609	0.479681	-2.43619
ENSGALG00000027186	604062	111854	-2.43308
ENSGALG00000026611	5.82645	1.08015	-2.43139
ENSGALG00000001113	135.674	25.1827	-2.42963
ENSGALG00000028843	4038	749.775	-2.42911
ENSGALG00000028937	265.343	49.4155	-2.42482
ENSGALG00000028143	70.591	13.205	-2.4184
ENSGALG00000013698	4.46848	0.839832	-2.41161
ENSGALG00000021314	3.85471	0.725875	-2.40883
ENSGALG00000014171	4.30031	0.815411	-2.39884
ENSGALG00000016035	3.73883	0.709348	-2.39802
ENSGALG00000025911	36.3254	6.89756	-2.39682
ENSGALG00000001926	8.53005	1.62427	-2.39277
ENSGALG00000006883	13.9583	2.65796	-2.39273
ENSGALG00000001886	9.33785	1.7785	-2.39243
ENSGALG00000003625	80.8972	15.4163	-2.39163
ENSGALG00000022134	144.755	27.6278	-2.38942
ENSGALG00000005190	87.3823	16.7357	-2.38441
ENSGALG00000027181	73.6659	14.1943	-2.37569
ENSGALG00000014368	2.75989	0.532873	-2.37275
ENSGALG00000023819	2.40848	0.46511	-2.37248
ENSGALG00000013469	1146.72	222.42	-2.36615
ENSGALG00000000318	21.891	4.25028	-2.36471
ENSGALG00000028523	7.15027	1.39798	-2.35466
ENSGALG00000000308	85.5245	16.8202	-2.34615
ENSGALG00000008087	3.84011	0.757068	-2.34265
ENSGALG00000003245	22.7081	4.50128	-2.3348
ENSGALG00000023142	2.28913	0.454181	-2.33346
ENSGALG00000001091	40.2148	7.9848	-2.3324
ENSGALG00000029269	428.482	85.5556	-2.3243
ENSGALG00000028590	36.7882	7.34747	-2.32392
ENSGALG00000010801	2.13251	0.42618	-2.32302
ENSGALG00000002581	13.3751	2.67476	-2.32207
ENSGALG00000028679	26.9698	5.39564	-2.32148
ENSGALG00000023833	33.3746	6.67713	-2.32145
ENSGALG00000019837	30.0425	6.0174	-2.31979
ENSGALG00000003034	2.46477	0.493798	-2.31946
ENSGALG00000017524	192.69	38.6542	-2.31759
ENSGALG00000014866	4.43648	0.892843	-2.31294
ENSGALG00000000522	26.7591	5.3986	-2.30937
ENSGALG00000000521	59.7871	12.0891	-2.30612
ENSGALG00000027438	41.1372	8.3418	-2.30201
ENSGALG00000023707	12.7938	2.60314	-2.29712
ENSGALG00000003575	55.2517	11.2864	-2.29143
ENSGALG00000028833	5.71765	1.17396	-2.28404
ENSGALG00000026817	2.83813	0.583715	-2.2816
ENSGALG00000024369	4.72959	0.976738	-2.27567
ENSGALG00000026559	38.2919	7.94637	-2.26867
ENSGALG00000004358	15.4475	3.20575	-2.26863
ENSGALG00000017926	279.611	58.0986	-2.26685
ENSGALG00000017528	30.4578	6.32976	-2.26659
ENSGALG00000029153	23.2187	4.82535	-2.26658
ENSGALG00000001921	7.18036	1.49432	-2.26456
ENSGALG00000027679	245.237	51.1409	-2.26163
ENSGALG00000028128	2.66031	0.555562	-2.25957
ENSGALG00000020995	2.25185	0.47073	-2.25814
ENSGALG00000026760	143.31	29.9811	-2.25702
ENSGALG00000012217	21.7749	4.56123	-2.25517
ENSGALG00000010343	96.9414	20.322	-2.25407
ENSGALG00000012229	611.147	128.462	-2.25018
ENSGALG00000028681	4.61392	0.974168	-2.24375
ENSGALG00000003113	2.14896	0.454649	-2.24081
ENSGALG00000001998	20.9713	4.43752	-2.24059
ENSGALG00000003348	148.258	31.3849	-2.23996
ENSGALG00000008581	6.31777	1.34747	-2.22916
ENSGALG00000020009	49.5782	10.5774	-2.22873
ENSGALG00000017810	96.3952	20.5668	-2.22864
ENSGALG00000027535	87.8902	18.8017	-2.22484
ENSGALG00000003986	62.9229	13.5006	-2.22056
ENSGALG00000012269	13.0154	2.79268	-2.2205
ENSGALG00000014498	66.9184	14.4549	-2.21085
ENSGALG00000010153	2.18927	0.473411	-2.20928
ENSGALG00000004469	10.6399	2.3047	-2.20683
ENSGALG00000002541	25.4589	5.51515	-2.2067
ENSGALG00000007840	43.3833	9.42966	-2.20186
ENSGALG00000026786	16.7633	3.64529	-2.2012
ENSGALG00000026173	7.71231	1.67904	-2.19952
ENSGALG00000027161	125.341	27.3447	-2.19652
ENSGALG00000009205	3.70009	0.807924	-2.19527
ENSGALG00000029226	139.575	30.5028	-2.19402
ENSGALG00000006272	3.06126	0.673722	-2.1839
ENSGALG00000012471	22.7566	5.01029	-2.18332
ENSGALG00000026256	70.6881	15.6042	-2.17953
ENSGALG00000000970	4.5535	1.00675	-2.17727
ENSGALG00000004845	17.1766	3.80229	-2.1755
ENSGALG00000028854	40.9243	9.06176	-2.17509
ENSGALG00000008518	30.0726	6.65892	-2.17509
ENSGALG00000028747	36.7259	8.14111	-2.1735
ENSGALG00000026241	3.66421	0.817526	-2.16417
ENSGALG00000004009	5.88392	1.31397	-2.16285
ENSGALG00000014662	24.1627	5.39766	-2.16237
ENSGALG00000027993	13.837	3.11178	-2.15272
ENSGALG00000021525	4.10711	0.928642	-2.14493
ENSGALG00000018760	386.639	87.4356	-2.1447
ENSGALG00000002362	321.588	72.847	-2.14227
ENSGALG00000014555	112.733	25.5682	-2.14049
ENSGALG00000028716	10.7385	2.43864	-2.13865
ENSGALG00000000356	3.12323	0.709672	-2.13781
ENSGALG00000012173	25.7995	5.86581	-2.13694
ENSGALG00000003603	13.8783	3.15563	-2.13683
ENSGALG00000026277	8.0825	1.84432	-2.13171
ENSGALG00000028012	53.2358	12.1687	-2.12922
ENSGALG00000022662	29.2187	6.70673	-2.12321
ENSGALG00000013529	7.47713	1.71737	-2.12228
ENSGALG00000024298	7.37932	1.6978	-2.11982
ENSGALG00000027842	8.24311	1.89828	-2.11849
ENSGALG00000023441	10.0243	2.30938	-2.11793
ENSGALG00000028458	117.115	26.9995	-2.11692
ENSGALG00000016595	30.0764	6.93824	-2.11599
ENSGALG00000008070	29.4988	6.82931	-2.11085
ENSGALG00000000693	25.0559	5.80677	-2.10934
ENSGALG00000003357	61.8221	14.3803	-2.10403
ENSGALG00000000017	6.06479	1.41315	-2.10154
ENSGALG00000023660	10.2485	2.39087	-2.0998
ENSGALG00000011842	81.1092	19.0161	-2.09264
ENSGALG00000027112	3.98365	0.935424	-2.0904
ENSGALG00000026204	2.49797	0.589422	-2.08338
ENSGALG00000028774	2197.87	518.642	-2.0833
ENSGALG00000028462	19.006	4.49682	-2.07948
ENSGALG00000005182	51.9761	12.3235	-2.07643
ENSGALG00000013876	66.2668	15.7236	-2.07535
ENSGALG00000006842	15.2997	3.65487	-2.06561
ENSGALG00000025751	4.10989	0.982688	-2.0643
ENSGALG00000017324	5.86734	1.40307	-2.06412
ENSGALG00000017589	53.8035	12.9421	-2.05563
ENSGALG00000026729	16.6428	4.00671	-2.05441
ENSGALG00000000624	5.4673	1.31693	-2.05365
ENSGALG00000024271	47.3238	11.4144	-2.05171
ENSGALG00000013563	26.6421	6.43187	-2.0504
ENSGALG00000026019	11.089	2.67884	-2.04945
ENSGALG00000005617	3.79181	0.916404	-2.04883
ENSGALG00000007498	34.0039	8.22614	-2.04741
ENSGALG00000028294	2.87087	0.695735	-2.04488
ENSGALG00000028753	170.736	41.4222	-2.04329
ENSGALG00000026374	78.891	19.154	-2.04221
ENSGALG00000008433	4.18411	1.01659	-2.04118
ENSGALG00000020746	38.3973	9.34185	-2.03922
ENSGALG00000028300	33.5719	8.18378	-2.03641
ENSGALG00000003379	19.2841	4.70597	-2.03485
ENSGALG00000010021	9.31322	2.2753	-2.03323
ENSGALG00000025979	10.7293	2.62857	-2.0292
ENSGALG00000010789	5.87255	1.43923	-2.02869
ENSGALG00000007053	357.341	87.7344	-2.02609
ENSGALG00000011335	4.83439	1.19628	-2.01478
ENSGALG00000017493	4.53001	1.12145	-2.01415
ENSGALG00000001020	24.2144	6.00611	-2.01136
ENSGALG00000028508	48.2122	11.9618	-2.01096
ENSGALG00000001238	23.732	5.90214	-2.00752
ENSGALG00000023684	6.62118	1.64752	-2.00679
ENSGALG00000015195	4358.94	1084.8	-2.00655
ENSGALG00000003355	17.7263	4.42682	-2.00155
ENSGALG00000001033	13.4716	3.38332	-1.99342
ENSGALG00000008865	65.5664	16.4698	-1.99313
ENSGALG00000025800	3.69461	0.929098	-1.99152
ENSGALG00000003467	41.566	10.4693	-1.98923
ENSGALG00000027375	4.50327	1.13544	-1.98772
ENSGALG00000029232	887.044	224.648	-1.98134
ENSGALG00000000650	56.6752	14.3669	-1.97997
ENSGALG00000006044	6.60106	1.67556	-1.97806
ENSGALG00000026504	426.216	108.258	-1.97711
ENSGALG00000005150	115.836	29.4572	-1.97539
ENSGALG00000008091	27.3498	6.96379	-1.97359
ENSGALG00000000842	98.2347	25.0637	-1.97064
ENSGALG00000001214	3.88827	0.993951	-1.96788
ENSGALG00000002002	60.6989	15.5244	-1.96713
ENSGALG00000028796	20.9042	5.35111	-1.96588
ENSGALG00000029287	461.086	118.219	-1.96358
ENSGALG00000001989	29.4331	7.56092	-1.96081
ENSGALG00000003878	177.565	45.6812	-1.95868
ENSGALG00000006483	10.1543	2.6176	-1.95577
ENSGALG00000026131	49.5538	12.7934	-1.9536
ENSGALG00000029228	58.3526	15.0818	-1.95199
ENSGALG00000023459	4.4119	1.14046	-1.95178
ENSGALG00000028015	11.4949	2.97165	-1.95167
ENSGALG00000001204	10.1965	2.63621	-1.95154
ENSGALG00000006608	17.7181	4.58352	-1.9507
ENSGALG00000000742	20.5065	5.3182	-1.94707
ENSGALG00000001465	1737.24	450.712	-1.94652
ENSGALG00000027725	37.3066	9.68682	-1.94534
ENSGALG00000026433	9.577	2.49085	-1.94294
ENSGALG00000028285	11.1419	2.90382	-1.93998
ENSGALG00000026095	44.8428	11.6935	-1.93917
ENSGALG00000005852	15.8209	4.12753	-1.93848
ENSGALG00000006464	20.6324	5.38506	-1.93788
ENSGALG00000028109	27.2816	7.13824	-1.93429
ENSGALG00000028550	14.1109	3.70337	-1.9299
ENSGALG00000025712	32.0862	8.42233	-1.92966
ENSGALG00000023786	16.1948	4.25227	-1.92923
ENSGALG00000014328	19.4861	5.12164	-1.92777
ENSGALG00000007585	10.0811	2.65745	-1.92354
ENSGALG00000026447	103.572	27.3148	-1.92288
ENSGALG00000027238	37.7615	9.99343	-1.91786
ENSGALG00000002595	467.557	123.79	-1.91725
ENSGALG00000000456	139.751	37.026	-1.91625
ENSGALG00000022850	22.7452	6.02705	-1.91603
ENSGALG00000000374	33.5292	8.89066	-1.91505
ENSGALG00000027859	1126.97	299.044	-1.91402
ENSGALG00000008291	22.5778	5.99873	-1.91217
ENSGALG00000027357	57.7979	15.4078	-1.90735
ENSGALG00000014387	46.4926	12.3967	-1.90705
ENSGALG00000016130	3.75173	1.00134	-1.90563
ENSGALG00000005849	290.549	77.7189	-1.90245
ENSGALG00000025541	12.7332	3.41025	-1.90064
ENSGALG00000000935	55.0295	14.7485	-1.89963
ENSGALG00000002749	14.9996	4.03559	-1.89407
ENSGALG00000007383	108.345	29.1558	-1.89378
ENSGALG00000001634	2449.63	660.765	-1.89035
ENSGALG00000006841	112.944	30.4834	-1.88952
ENSGALG00000013916	128.901	34.7903	-1.8895
ENSGALG00000015419	4.93049	1.33369	-1.8863
ENSGALG00000001658	1577.24	426.935	-1.88532
ENSGALG00000020320	9.27826	2.51179	-1.88514
ENSGALG00000023541	73.5408	19.9275	-1.88378
ENSGALG00000026796	29.8595	8.09633	-1.88285
ENSGALG00000028891	239.495	64.9568	-1.88244
ENSGALG00000000433	51.6112	14.0138	-1.88083
ENSGALG00000013828	5.61232	1.52475	-1.88002
ENSGALG00000021636	50.8855	13.8267	-1.8798
ENSGALG00000029271	13.3692	3.63346	-1.87949
ENSGALG00000005063	38.0955	10.3538	-1.87947
ENSGALG00000028806	40.6703	11.0548	-1.8793
ENSGALG00000007526	4.59637	1.24947	-1.87917
ENSGALG00000021658	3.77627	1.0272	-1.87824
ENSGALG00000002704	6.32655	1.72191	-1.87741
ENSGALG00000028474	12.2529	3.3362	-1.87685
ENSGALG00000000542	331.101	90.3625	-1.87348
ENSGALG00000002681	62.3883	17.0445	-1.87197
ENSGALG00000002521	12.6975	3.47613	-1.86899
ENSGALG00000013423	15.8707	4.34854	-1.86776
ENSGALG00000028358	248.485	68.1421	-1.86654
ENSGALG00000025773	106.5	29.2759	-1.86306
ENSGALG00000007205	598.816	164.636	-1.86283
ENSGALG00000000436	56.1445	15.4572	-1.86086
ENSGALG00000004860	22.1786	6.10732	-1.86056
ENSGALG00000004505	9.39954	2.59395	-1.85744
ENSGALG00000008746	35.5774	9.82792	-1.856
ENSGALG00000022570	89.6018	24.9061	-1.84703
ENSGALG00000028734	279.972	77.9971	-1.84379
ENSGALG00000026343	374.836	104.457	-1.84335
ENSGALG00000013242	69.4	19.3542	-1.84229
ENSGALG00000001385	14.8966	4.15448	-1.84224
ENSGALG00000008575	162.77	45.4385	-1.84085
ENSGALG00000026988	33.1622	9.28715	-1.83623
ENSGALG00000023655	3.47292	0.972703	-1.83608
ENSGALG00000016172	4667.02	1310.66	-1.83221
ENSGALG00000023982	4.47169	1.2578	-1.82991
ENSGALG00000020997	13.938	3.92698	-1.82753
ENSGALG00000027546	11.2193	3.16642	-1.82506
ENSGALG00000013883	44.8401	12.6655	-1.82388
ENSGALG00000006792	15.2643	4.31243	-1.82359
ENSGALG00000007900	39.5727	11.1926	-1.82195
ENSGALG00000027998	20.4778	5.79265	-1.82176
ENSGALG00000026102	41.1928	11.6715	-1.8194
ENSGALG00000002412	20.7683	5.88846	-1.81842
ENSGALG00000027767	19.9686	5.67404	-1.81529
ENSGALG00000028724	52.3845	14.8861	-1.81517
ENSGALG00000007286	13.5237	3.84353	-1.81498
ENSGALG00000022149	7.51827	2.13768	-1.81435
ENSGALG00000025698	16477.7	4685.78	-1.81415
ENSGALG00000019836	4.19696	1.19419	-1.81332
ENSGALG00000026495	667.942	190.314	-1.81134
ENSGALG00000027105	9.71632	2.76957	-1.81075
ENSGALG00000002853	14.4926	4.14225	-1.80683
ENSGALG00000028084	35.4336	10.1652	-1.80149
ENSGALG00000026441	24.8132	7.12354	-1.80044
ENSGALG00000007096	9.61059	2.76052	-1.79969
ENSGALG00000025937	69.4076	19.9678	-1.79742
ENSGALG00000019445	328.549	94.6718	-1.7951
ENSGALG00000023237	7.21725	2.08138	-1.79391
ENSGALG00000025973	87.5847	25.3775	-1.78713
ENSGALG00000011822	14.115	4.09392	-1.78568
ENSGALG00000012169	337.593	97.9831	-1.78468
ENSGALG00000026731	45.2675	13.1475	-1.78369
ENSGALG00000000719	1502.35	436.963	-1.78164
ENSGALG00000011409	114.941	33.4562	-1.78055
ENSGALG00000026798	25.8117	7.54018	-1.77536
ENSGALG00000007267	41.1232	12.0269	-1.77369
ENSGALG00000027547	4486.06	1314.02	-1.77146
ENSGALG00000026732	110.864	32.5012	-1.77023
ENSGALG00000026348	1502.36	440.99	-1.76841
ENSGALG00000028844	14.0463	4.12766	-1.7668
ENSGALG00000025680	110.11	32.3879	-1.76541
ENSGALG00000007341	17.3931	5.11745	-1.76502
ENSGALG00000029286	374.366	110.273	-1.76337
ENSGALG00000006547	6.49081	1.9125	-1.76294
ENSGALG00000003215	72.2116	21.3348	-1.75902
ENSGALG00000002986	5.92752	1.75308	-1.75753
ENSGALG00000025960	4.17182	1.23447	-1.75678
ENSGALG00000024104	8.06795	2.38902	-1.75578
ENSGALG00000017627	21.5166	6.37512	-1.75493
ENSGALG00000028195	3.48886	1.03479	-1.75342
ENSGALG00000014121	142.387	42.3106	-1.75073
ENSGALG00000001572	31.7073	9.4232	-1.75053
ENSGALG00000013784	12.4369	3.70125	-1.74854
ENSGALG00000027581	26.5356	7.90121	-1.74779
ENSGALG00000026792	4.35835	1.29849	-1.74695
ENSGALG00000006853	54.2631	16.1692	-1.74672
ENSGALG00000013350	4.05302	1.20846	-1.74583
ENSGALG00000002212	7.39564	2.20649	-1.74492
ENSGALG00000029227	72.553	21.6824	-1.74251
ENSGALG00000008239	62.0892	18.5661	-1.74167
ENSGALG00000017419	22.2144	6.64554	-1.74104
ENSGALG00000002932	992.831	297.303	-1.73961
ENSGALG00000025794	8773.51	2627.29	-1.73958
ENSGALG00000007945	6.26479	1.87708	-1.73878
ENSGALG00000006936	4.81703	1.44367	-1.7384
ENSGALG00000012466	66.4211	19.9449	-1.73562
ENSGALG00000016724	38.1534	11.4587	-1.73537
ENSGALG00000023973	268.863	80.8143	-1.73419
ENSGALG00000028513	102.665	30.9044	-1.73206
ENSGALG00000026435	7.47564	2.25048	-1.73197
ENSGALG00000001483	3.67108	1.10604	-1.7308
ENSGALG00000028649	65.2402	19.6696	-1.72979
ENSGALG00000028189	8.35657	2.52267	-1.72796
ENSGALG00000005487	25.7308	7.76848	-1.72779
ENSGALG00000007737	64.679	19.528	-1.72776
ENSGALG00000011918	29.18	8.8127	-1.72733
ENSGALG00000005895	4.19277	1.26848	-1.72481
ENSGALG00000021242	39.1537	11.8667	-1.72223
ENSGALG00000026910	83.42	25.2924	-1.72169
ENSGALG00000028597	20.8401	6.32107	-1.72112
ENSGALG00000029177	14.1433	4.29034	-1.72096
ENSGALG00000004931	21.8836	6.63932	-1.72074
ENSGALG00000008368	10.6595	3.23837	-1.7188
ENSGALG00000028866	27.755	8.45256	-1.71528
ENSGALG00000028427	8.45406	2.57472	-1.71523
ENSGALG00000002722	9.65169	2.94628	-1.71189
ENSGALG00000006651	3.93266	1.20053	-1.71184
ENSGALG00000027268	49.7701	15.1974	-1.71145
ENSGALG00000011747	17.0258	5.20057	-1.71099
ENSGALG00000010089	5.23391	1.60292	-1.70718
ENSGALG00000022641	30.5571	9.36295	-1.70647
ENSGALG00000006106	11.9322	3.65943	-1.70517
ENSGALG00000000059	344.838	105.788	-1.70474
ENSGALG00000010645	6.83166	2.09651	-1.70425
ENSGALG00000025893	27.64	8.48557	-1.70367
ENSGALG00000006688	12.9559	3.97755	-1.70366
ENSGALG00000003933	99.9303	30.6926	-1.70303
ENSGALG00000002397	18.9355	5.81938	-1.70215
ENSGALG00000028166	28.5862	8.78768	-1.70176
ENSGALG00000021212	8.71214	2.68049	-1.70053
ENSGALG00000028003	78.8439	24.3	-1.69804
ENSGALG00000026857	4.8025	1.48194	-1.6963
ENSGALG00000026847	14.994	4.63071	-1.69508
ENSGALG00000027611	69.0976	21.3446	-1.69476
ENSGALG00000005171	11.9475	3.69934	-1.69137
ENSGALG00000006073	109.088	33.7907	-1.69079
ENSGALG00000028442	18.4867	5.7389	-1.68764
ENSGALG00000029000	7.14349	2.2209	-1.68549
ENSGALG00000002500	22.2615	6.92209	-1.68527
ENSGALG00000007926	93.4551	29.1038	-1.68307
ENSGALG00000027576	6.46898	2.01874	-1.68008
ENSGALG00000026481	1171.85	365.728	-1.67995
ENSGALG00000027754	13.9426	4.35683	-1.67815
ENSGALG00000011619	32.0589	10.0282	-1.67667
ENSGALG00000028924	3271.31	1024.09	-1.67552
ENSGALG00000026713	324.145	101.49	-1.67531
ENSGALG00000028347	9.46516	2.96494	-1.67463
ENSGALG00000007197	32.9344	10.3444	-1.67075
ENSGALG00000029233	131.076	41.1807	-1.67037
ENSGALG00000024272	69.1738	21.7372	-1.67006
ENSGALG00000014513	10.9298	3.43569	-1.6696
ENSGALG00000028451	1467.42	461.829	-1.66786
ENSGALG00000025557	138.459	43.6492	-1.66543
ENSGALG00000006303	15.9262	5.0211	-1.66533
ENSGALG00000027656	5.06289	1.59921	-1.66261
ENSGALG00000021616	60.637	19.1679	-1.6615
ENSGALG00000027361	39.3894	12.4791	-1.6583
ENSGALG00000013480	19.6665	6.23518	-1.65724
ENSGALG00000029054	64.012	20.3041	-1.65657
ENSGALG00000013597	39.5924	12.5599	-1.6564
ENSGALG00000008677	27.3135	8.66598	-1.65618
ENSGALG00000008597	26.8279	8.52296	-1.65431
ENSGALG00000000920	4.0635	1.29228	-1.6528
ENSGALG00000028437	4.46852	1.42295	-1.65091
ENSGALG00000004622	6.35775	2.02938	-1.64748
ENSGALG00000028784	35.0656	11.1976	-1.64687
ENSGALG00000021362	39.973	12.8011	-1.64276
ENSGALG00000010553	27.4517	8.79208	-1.64262
ENSGALG00000027214	119.842	38.4131	-1.64146
ENSGALG00000007650	43.0112	13.812	-1.63879
ENSGALG00000024367	9.93041	3.19196	-1.63741
ENSGALG00000007124	13.8296	4.45091	-1.63559
ENSGALG00000027819	1505.6	484.703	-1.63516
ENSGALG00000017611	86.0429	27.7306	-1.63358
ENSGALG00000010996	54.888	17.7212	-1.63101
ENSGALG00000023607	13.0807	4.22429	-1.63065
ENSGALG00000025981	40.5333	13.122	-1.62712
ENSGALG00000026957	16.0278	5.19093	-1.62651
ENSGALG00000006179	1910.41	618.744	-1.62647
ENSGALG00000026077	616.884	199.874	-1.6259
ENSGALG00000006736	6.30043	2.042	-1.62547
ENSGALG00000028066	1916.86	622.411	-1.62281
ENSGALG00000004926	6.53982	2.12369	-1.62268
ENSGALG00000003210	13.2093	4.29939	-1.61934
ENSGALG00000008613	165.833	53.9785	-1.61927
ENSGALG00000012833	31.5039	10.2566	-1.61898
ENSGALG00000023314	37.7876	12.323	-1.61656
ENSGALG00000013191	62.5125	20.4146	-1.61455
ENSGALG00000026503	120.876	39.4803	-1.61433
ENSGALG00000011326	11.8871	3.88516	-1.61335
ENSGALG00000007619	66.9057	21.8758	-1.61279
ENSGALG00000005010	5.50247	1.79981	-1.61223
ENSGALG00000026065	30.0408	9.86751	-1.60617
ENSGALG00000029152	5.71315	1.87794	-1.60514
ENSGALG00000027784	9.42774	3.10118	-1.6041
ENSGALG00000027946	9.02441	2.96918	-1.60377
ENSGALG00000003549	14.9664	4.92663	-1.60305
ENSGALG00000003971	605.106	199.569	-1.6003
ENSGALG00000029109	24.3751	8.0409	-1.59998
ENSGALG00000000817	4.36032	1.43952	-1.59885
ENSGALG00000000540	4.46059	1.47369	-1.5978
ENSGALG00000002427	7.0657	2.33637	-1.59656
ENSGALG00000001184	18.1287	6.00251	-1.59463
ENSGALG00000018770	7.18116	2.3821	-1.59199
ENSGALG00000026282	46.7852	15.5197	-1.59195
ENSGALG00000001162	55.6551	18.4692	-1.59139
ENSGALG00000028686	8.43927	2.8047	-1.58927
ENSGALG00000003360	5.46318	1.81792	-1.58745
ENSGALG00000001309	21.0321	6.99914	-1.58734
ENSGALG00000023294	1444.94	481.033	-1.5868
ENSGALG00000028145	11.3837	3.79993	-1.58293
ENSGALG00000001330	72.9541	24.3834	-1.58109
ENSGALG00000014542	15.2446	5.0964	-1.58075
ENSGALG00000006211	41.5896	13.9199	-1.57908
ENSGALG00000000641	16.9823	5.70079	-1.5748
ENSGALG00000017380	234.939	78.9165	-1.57389
ENSGALG00000009054	44.7296	15.0342	-1.57298
ENSGALG00000006447	235.032	79.1762	-1.56972
ENSGALG00000009703	76.3515	25.7596	-1.56755
ENSGALG00000027418	19.1888	6.47733	-1.56679
ENSGALG00000006714	10.7473	3.6281	-1.56669
ENSGALG00000026129	36.1232	12.1958	-1.56654
ENSGALG00000001809	4.65642	1.57492	-1.56394
ENSGALG00000028499	50.949	17.2366	-1.56358
ENSGALG00000007807	22.3813	7.57593	-1.5628
ENSGALG00000024261	51.92	17.5789	-1.56244
ENSGALG00000004588	316.174	107.143	-1.56118
ENSGALG00000008713	15.2873	5.18194	-1.56077
ENSGALG00000000495	34.9596	11.86	-1.55959
ENSGALG00000028262	11.3141	3.84225	-1.5581
ENSGALG00000026818	19.7522	6.72099	-1.55527
ENSGALG00000018877	211.035	71.8171	-1.55508
ENSGALG00000014154	33.22	11.3077	-1.55474
ENSGALG00000026965	30.4431	10.3667	-1.55416
ENSGALG00000027411	9.70949	3.309	-1.553
ENSGALG00000028992	291.442	99.3356	-1.55283
ENSGALG00000002644	1024.23	350.002	-1.54911
ENSGALG00000006691	157.048	53.6708	-1.54899
ENSGALG00000024296	62.9829	21.5321	-1.54847
ENSGALG00000003250	18.3479	6.28121	-1.5465
ENSGALG00000027387	7.87038	2.69501	-1.54614
ENSGALG00000021027	6.69127	2.29164	-1.5459
ENSGALG00000003422	33.1546	11.3706	-1.5439
ENSGALG00000009475	6.86847	2.36004	-1.54118
ENSGALG00000028970	49.0027	16.8592	-1.53933
ENSGALG00000002279	9.86226	3.39713	-1.5376
ENSGALG00000002473	49.5567	17.0796	-1.53681
ENSGALG00000028249	36.3298	12.547	-1.53381
ENSGALG00000029262	553.53	191.376	-1.53225
ENSGALG00000020747	7.34728	2.54031	-1.5322
ENSGALG00000025787	17.0326	5.89325	-1.53116
ENSGALG00000011897	24.987	8.66255	-1.52831
ENSGALG00000028204	406.764	141.421	-1.52419
ENSGALG00000027021	4.72836	1.64534	-1.52296
ENSGALG00000024259	21.5799	7.50991	-1.52282
ENSGALG00000013232	21.4297	7.4645	-1.52149
ENSGALG00000028472	40.9174	14.2608	-1.52066
ENSGALG00000001597	72.8959	25.4138	-1.52023
ENSGALG00000022603	10.7672	3.75609	-1.51934
ENSGALG00000000794	23.8681	8.3274	-1.51915
ENSGALG00000026517	15.2153	5.31076	-1.51853
ENSGALG00000000775	9.27785	3.24369	-1.51615
ENSGALG00000019864	19.6099	6.85792	-1.51574
ENSGALG00000027677	87.3113	30.5492	-1.51504
ENSGALG00000008920	9.57201	3.3496	-1.51483
ENSGALG00000027614	12.6399	4.4295	-1.51277
ENSGALG00000011866	10.6717	3.73983	-1.51275
ENSGALG00000024346	33.8064	11.8549	-1.51182
ENSGALG00000010124	2042.72	716.328	-1.5118
ENSGALG00000008367	73.4897	25.8403	-1.50792
ENSGALG00000013821	5.37124	1.88871	-1.50785
ENSGALG00000006561	65.7147	23.1124	-1.50755
ENSGALG00000026634	251.961	88.6666	-1.50674
ENSGALG00000010637	7.96605	2.81057	-1.503
ENSGALG00000000349	60.2664	21.2782	-1.50198
ENSGALG00000002210	391.129	138.17	-1.5012
ENSGALG00000011229	381.471	134.768	-1.50109
ENSGALG00000027909	16.8178	5.94283	-1.50077
ENSGALG00000027983	19.3351	6.83568	-1.50006
ENSGALG00000018810	71.3115	25.2569	-1.49746
ENSGALG00000026218	18.8347	6.68144	-1.49516
ENSGALG00000021692	153.377	54.5007	-1.49273
ENSGALG00000003772	33.5844	11.967	-1.48873
ENSGALG00000001096	303.977	108.374	-1.48795
ENSGALG00000026234	13.6218	4.86088	-1.48662
ENSGALG00000029243	799.766	285.78	-1.48467
ENSGALG00000016392	523.674	187.223	-1.48391
ENSGALG00000026423	29.8395	10.6698	-1.48368
ENSGALG00000029016	51.7954	18.524	-1.48343
ENSGALG00000007513	23.4274	8.38126	-1.48296
ENSGALG00000028880	102.119	36.5649	-1.48173
ENSGALG00000007699	1030.76	369.107	-1.48159
ENSGALG00000007536	5.78994	2.0738	-1.48127
ENSGALG00000006149	20.4939	7.36665	-1.47611
ENSGALG00000012488	74.4019	26.7777	-1.47431
ENSGALG00000016131	329.239	118.567	-1.47343
ENSGALG00000009978	21.5814	7.77223	-1.47339
ENSGALG00000016007	170.03	61.2929	-1.472
ENSGALG00000001242	19.4407	7.01037	-1.47152
ENSGALG00000022166	8.76621	3.16329	-1.47053
ENSGALG00000011945	12.8441	4.63555	-1.47029
ENSGALG00000005090	17.4804	6.31434	-1.46903
ENSGALG00000006649	47.8836	17.3215	-1.46696
ENSGALG00000024418	41.2189	14.9491	-1.46325
ENSGALG00000013787	64.767	23.491	-1.46315
ENSGALG00000028110	18.0414	6.56117	-1.45929
ENSGALG00000007742	26.1344	9.52045	-1.45685
ENSGALG00000007093	15.7695	5.74658	-1.45636
ENSGALG00000011289	7.62136	2.77864	-1.45567
ENSGALG00000000891	8.5027	3.10025	-1.45554
ENSGALG00000000129	18.0192	6.57645	-1.45416
ENSGALG00000014309	284.068	103.695	-1.45389
ENSGALG00000027762	18.5628	6.7779	-1.45351
ENSGALG00000008110	10.2215	3.7352	-1.45236
ENSGALG00000022892	30.8417	11.2776	-1.45142
ENSGALG00000007964	24.4476	8.94463	-1.4506
ENSGALG00000019663	5.89889	2.15984	-1.44952
ENSGALG00000008931	45.1354	16.544	-1.44795
ENSGALG00000027933	16.5068	6.05736	-1.4463
ENSGALG00000003389	9.36359	3.43741	-1.44574
ENSGALG00000008022	16.7476	6.15257	-1.44469
ENSGALG00000001355	43.7481	16.0931	-1.44277
ENSGALG00000004799	5.26038	1.93815	-1.44048
ENSGALG00000003696	7.53746	2.77723	-1.44043
ENSGALG00000004410	36.8401	13.5746	-1.44037
ENSGALG00000004183	7.17073	2.64347	-1.43969
ENSGALG00000029242	9.61846	3.5461	-1.43957
ENSGALG00000003577	10.7753	3.97437	-1.43893
ENSGALG00000001156	5.47157	2.02127	-1.4367
ENSGALG00000008623	11.1191	4.10756	-1.43669
ENSGALG00000006463	243.629	90.0969	-1.43514
ENSGALG00000008925	87.7721	32.5055	-1.43308
ENSGALG00000005614	9.68884	3.58945	-1.43256
ENSGALG00000012230	8.00521	2.96592	-1.43246
ENSGALG00000001823	66.3507	24.5949	-1.43175
ENSGALG00000025814	204.899	75.9655	-1.4315
ENSGALG00000026809	127.504	47.296	-1.43075
ENSGALG00000025844	59.1411	21.9766	-1.4282
ENSGALG00000028369	15.8572	5.89422	-1.42777
ENSGALG00000003563	23.9541	8.90602	-1.42742
ENSGALG00000025846	15.3012	5.70232	-1.42403
ENSGALG00000007465	14.3416	5.35042	-1.42248
ENSGALG00000025977	134.85	50.3124	-1.42237
ENSGALG00000002463	5.63843	2.10408	-1.4221
ENSGALG00000028318	13.1888	4.92282	-1.42175
ENSGALG00000011951	1471.03	549.202	-1.42141
ENSGALG00000008125	1263.68	472.057	-1.4206
ENSGALG00000024101	25.4152	9.51764	-1.41701
ENSGALG00000003682	12.1415	4.54862	-1.41644
ENSGALG00000026926	9.21318	3.45195	-1.41629
ENSGALG00000027928	14.7696	5.53481	-1.41603
ENSGALG00000004321	13.3826	5.01657	-1.41559
ENSGALG00000025863	420.813	157.953	-1.41368
ENSGALG00000003018	7.75665	2.9125	-1.41318
ENSGALG00000000141	23.9064	8.9801	-1.41259
ENSGALG00000004203	44.4867	16.7116	-1.41253
ENSGALG00000002813	2092.27	786.434	-1.41167
ENSGALG00000008212	1574.39	592.249	-1.41052
ENSGALG00000006760	21.3329	8.03239	-1.40918
ENSGALG00000025802	10.3381	3.89461	-1.40843
ENSGALG00000003630	168.297	63.4035	-1.40837
ENSGALG00000027416	10.1354	3.82279	-1.4067
ENSGALG00000005980	198.772	75.0003	-1.40615
ENSGALG00000014317	6.2381	2.3539	-1.40605
ENSGALG00000004871	3013.4	1137.11	-1.40602
ENSGALG00000011896	21.1847	7.9947	-1.40591
ENSGALG00000011358	43.2826	16.3404	-1.40534
ENSGALG00000025964	9.39269	3.54677	-1.40503
ENSGALG00000025930	28.7667	10.8629	-1.40499
ENSGALG00000026108	525.359	198.46	-1.40446
ENSGALG00000029062	59.0335	22.3191	-1.40325
ENSGALG00000026315	17.3757	6.583	-1.40025
ENSGALG00000003991	37.3381	14.1576	-1.39907
ENSGALG00000001655	36.5137	13.8637	-1.39712
ENSGALG00000027482	28.2326	10.7247	-1.39642
ENSGALG00000012291	92.1379	35.0377	-1.39489
ENSGALG00000011625	34.21	13.0265	-1.39297
ENSGALG00000008424	403.569	153.834	-1.39144
ENSGALG00000006077	41.1189	15.6782	-1.39105
ENSGALG00000023364	40.1449	15.3246	-1.38937
ENSGALG00000025650	57.779	22.0799	-1.38781
ENSGALG00000028985	5.82395	2.2256	-1.38781
ENSGALG00000026223	10.893	4.16428	-1.38726
ENSGALG00000002485	24.9295	9.53238	-1.38695
ENSGALG00000004831	1740.83	666.276	-1.38559
ENSGALG00000023447	53.1599	20.3513	-1.38522
ENSGALG00000003067	39.8006	15.2417	-1.38477
ENSGALG00000013383	16.5592	6.34808	-1.38324
ENSGALG00000011648	13.0966	5.03267	-1.37979
ENSGALG00000011553	7.72464	2.96899	-1.37949
ENSGALG00000027142	716.245	275.352	-1.37918
ENSGALG00000027807	611.481	235.222	-1.37828
ENSGALG00000029231	1768.31	680.576	-1.37754
ENSGALG00000006278	21.9065	8.43422	-1.37703
ENSGALG00000005948	1508.6	581.143	-1.37625
ENSGALG00000015189	34.1004	13.1438	-1.3754
ENSGALG00000014589	60.5214	23.3503	-1.37401
ENSGALG00000029261	48.4367	18.6888	-1.37393
ENSGALG00000001592	53.8949	20.8401	-1.37079
ENSGALG00000007505	16.4943	6.37869	-1.37064
ENSGALG00000000238	16.7198	6.46851	-1.37005
ENSGALG00000028409	137.441	53.2051	-1.36917
ENSGALG00000007520	25.773	9.98168	-1.36851
ENSGALG00000028024	10.4713	4.05666	-1.36807
ENSGALG00000003651	13.6876	5.31108	-1.3658
ENSGALG00000004525	15.3419	5.95358	-1.36565
ENSGALG00000009829	1058.03	411.364	-1.3629
ENSGALG00000010349	15.1331	5.88536	-1.3625
ENSGALG00000027156	18.0683	7.0325	-1.36135
ENSGALG00000024039	12.7554	4.96962	-1.3599
ENSGALG00000012687	55.7064	21.7111	-1.35941
ENSGALG00000029009	5251.7	2050.12	-1.35707
ENSGALG00000022713	7.65177	2.98723	-1.35698
ENSGALG00000000905	105.486	41.2328	-1.35518
ENSGALG00000008819	7.89289	3.08958	-1.35314
ENSGALG00000026437	16.6797	6.53627	-1.35156
ENSGALG00000026530	197.219	77.3728	-1.3499
ENSGALG00000016425	15.0482	5.9155	-1.34702
ENSGALG00000004927	54.9817	21.6234	-1.34636
ENSGALG00000012251	12.9948	5.11166	-1.34607
ENSGALG00000002495	381.722	150.246	-1.3452
ENSGALG00000007470	57.2777	22.5567	-1.34442
ENSGALG00000007848	10.8664	4.2813	-1.34376
ENSGALG00000001422	21.0681	8.312	-1.34179
ENSGALG00000002393	16.4048	6.47715	-1.34069
ENSGALG00000006777	30.9696	12.2466	-1.33848
ENSGALG00000028531	24.7547	9.80161	-1.33661
ENSGALG00000022950	39.5291	15.6693	-1.33498
ENSGALG00000026752	22.954	9.10211	-1.33447
ENSGALG00000003973	204.868	81.2598	-1.33408
ENSGALG00000001039	494.628	196.213	-1.33393
ENSGALG00000019796	15.4559	6.13177	-1.33379
ENSGALG00000008315	15.8169	6.2843	-1.33165
ENSGALG00000004198	13.6129	5.40941	-1.33143
ENSGALG00000005749	210.124	83.5003	-1.33139
ENSGALG00000017379	10.0089	3.9789	-1.33084
ENSGALG00000000419	42.456	16.8781	-1.33082
ENSGALG00000011355	37.9052	15.0758	-1.33016
ENSGALG00000005227	17.1054	6.81015	-1.32869
ENSGALG00000007490	11.4061	4.54865	-1.3263
ENSGALG00000028112	126.574	50.4831	-1.32611
ENSGALG00000000122	1060.43	423.088	-1.32562
ENSGALG00000000638	20.5957	8.23365	-1.32274
ENSGALG00000004509	1558.04	623.3	-1.32173
ENSGALG00000028719	10.2819	4.11507	-1.32111
ENSGALG00000027912	38.7598	15.5476	-1.31787
ENSGALG00000008480	19.5022	7.82347	-1.31776
ENSGALG00000007891	19.7574	7.9271	-1.31753
ENSGALG00000028537	311.101	124.9	-1.31661
ENSGALG00000003197	1390.57	558.609	-1.31577
ENSGALG00000008066	403.575	162.282	-1.31433
ENSGALG00000025927	60.7766	24.4641	-1.31285
ENSGALG00000013411	14.7989	5.95714	-1.3128
ENSGALG00000023857	11.7146	4.71618	-1.31262
ENSGALG00000025809	9.43066	3.79732	-1.31238
ENSGALG00000007271	9.61329	3.87757	-1.30988
ENSGALG00000007711	1023.87	413.479	-1.30814
ENSGALG00000019017	57.4344	23.1946	-1.30813
ENSGALG00000001555	29.7003	12.0011	-1.3073
ENSGALG00000013852	11.4678	4.64553	-1.30368
ENSGALG00000004999	13.1891	5.34636	-1.30271
ENSGALG00000029181	9.78955	3.97834	-1.29908
ENSGALG00000002426	10.5024	4.26816	-1.29903
ENSGALG00000011570	61.2913	24.9227	-1.29822
ENSGALG00000029263	148.079	60.2331	-1.29774
ENSGALG00000009501	17.4754	7.11582	-1.29623
ENSGALG00000021364	15.4587	6.30307	-1.29429
ENSGALG00000027303	559.731	228.285	-1.2939
ENSGALG00000027906	11.9571	4.88848	-1.29041
ENSGALG00000028618	33.7226	13.792	-1.28989
ENSGALG00000026380	24.8644	10.1721	-1.28947
ENSGALG00000008409	64.8567	26.5789	-1.28697
ENSGALG00000027648	28.2998	11.604	-1.28617
ENSGALG00000005727	52.8629	21.7061	-1.28416
ENSGALG00000017330	1354.68	556.407	-1.28374
ENSGALG00000016162	18.2354	7.49031	-1.28364
ENSGALG00000006367	29.5534	12.1475	-1.28267
ENSGALG00000017553	25.1494	10.3438	-1.28176
ENSGALG00000002849	30.7256	12.6392	-1.28153
ENSGALG00000002881	37.3782	15.386	-1.28058
ENSGALG00000002868	788.643	324.648	-1.2805
ENSGALG00000004362	32.466	13.4032	-1.27636
ENSGALG00000027193	11.6219	4.79834	-1.27624
ENSGALG00000007350	35.6553	14.7268	-1.27567
ENSGALG00000012172	864.551	357.101	-1.27562
ENSGALG00000021634	10.619	4.39656	-1.27221
ENSGALG00000007863	259.034	107.32	-1.27122
ENSGALG00000014833	1275.87	528.728	-1.27088
ENSGALG00000008806	774.146	320.833	-1.27079
ENSGALG00000024295	50.4544	20.9326	-1.26923
ENSGALG00000010442	22.4644	9.33708	-1.2666
ENSGALG00000027607	29.8114	12.4129	-1.26403
ENSGALG00000000201	13.8619	5.77448	-1.26336
ENSGALG00000027746	17.7115	7.38157	-1.26269
ENSGALG00000002990	250.048	104.459	-1.25927
ENSGALG00000001723	11.7868	4.92586	-1.25872
ENSGALG00000002421	14.5339	6.08475	-1.25615
ENSGALG00000027497	11.5267	4.82805	-1.25547
ENSGALG00000028600	1722.13	722.742	-1.25264
ENSGALG00000010750	29.424	12.3498	-1.25251
ENSGALG00000022539	428.496	180.008	-1.25122
ENSGALG00000003795	26.678	11.2168	-1.24998
ENSGALG00000020330	18.3322	7.71101	-1.24939
ENSGALG00000004705	67.9265	28.5926	-1.24833
ENSGALG00000013639	19.0153	8.01846	-1.24576
ENSGALG00000001007	91.7675	38.7059	-1.24543
ENSGALG00000029172	34.8959	14.7222	-1.24506
ENSGALG00000028119	42.8507	18.1415	-1.24002
ENSGALG00000001168	17.276	7.31982	-1.23889
ENSGALG00000000904	17.0379	7.21964	-1.23875
ENSGALG00000009093	15.7987	6.69668	-1.23829
ENSGALG00000002605	78.8863	33.5781	-1.23225
ENSGALG00000005127	61.2893	26.0908	-1.2321
ENSGALG00000027588	23.1951	9.87838	-1.23147
ENSGALG00000007237	43.3122	18.4769	-1.22905
ENSGALG00000029274	100.193	42.7432	-1.22901
ENSGALG00000013507	12.8459	5.48244	-1.22842
ENSGALG00000008151	66.4322	28.3659	-1.22773
ENSGALG00000016232	1211.04	517.513	-1.22658
ENSGALG00000022991	22.8358	9.79718	-1.22086
ENSGALG00000000040	14.7018	6.30909	-1.22049
ENSGALG00000026778	86.1867	37.0142	-1.21939
ENSGALG00000015339	840.007	360.823	-1.21911
ENSGALG00000011523	1373.57	590.204	-1.21864
ENSGALG00000028201	27.6763	11.9121	-1.21622
ENSGALG00000008506	24.2181	10.4419	-1.2137
ENSGALG00000027126	42.8494	18.5014	-1.21164
ENSGALG00000025756	18.9781	8.19859	-1.21089
ENSGALG00000027506	52.8525	22.8389	-1.21048
ENSGALG00000010298	49.2493	21.3106	-1.20854
ENSGALG00000028957	39.027	16.9073	-1.20683
ENSGALG00000023975	23.1328	10.0217	-1.20681
ENSGALG00000007035	34.6241	15.0309	-1.20384
ENSGALG00000008534	20.7154	8.99879	-1.2029
ENSGALG00000018595	22.6497	9.84414	-1.20215
ENSGALG00000011324	40.3743	17.5798	-1.19952
ENSGALG00000007378	38.9238	16.9534	-1.19907
ENSGALG00000007220	356.526	155.365	-1.19834
ENSGALG00000017621	38.0144	16.5704	-1.19793
ENSGALG00000002775	112.664	49.1337	-1.19724
ENSGALG00000013569	105.062	45.8415	-1.19651
ENSGALG00000005490	1382.97	603.962	-1.19525
ENSGALG00000005599	41.8704	18.3001	-1.19408
ENSGALG00000011403	20.7554	9.08026	-1.19268
ENSGALG00000018415	218.049	95.4477	-1.19187
ENSGALG00000022337	36.4058	15.9718	-1.18864
ENSGALG00000007707	26.2265	11.5133	-1.18773
ENSGALG00000027902	79.1926	34.8126	-1.18575
ENSGALG00000000652	27.9074	12.2953	-1.18254
ENSGALG00000028605	25.1632	11.0934	-1.18162
ENSGALG00000006637	16.6572	7.35785	-1.17879
ENSGALG00000009988	131.193	57.9726	-1.17825
ENSGALG00000004176	158.178	69.918	-1.17782
ENSGALG00000000793	19.7616	8.7373	-1.17744
ENSGALG00000028033	24.8766	11.0117	-1.17576
ENSGALG00000012695	23.6361	10.4872	-1.17237
ENSGALG00000027392	23.9202	10.6391	-1.16885
ENSGALG00000002847	39.0323	17.382	-1.16707
ENSGALG00000027500	24.573	10.9558	-1.16538
ENSGALG00000008297	36.1397	16.1194	-1.16479
ENSGALG00000014505	28.8139	12.8745	-1.16225
ENSGALG00000026226	34.9665	15.6263	-1.16199
ENSGALG00000026289	112.911	50.4723	-1.16162
ENSGALG00000027517	104.829	46.9256	-1.15959
ENSGALG00000015704	1547.8	693.07	-1.15915
ENSGALG00000016775	425.681	190.894	-1.157
ENSGALG00000004818	641.459	289.259	-1.14899
ENSGALG00000007250	42.9312	19.3759	-1.14776
ENSGALG00000014899	43.5479	19.6966	-1.14465
ENSGALG00000009076	93.5939	42.3827	-1.14294
ENSGALG00000027563	34.6215	15.699	-1.14099
ENSGALG00000002837	1219.98	554.538	-1.1375
ENSGALG00000010268	89.2737	40.582	-1.1374
ENSGALG00000021473	22.6867	10.3138	-1.13727
ENSGALG00000021437	43.008	19.5562	-1.13698
ENSGALG00000008187	66.6973	30.4054	-1.1333
ENSGALG00000028664	55.6977	25.4427	-1.13036
ENSGALG00000005659	33.9086	15.534	-1.12622
ENSGALG00000027872	51.4718	23.6536	-1.12172
ENSGALG00000023279	32.3961	14.9348	-1.11714
ENSGALG00000000946	63.3005	29.3975	-1.10653
ENSGALG00000008586	601.044	281.943	-1.09207
ENSGALG00000029218	836.921	1752.05	1.06588
ENSGALG00000015764	572.476	1214.34	1.08489
ENSGALG00000029213	272.083	582.013	1.097
ENSGALG00000014857	32.4509	69.8602	1.10621
ENSGALG00000010026	17.0688	36.8266	1.10938
ENSGALG00000028592	79.4937	173.263	1.12405
ENSGALG00000021340	19.4199	42.3391	1.12446
ENSGALG00000023936	26.2931	58.7121	1.15898
ENSGALG00000026626	10.3795	23.3089	1.16714
ENSGALG00000001313	19.957	44.9468	1.17133
ENSGALG00000002777	8.32869	18.8618	1.1793
ENSGALG00000015003	19.3911	44.0805	1.18474
ENSGALG00000011870	9.41143	21.4886	1.19108
ENSGALG00000029205	40.6032	93.0484	1.19639
ENSGALG00000026964	512.335	1175.53	1.19815
ENSGALG00000002433	8.68748	19.9565	1.19985
ENSGALG00000002774	18.4971	42.8216	1.21104
ENSGALG00000006252	16.3358	37.8636	1.21277
ENSGALG00000028484	6.10196	14.2911	1.22778
ENSGALG00000011713	9.42798	22.1194	1.23029
ENSGALG00000027536	36.72	86.8556	1.24205
ENSGALG00000009495	5.56003	13.1949	1.24681
ENSGALG00000017084	6.04045	14.3486	1.24818
ENSGALG00000016479	29.1616	69.8971	1.26116
ENSGALG00000007547	5.1012	12.3598	1.27675
ENSGALG00000012043	7.78261	18.9281	1.2822
ENSGALG00000027665	4.95385	12.1336	1.29239
ENSGALG00000012591	10.6263	26.1366	1.29844
ENSGALG00000019756	30.657	75.7222	1.3045
ENSGALG00000024285	123.796	305.891	1.30505
ENSGALG00000027514	9.67418	23.9402	1.30722
ENSGALG00000012704	3.79768	9.46451	1.31741
ENSGALG00000008444	7.43318	18.5842	1.32203
ENSGALG00000028133	10.9448	27.4185	1.3249
ENSGALG00000015708	4.17967	10.566	1.33797
ENSGALG00000027800	15.495	39.2216	1.33985
ENSGALG00000026906	3.37258	8.5403	1.34044
ENSGALG00000002024	10.0971	25.5873	1.34148
ENSGALG00000028265	6.14113	15.6468	1.34929
ENSGALG00000027058	14.4604	36.8439	1.34932
ENSGALG00000005135	20.8442	53.2682	1.35363
ENSGALG00000010843	3.70976	9.48929	1.35497
ENSGALG00000008400	5.1305	13.1268	1.35534
ENSGALG00000003165	2.90691	7.50825	1.36899
ENSGALG00000005739	4.82669	12.4975	1.37253
ENSGALG00000010001	3.54236	9.18735	1.37494
ENSGALG00000007908	6.22202	16.171	1.37795
ENSGALG00000006133	415.421	1086.18	1.38662
ENSGALG00000011840	2.65151	6.95463	1.39116
ENSGALG00000006742	8.50689	22.3525	1.39373
ENSGALG00000005619	8.32678	21.9353	1.39743
ENSGALG00000002913	4.79184	12.6397	1.39931
ENSGALG00000013532	7.74097	20.5332	1.40738
ENSGALG00000026497	2.7502	7.29948	1.40826
ENSGALG00000013912	2.77185	7.37372	1.41154
ENSGALG00000012551	8.75697	23.3123	1.41259
ENSGALG00000010797	4.47607	11.9417	1.4157
ENSGALG00000002629	2.16008	5.81966	1.42985
ENSGALG00000005845	5.31907	14.4819	1.44501
ENSGALG00000003970	2.86292	7.85345	1.45584
ENSGALG00000029190	3.54729	9.74815	1.45841
ENSGALG00000028667	2.23124	6.15218	1.46325
ENSGALG00000020700	3.13169	8.6706	1.46919
ENSGALG00000007481	4.15224	11.5274	1.4731
ENSGALG00000000247	2.09553	5.82791	1.47566
ENSGALG00000023089	1.80699	5.04638	1.48166
ENSGALG00000016751	2.49276	6.96247	1.48186
ENSGALG00000004220	6.10818	17.0756	1.48312
ENSGALG00000008975	4.9142	13.7506	1.48447
ENSGALG00000007488	2.74409	7.68847	1.48637
ENSGALG00000016139	1.83297	5.15156	1.49082
ENSGALG00000010053	6.92633	19.477	1.49161
ENSGALG00000011031	1.96805	5.55077	1.49593
ENSGALG00000020987	1.90093	5.39012	1.50361
ENSGALG00000004304	8.60542	24.4973	1.50931
ENSGALG00000004736	2.42907	6.97165	1.52109
ENSGALG00000004212	2.79185	8.03705	1.52545
ENSGALG00000015205	123.562	358.675	1.53744
ENSGALG00000022720	2.6018	7.55312	1.53756
ENSGALG00000015142	1.66727	4.85724	1.54265
ENSGALG00000004237	6.14086	17.9656	1.54873
ENSGALG00000027292	113.716	333.742	1.5533
ENSGALG00000028062	66.0096	194.119	1.55619
ENSGALG00000029211	267.722	788.232	1.55788
ENSGALG00000025517	5.89283	17.3732	1.55983
ENSGALG00000011238	15.5593	46.1038	1.56711
ENSGALG00000012992	2.7203	8.0614	1.56726
ENSGALG00000004425	3.12398	9.34167	1.58029
ENSGALG00000026252	1.52568	4.56577	1.58141
ENSGALG00000021838	44.3968	133.009	1.58299
ENSGALG00000011692	3.68649	11.0585	1.58484
ENSGALG00000012946	3.97024	11.9273	1.58697
ENSGALG00000014916	2.32173	6.97534	1.58707
ENSGALG00000009534	2.24633	6.7588	1.58919
ENSGALG00000009346	2.9793	8.96445	1.58924
ENSGALG00000007379	1.96838	5.92804	1.59054
ENSGALG00000012583	6.06613	18.2736	1.59092
ENSGALG00000015862	87.676	264.14	1.59105
ENSGALG00000013829	1.49356	4.50948	1.59421
ENSGALG00000000771	1.85734	5.64668	1.60416
ENSGALG00000009539	1.74765	5.33854	1.61103
ENSGALG00000017166	3.25969	9.99277	1.61615
ENSGALG00000014860	3.32721	10.2191	1.61889
ENSGALG00000017188	4.09861	12.6448	1.62534
ENSGALG00000008811	2.60943	8.0536	1.6259
ENSGALG00000007324	3.19522	9.90911	1.63284
ENSGALG00000003410	10.6354	33.0201	1.63447
ENSGALG00000001501	2.78336	8.64467	1.63498
ENSGALG00000015090	5.45969	16.9599	1.63524
ENSGALG00000017398	20.3644	63.5192	1.64114
ENSGALG00000012272	2.4395	7.65051	1.64897
ENSGALG00000022871	2.81884	8.86518	1.65305
ENSGALG00000005237	1.17255	3.69391	1.6555
ENSGALG00000006309	1.40202	4.42083	1.65681
ENSGALG00000017828	13.8465	43.9242	1.66549
ENSGALG00000029212	660.58	2105.88	1.67262
ENSGALG00000006097	2.03064	6.4817	1.67444
ENSGALG00000001545	1.70493	5.45636	1.67823
ENSGALG00000015238	3.20716	10.2679	1.67877
ENSGALG00000027091	1.28616	4.12202	1.68028
ENSGALG00000012363	2.89579	9.28862	1.68151
ENSGALG00000004937	5.45993	17.5181	1.68189
ENSGALG00000001895	2.11539	6.79812	1.68422
ENSGALG00000029114	22.3587	71.9895	1.68695
ENSGALG00000003487	2.26674	7.37669	1.70236
ENSGALG00000013668	7.43768	24.2163	1.70306
ENSGALG00000010010	2.02155	6.58432	1.70357
ENSGALG00000005815	1.89362	6.1765	1.70564
ENSGALG00000016356	4.65802	15.1935	1.70567
ENSGALG00000026365	5.45766	17.8052	1.70595
ENSGALG00000013579	1.06877	3.48968	1.70714
ENSGALG00000029185	30.071	98.2098	1.7075
ENSGALG00000011384	1.32332	4.33393	1.71151
ENSGALG00000013256	2.92359	9.62444	1.71896
ENSGALG00000002904	2.38415	7.85385	1.71993
ENSGALG00000028675	1.02485	3.37641	1.72007
ENSGALG00000019228	1.1541	3.8415	1.7349
ENSGALG00000028770	5.14135	17.1582	1.73868
ENSGALG00000014072	2.99854	10.0283	1.74175
ENSGALG00000013493	2.19889	7.35403	1.74176
ENSGALG00000000307	8.5548	28.6526	1.74386
ENSGALG00000005156	2.06767	6.93565	1.74602
ENSGALG00000004435	6.7497	22.682	1.74866
ENSGALG00000029214	13.6302	45.8729	1.75084
ENSGALG00000002652	4.17498	14.1051	1.75638
ENSGALG00000008404	1.05999	3.58452	1.75772
ENSGALG00000010072	1.10405	3.74331	1.76151
ENSGALG00000004466	1.12275	3.80903	1.76238
ENSGALG00000015368	0.956151	3.25161	1.76584
ENSGALG00000014412	376.646	1281.43	1.76648
ENSGALG00000008983	1.01955	3.47301	1.76825
ENSGALG00000009020	1.32044	4.50479	1.77044
ENSGALG00000006139	1.32476	4.5286	1.77333
ENSGALG00000006562	1.09402	3.78705	1.79144
ENSGALG00000008122	1.1706	4.06064	1.79446
ENSGALG00000011573	1.4769	5.12535	1.79508
ENSGALG00000014361	0.963855	3.34812	1.79646
ENSGALG00000008056	0.92327	3.20754	1.79664
ENSGALG00000029195	217.977	760.961	1.80365
ENSGALG00000006783	1.39245	4.89308	1.81312
ENSGALG00000013762	10.4057	36.622	1.81534
ENSGALG00000027364	3.71765	13.1644	1.82418
ENSGALG00000005249	2.91771	10.3712	1.82968
ENSGALG00000009875	19.332	69.5792	1.84766
ENSGALG00000006613	31.9619	115.269	1.85057
ENSGALG00000015140	14.3182	51.7648	1.85412
ENSGALG00000003688	0.994228	3.6164	1.86291
ENSGALG00000028601	1.23819	4.50563	1.86349
ENSGALG00000015701	6.83405	24.9697	1.86937
ENSGALG00000023189	0.945505	3.46252	1.87267
ENSGALG00000004889	6.86206	25.145	1.87356
ENSGALG00000021031	4.1656	15.291	1.87609
ENSGALG00000009654	1.69355	6.22047	1.87697
ENSGALG00000026468	1.09893	4.06201	1.8861
ENSGALG00000005966	1.72578	6.39494	1.88968
ENSGALG00000006371	2.36511	8.77233	1.89105
ENSGALG00000014749	0.894884	3.32139	1.89201
ENSGALG00000027891	4.94834	18.3877	1.89372
ENSGALG00000016196	1.27044	4.73221	1.89719
ENSGALG00000023909	1.41528	5.31572	1.90918
ENSGALG00000029199	4.96054	18.6559	1.91106
ENSGALG00000012685	0.99958	3.76843	1.91457
ENSGALG00000004255	0.860795	3.2602	1.92122
ENSGALG00000013824	1.68037	6.36818	1.9221
ENSGALG00000009422	1.33106	5.08284	1.93306
ENSGALG00000008000	0.798787	3.06016	1.93772
ENSGALG00000009758	1.65714	6.38135	1.94517
ENSGALG00000005986	1.64558	6.33885	1.94563
ENSGALG00000008369	0.695295	2.68879	1.95126
ENSGALG00000014697	2.03112	7.88157	1.9562
ENSGALG00000028769	1.51303	5.91103	1.96597
ENSGALG00000005678	3.77522	14.916	1.98223
ENSGALG00000005692	0.812166	3.2312	1.99222
ENSGALG00000009362	2.60738	10.3764	1.99264
ENSGALG00000003172	1.66259	6.65066	2.00006
ENSGALG00000028685	1.04854	4.1988	2.00159
ENSGALG00000015355	3.13297	12.5927	2.00698
ENSGALG00000004390	1.2907	5.19331	2.0085
ENSGALG00000005808	2.12113	8.60033	2.01956
ENSGALG00000006697	1.32053	5.39916	2.03162
ENSGALG00000008222	0.909344	3.72916	2.03595
ENSGALG00000018565	20.1018	82.6262	2.03928
ENSGALG00000013225	0.752959	3.1002	2.04172
ENSGALG00000011796	1.83699	7.60534	2.04967
ENSGALG00000016313	1.21319	5.04417	2.05581
ENSGALG00000015386	0.65709	2.73428	2.057
ENSGALG00000015546	1.01636	4.24471	2.06225
ENSGALG00000009807	0.640817	2.68333	2.06604
ENSGALG00000001939	1.24552	5.234	2.07116
ENSGALG00000011555	1.6835	7.13108	2.08266
ENSGALG00000011803	6.37191	27.073	2.08706
ENSGALG00000004690	8.31244	35.4615	2.09291
ENSGALG00000014085	0.718384	3.06629	2.09367
ENSGALG00000014972	0.87885	3.76071	2.09731
ENSGALG00000010949	29.9071	128.647	2.10485
ENSGALG00000007771	1.58641	6.85378	2.11113
ENSGALG00000002655	0.718928	3.10847	2.11229
ENSGALG00000001808	0.626541	2.72293	2.11968
ENSGALG00000029008	0.726313	3.16378	2.12299
ENSGALG00000022635	2.51448	11.0233	2.13222
ENSGALG00000004048	1.1378	4.99499	2.13423
ENSGALG00000008611	1.3043	5.74357	2.13867
ENSGALG00000013406	1.09904	4.83997	2.13876
ENSGALG00000014718	0.515945	2.28533	2.14711
ENSGALG00000016655	0.741493	3.28692	2.14823
ENSGALG00000028120	12.8477	57.089	2.1517
ENSGALG00000002028	0.608344	2.71094	2.15584
ENSGALG00000002527	0.609358	2.71661	2.15645
ENSGALG00000009075	1.22751	5.47947	2.1583
ENSGALG00000017839	9.07932	41.0511	2.17677
ENSGALG00000004437	0.61977	2.80664	2.17904
ENSGALG00000009915	1.34449	6.09682	2.181
ENSGALG00000009601	0.959213	4.38791	2.19361
ENSGALG00000008961	6.30476	29.1038	2.20669
ENSGALG00000002675	0.54732	2.53703	2.21268
ENSGALG00000017706	1.05449	4.90864	2.21878
ENSGALG00000016835	0.672271	3.17327	2.23886
ENSGALG00000008758	0.642641	3.07519	2.25859
ENSGALG00000017179	0.877755	4.21453	2.26348
ENSGALG00000007651	0.883634	4.24457	2.2641
ENSGALG00000017204	0.500133	2.42076	2.27508
ENSGALG00000015767	10.4381	50.5496	2.27584
ENSGALG00000017863	28.84	139.918	2.27844
ENSGALG00000029251	4.59236	22.3033	2.27995
ENSGALG00000016896	0.457633	2.22729	2.28303
ENSGALG00000004907	0.451107	2.21156	2.29352
ENSGALG00000014873	244.174	1213.31	2.31297
ENSGALG00000004593	1.35141	6.72258	2.31455
ENSGALG00000015439	0.944634	4.71317	2.31887
ENSGALG00000021104	0.494198	2.5311	2.3566
ENSGALG00000021345	0.581666	2.99654	2.36504
ENSGALG00000013723	0.554249	2.86442	2.36964
ENSGALG00000006041	0.678605	3.51616	2.37336
ENSGALG00000002764	10.3996	54.0436	2.37759
ENSGALG00000012187	0.730385	3.86509	2.40377
ENSGALG00000014235	0.59886	3.17636	2.40708
ENSGALG00000000195	0.47712	2.53401	2.409
ENSGALG00000004162	1.1562	6.21872	2.42723
ENSGALG00000014094	0.390556	2.15343	2.46303
ENSGALG00000000604	0.690461	3.81475	2.46596
ENSGALG00000017119	4.6764	26.1234	2.48187
ENSGALG00000025695	0.339508	1.91636	2.49685
ENSGALG00000000692	0.349098	2.00459	2.5216
ENSGALG00000008663	0.36669	2.15204	2.55307
ENSGALG00000011426	0.727399	4.27682	2.55572
ENSGALG00000003396	0.708492	4.24745	2.58377
ENSGALG00000015503	0.61196	3.69356	2.5935
ENSGALG00000029224	249.401	1516.16	2.60389
ENSGALG00000012877	0.325327	1.98602	2.60992
ENSGALG00000008572	0.928764	5.78524	2.63899
ENSGALG00000028077	0.287074	1.83057	2.6728
ENSGALG00000028479	0.315346	2.045	2.69709
ENSGALG00000012796	0.372789	2.44557	2.71374
ENSGALG00000022819	1.91427	13.6297	2.83189
ENSGALG00000007777	0.707894	5.04543	2.83337
ENSGALG00000000894	3.57724	26.5555	2.89209
ENSGALG00000000569	0.377494	2.82872	2.90562
ENSGALG00000017045	0.379745	2.8882	2.92707
ENSGALG00000010793	0.28557	2.19658	2.94334
ENSGALG00000026586	0.240104	1.84851	2.94463
ENSGALG00000002111	0.311892	2.51525	3.01158
ENSGALG00000027879	0.287074	2.40372	3.06577
ENSGALG00000009415	1.83443	15.7207	3.09926
ENSGALG00000028955	0.287074	2.48728	3.11508
ENSGALG00000027135	1.24085	11.0309	3.15215
ENSGALG00000016722	1.24445	11.387	3.19382
ENSGALG00000005120	0.40106	3.67757	3.19686
ENSGALG00000006425	0.826812	7.58703	3.1979
ENSGALG00000002756	0.366609	3.51247	3.26017
ENSGALG00000005821	0.168997	1.69779	3.32859
ENSGALG00000017817	0.287074	2.9483	3.36039
ENSGALG00000029125	0.287074	2.966	3.36903
ENSGALG00000012989	0.22661	2.39301	3.40054
ENSGALG00000011740	0.509339	5.81686	3.51354
ENSGALG00000026482	0.287074	3.29585	3.52116
ENSGALG00000025615	0.287074	3.44112	3.58338
ENSGALG00000028018	0.598264	7.36668	3.62216
ENSGALG00000000364	0.162127	2.03238	3.64797
ENSGALG00000025355	0.287074	3.65081	3.66873
ENSGALG00000021938	0.287074	3.68197	3.68099
ENSGALG00000024497	0.287074	3.82664	3.73658
ENSGALG00000008250	0.322062	4.4094	3.77517
ENSGALG00000025649	0.287074	4.12296	3.84419
ENSGALG00000006346	0.338256	5.14795	3.92781
ENSGALG00000016761	0.110514	1.75621	3.99017
ENSGALG00000007943	0.0891177	1.41723	3.99122
ENSGALG00000017858	0.287074	4.84144	4.07594
ENSGALG00000025418	0.287074	5.11018	4.15388
ENSGALG00000028989	1.69772	31.5862	4.21762
ENSGALG00000017237	1.27458	23.9193	4.23008
ENSGALG00000025621	0.287074	6.77123	4.55992
ENSGALG00000029249	2.73649	66.8249	4.60999
ENSGALG00000025329	0.287074	7.3582	4.67986
ENSGALG00000017855	0.287074	7.60371	4.72721
ENSGALG00000015628	0.305213	8.82935	4.85442
ENSGALG00000017853	0.287074	8.50238	4.88837
ENSGALG00000025592	0.287074	9.65158	5.07127
ENSGALG00000017864	0.287074	10.2681	5.16061
ENSGALG00000025284	0.287074	10.3917	5.17787
ENSGALG00000026759	0.287074	11.8322	5.36515
ENSGALG00000027384	0.287074	12.3896	5.43156
ENSGALG00000027668	0.287074	14.1998	5.6283
ENSGALG00000025421	0.287074	14.3236	5.64083
ENSGALG00000027802	0.287074	14.421	5.65061
ENSGALG00000025610	0.287074	14.8003	5.68806
ENSGALG00000025657	0.287074	16.5972	5.85338
ENSGALG00000025677	0.287074	16.8816	5.87788
ENSGALG00000025689	0.287074	17.1771	5.90292
ENSGALG00000025629	0.287074	18.1433	5.98187
ENSGALG00000017880	0.287074	19.2504	6.06732
ENSGALG00000025643	0.287074	20.7361	6.17458
ENSGALG00000024572	0.287074	20.7628	6.17644
ENSGALG00000017840	0.287074	21.7328	6.24231
ENSGALG00000026675	0.287074	23.9799	6.38426
ENSGALG00000018329	0.287074	24.8546	6.43595
ENSGALG00000026791	0.287074	29.1831	6.66757
ENSGALG00000029187	0.287074	29.726	6.69416
ENSGALG00000025457	0.287074	30.7756	6.74422
ENSGALG00000017866	0.287074	35.1985	6.93795
ENSGALG00000025662	0.287074	38.6467	7.07278
ENSGALG00000025388	0.287074	42.1121	7.19667
ENSGALG00000017812	0.287074	42.6251	7.21414
ENSGALG00000025679	0.287074	52.1714	7.50569
ENSGALG00000026149	0.287074	57.9882	7.6582
ENSGALG00000027202	0.287074	58.2236	7.66404
ENSGALG00000025133	0.287074	71.5845	7.96208
ENSGALG00000025438	0.287074	75.3409	8.03587
ENSGALG00000018383	0.287074	77.731	8.08093
ENSGALG00000025920	0.287074	82.3968	8.16502
ENSGALG00000025131	0.287074	85.5427	8.21908
ENSGALG00000025089	0.287074	104.428	8.50687
ENSGALG00000018376	0.287074	107.45	8.54802
ENSGALG00000018374	0.287074	120.478	8.71313
ENSGALG00000025352	0.287074	138.166	8.91077
ENSGALG00000018379	0.287074	141.579	8.94597
ENSGALG00000018359	0.287074	152.315	9.05142
ENSGALG00000025580	0.287074	152.339	9.05165
ENSGALG00000018377	0.287074	165.384	9.17018
ENSGALG00000018363	0.287074	199.175	9.4384
ENSGALG00000029252	8.27e-07	0.973164	20.1664
