# Supplementary material for: Transcriptomic analyses of regenerating adult feathers in chicken
Source: BMC Genomics. 2015 Oct 6;16:756. doi: 10.1186/s12864-015-1966-6 (PMC4594745; doi:10.1186/s12864-015-1966-6)
Supplement: Additional file 8: Table S7. — cEF vs. cMF differentially expressed gene set (shown in FPKM and fold change). (XLSX 86 kb) [file 12864_2015_1966_MOESM8_ESM.xlsx]

## Sheet: EF_MF_Ng_comp
ID	EF_mean	MF_mean	Fold change
ENSGALG00000028993	6.88331e-06	3.14088	18.7996
ENSGALG00000018369	0.122489	1023.14	13.0281
ENSGALG00000025635	0.122489	1017.51	13.0201
ENSGALG00000025227	0.122489	891.894	12.83
ENSGALG00000018371	0.122489	872.946	12.799
ENSGALG00000027016	0.122489	849.969	12.7605
ENSGALG00000021720	0.122489	807.722	12.687
ENSGALG00000018385	0.122489	740.662	12.5619
ENSGALG00000024984	0.122489	697.642	12.4756
ENSGALG00000024890	0.122489	527.582	12.0725
ENSGALG00000025600	0.122489	514.559	12.0365
ENSGALG00000025426	0.122489	453.286	11.8536
ENSGALG00000018271	0.122489	432.401	11.7855
ENSGALG00000025668	0.122489	431.793	11.7835
ENSGALG00000028798	0.0434913	94.0162	11.078
ENSGALG00000017849	0.122489	200.03	10.6733
ENSGALG00000028396	0.122489	186.552	10.5727
ENSGALG00000028325	0.122489	166.85	10.4117
ENSGALG00000028976	0.122489	162.807	10.3763
ENSGALG00000028660	0.122489	162.037	10.3695
ENSGALG00000028559	0.122489	144.206	10.2013
ENSGALG00000021748	0.122489	142.454	10.1836
ENSGALG00000017808	0.122489	141.388	10.1728
ENSGALG00000025589	0.122489	122.451	9.96533
ENSGALG00000028039	0.0926162	85.9397	9.85785
ENSGALG00000026655	0.0650475	51.7629	9.63621
ENSGALG00000028061	0.122489	95.2718	9.60325
ENSGALG00000025444	0.122489	94.4835	9.59127
ENSGALG00000023622	0.038259	28.7795	9.55503
ENSGALG00000028818	0.122489	70.2122	9.16293
ENSGALG00000025460	0.122489	69.573	9.14973
ENSGALG00000025683	0.122489	64.1201	9.03198
ENSGALG00000028594	0.122489	53.8033	8.7789
ENSGALG00000027760	0.122489	50.3591	8.68346
ENSGALG00000027088	0.122489	48.1119	8.6176
ENSGALG00000025339	0.122489	47.1646	8.58891
ENSGALG00000026640	0.122489	39.8443	8.34558
ENSGALG00000028760	0.122489	39.3283	8.32677
ENSGALG00000017804	0.122489	38.8498	8.30911
ENSGALG00000012464	0.00477418	1.28767	8.07529
ENSGALG00000025945	0.122489	30.3601	7.95338
ENSGALG00000026625	0.122489	29.4373	7.90885
ENSGALG00000027931	0.122489	28.0273	7.83804
ENSGALG00000027485	0.122489	25.2938	7.68999
ENSGALG00000024565	0.122489	24.6343	7.65187
ENSGALG00000029252	0.883478	150.511	7.41246
ENSGALG00000026724	0.122489	20.5919	7.39328
ENSGALG00000025430	0.122489	20.4034	7.38002
ENSGALG00000012018	0.0253109	3.08107	6.92753
ENSGALG00000025626	0.122489	14.5012	6.88737
ENSGALG00000024285	277.767	31318.4	6.81699
ENSGALG00000029029	8.34148	755.008	6.50005
ENSGALG00000028062	176.213	14822.1	6.39428
ENSGALG00000025637	0.122489	10.1943	6.37896
ENSGALG00000029248	0.395113	31.2998	6.30775
ENSGALG00000029185	89.1882	6961.01	6.2863
ENSGALG00000025633	0.122489	9.00342	6.19975
ENSGALG00000012097	0.0556017	4.0272	6.17851
ENSGALG00000025985	40.4399	2772.05	6.09903
ENSGALG00000017790	0.122489	8.37014	6.09453
ENSGALG00000028120	51.8299	3522.42	6.08664
ENSGALG00000017046	0.0509437	3.45218	6.08246
ENSGALG00000021139	0.123396	8.01068	6.02055
ENSGALG00000029183	0.114328	6.98718	5.93346
ENSGALG00000017857	0.122489	6.08105	5.6336
ENSGALG00000025694	0.122489	5.90396	5.59096
ENSGALG00000029192	57.0427	2717.48	5.57408
ENSGALG00000029246	40.8731	1920.19	5.55395
ENSGALG00000029249	60.6808	2830.84	5.54385
ENSGALG00000014229	0.178442	8.01089	5.48844
ENSGALG00000029188	0.317072	13.6981	5.43303
ENSGALG00000029187	26.9499	1119.22	5.37608
ENSGALG00000028331	0.122489	5.01548	5.35566
ENSGALG00000026572	0.053889	2.17223	5.33305
ENSGALG00000029190	8.85271	346.198	5.28933
ENSGALG00000002258	0.226757	8.31113	5.19582
ENSGALG00000029254	7.83117	282.547	5.17312
ENSGALG00000017272	0.0433424	1.45833	5.0724
ENSGALG00000029186	0.275032	9.06611	5.04281
ENSGALG00000028467	0.122489	3.97973	5.02194
ENSGALG00000026147	0.115008	3.6863	5.00236
ENSGALG00000004498	0.322429	10.2763	4.9942
ENSGALG00000027108	0.122489	3.51485	4.84274
ENSGALG00000014764	0.335666	9.21146	4.77833
ENSGALG00000012327	0.0452296	1.2336	4.76947
ENSGALG00000017847	0.122489	3.26848	4.73789
ENSGALG00000005272	0.0462216	1.20802	4.70793
ENSGALG00000023297	0.0653648	1.62413	4.63501
ENSGALG00000015947	0.0678181	1.61731	4.57579
ENSGALG00000029184	25.3151	580.106	4.51825
ENSGALG00000017878	0.122489	2.79886	4.51412
ENSGALG00000024628	0.122489	2.56353	4.38741
ENSGALG00000008359	0.0361335	0.716139	4.30883
ENSGALG00000017868	0.122489	2.42224	4.30561
ENSGALG00000029253	169.444	3301.75	4.28435
ENSGALG00000029251	20.2665	380.896	4.23223
ENSGALG00000025912	0.322012	6.01632	4.22369
ENSGALG00000017846	0.122489	2.28247	4.21987
ENSGALG00000011306	0.0524294	0.942988	4.16879
ENSGALG00000017860	0.122489	2.20011	4.16685
ENSGALG00000027606	0.122489	2.18778	4.15874
ENSGALG00000029264	1.18536	21.1103	4.15455
ENSGALG00000029269	77.6424	1363.03	4.13383
ENSGALG00000001177	0.0517706	0.874684	4.07856
ENSGALG00000029244	138.192	2331.39	4.07644
ENSGALG00000026241	0.742025	12.2375	4.04369
ENSGALG00000026321	0.122489	2.01559	4.04048
ENSGALG00000002909	0.203847	3.30811	4.02045
ENSGALG00000021357	0.18788	2.98422	3.98947
ENSGALG00000009393	0.232724	3.49499	3.9086
ENSGALG00000016843	0.156936	2.29263	3.86875
ENSGALG00000029245	86.9899	1248.42	3.84311
ENSGALG00000002103	0.518758	7.35598	3.82578
ENSGALG00000027547	1194.29	16764.6	3.81119
ENSGALG00000022696	0.0809619	1.12744	3.79966
ENSGALG00000012278	0.0960138	1.33374	3.79609
ENSGALG00000012073	0.151415	2.10256	3.79557
ENSGALG00000025270	0.122489	1.68258	3.77995
ENSGALG00000007468	0.206152	2.80292	3.76515
ENSGALG00000016841	0.318716	4.24147	3.73422
ENSGALG00000010431	0.258003	3.41554	3.72665
ENSGALG00000006409	0.114032	1.49597	3.71357
ENSGALG00000029247	27.3745	352.934	3.6885
ENSGALG00000025958	12.5403	155.531	3.63256
ENSGALG00000025225	115.153	1422.75	3.62706
ENSGALG00000015015	0.257935	3.16544	3.61732
ENSGALG00000026842	0.094144	1.14698	3.60682
ENSGALG00000029250	0.18774	2.25262	3.58479
ENSGALG00000027387	2.44871	29.2967	3.58064
ENSGALG00000029267	0.154203	1.82178	3.56245
ENSGALG00000028273	0.0813162	0.94837	3.54384
ENSGALG00000005554	0.617638	7.18668	3.54049
ENSGALG00000025640	0.122489	1.41123	3.52623
ENSGALG00000028211	314.908	3612.76	3.5201
ENSGALG00000022234	1.26793	14.4488	3.5104
ENSGALG00000011613	0.0875681	0.985927	3.493
ENSGALG00000025885	0.0791505	0.850271	3.42525
ENSGALG00000004695	0.20387	2.1698	3.41184
ENSGALG00000002564	0.0869008	0.917474	3.40023
ENSGALG00000006412	0.279434	2.93633	3.39343
ENSGALG00000001740	0.112938	1.17426	3.37815
ENSGALG00000007785	0.679	6.97518	3.36075
ENSGALG00000007113	0.121944	1.24544	3.35236
ENSGALG00000015767	45.8892	468.225	3.35098
ENSGALG00000010430	51.5648	519.442	3.3325
ENSGALG00000027009	0.151997	1.49788	3.30081
ENSGALG00000024484	0.122489	1.18616	3.27558
ENSGALG00000028037	4.34429	41.7433	3.26435
ENSGALG00000001709	0.373211	3.5792	3.26157
ENSGALG00000026742	100.202	956.772	3.25527
ENSGALG00000016618	0.769217	7.22398	3.23133
ENSGALG00000011784	0.0964234	0.901586	3.22501
ENSGALG00000005209	0.0954489	0.865496	3.18073
ENSGALG00000029235	11.8475	105.863	3.15954
ENSGALG00000021314	0.659086	5.86642	3.15394
ENSGALG00000008992	0.297303	2.63085	3.14552
ENSGALG00000027874	2.2036	19.4305	3.14039
ENSGALG00000027640	47.586	412.789	3.1168
ENSGALG00000025627	259.088	2242.48	3.11358
ENSGALG00000000957	0.13609	1.17152	3.10576
ENSGALG00000019543	0.177646	1.51734	3.09446
ENSGALG00000025421	12.9844	110.842	3.09365
ENSGALG00000011902	0.187996	1.5982	3.08767
ENSGALG00000000469	0.128632	1.08591	3.07759
ENSGALG00000028371	157088	1.32009e+06	3.07099
ENSGALG00000025564	0.122489	1.02377	3.06316
ENSGALG00000025583	0.122489	1.02271	3.06167
ENSGALG00000026677	0.425297	3.52607	3.05152
ENSGALG00000023882	0.134422	1.10807	3.04322
ENSGALG00000013672	0.152701	1.25434	3.03815
ENSGALG00000001857	0.391903	3.21511	3.0363
ENSGALG00000016391	0.20268	1.63484	3.01187
ENSGALG00000025678	0.122489	0.97343	2.99042
ENSGALG00000015253	0.686863	5.41895	2.97992
ENSGALG00000004562	1.10994	8.74066	2.97726
ENSGALG00000017005	0.365204	2.87226	2.97541
ENSGALG00000002720	1.15552	8.99212	2.96012
ENSGALG00000014071	0.618639	4.80075	2.95609
ENSGALG00000012329	0.178861	1.38064	2.94843
ENSGALG00000028627	0.887874	6.83781	2.94511
ENSGALG00000025657	15.0455	115.598	2.94172
ENSGALG00000006964	0.192522	1.47607	2.93866
ENSGALG00000005060	0.286846	2.16707	2.9174
ENSGALG00000016443	1.05293	7.94863	2.9163
ENSGALG00000029205	84.503	628.41	2.89463
ENSGALG00000016035	0.64415	4.74057	2.87959
ENSGALG00000018374	109.212	802.631	2.8776
ENSGALG00000029198	68.5873	503.837	2.87694
ENSGALG00000022896	0.233713	1.71429	2.8748
ENSGALG00000026817	0.529678	3.80721	2.84555
ENSGALG00000011883	0.941035	6.5659	2.80267
ENSGALG00000017075	0.17548	1.21812	2.79528
ENSGALG00000017128	0.640287	4.38642	2.77626
ENSGALG00000018878	28.9026	197.524	2.77275
ENSGALG00000024507	123.713	840.908	2.76495
ENSGALG00000017214	4.14729	28.1771	2.76428
ENSGALG00000016682	7.86643	53.3744	2.76237
ENSGALG00000009396	0.72281	4.85753	2.74853
ENSGALG00000006343	0.300172	2.01282	2.74536
ENSGALG00000029281	0.210213	1.33441	2.66628
ENSGALG00000020647	0.182945	1.15868	2.663
ENSGALG00000016511	0.181555	1.14637	2.6586
ENSGALG00000023014	0.631112	3.98339	2.65803
ENSGALG00000028379	0.238323	1.49695	2.65104
ENSGALG00000027202	52.8371	329.375	2.64011
ENSGALG00000017870	45.6404	284.272	2.63889
ENSGALG00000015954	0.161196	0.995229	2.62622
ENSGALG00000007303	0.283658	1.73109	2.60946
ENSGALG00000016200	1.24887	7.58658	2.60283
ENSGALG00000025772	0.660572	3.98654	2.59335
ENSGALG00000028063	0.456877	2.73486	2.58159
ENSGALG00000027309	0.167406	0.998146	2.5759
ENSGALG00000026987	683.888	4076.25	2.57541
ENSGALG00000023359	0.6614	3.88877	2.55572
ENSGALG00000022536	0.408881	2.4036	2.55545
ENSGALG00000019961	0.705773	4.10477	2.54003
ENSGALG00000026343	94.8051	550.15	2.53679
ENSGALG00000025666	1.77939	10.3148	2.53526
ENSGALG00000029234	59.7557	343.777	2.52432
ENSGALG00000010005	0.887397	5.07412	2.51551
ENSGALG00000015910	0.549283	3.07321	2.48412
ENSGALG00000011200	1.59557	8.8736	2.47545
ENSGALG00000000379	0.235768	1.30371	2.46718
ENSGALG00000012568	1.97828	10.8213	2.45156
ENSGALG00000012069	0.19675	1.07028	2.44355
ENSGALG00000008349	1.23246	6.64975	2.43175
ENSGALG00000006705	0.464262	2.4949	2.42597
ENSGALG00000004804	6.73234	35.9807	2.41804
ENSGALG00000009830	0.295294	1.56496	2.4059
ENSGALG00000028706	330.114	1749.05	2.40554
ENSGALG00000029276	0.373683	1.97431	2.40146
ENSGALG00000024449	0.321874	1.69799	2.39926
ENSGALG00000007416	0.209473	1.10171	2.39491
ENSGALG00000014836	0.815918	4.27998	2.39111
ENSGALG00000004261	0.979116	5.11599	2.38546
ENSGALG00000011055	0.272664	1.4224	2.38314
ENSGALG00000022827	2.53943	13.179	2.37567
ENSGALG00000002207	0.403651	2.08358	2.36788
ENSGALG00000021025	0.291192	1.49021	2.35547
ENSGALG00000027165	0.242506	1.21981	2.33057
ENSGALG00000025457	27.8981	139.419	2.32119
ENSGALG00000028842	0.222671	1.11062	2.31838
ENSGALG00000028069	0.478766	2.38438	2.31622
ENSGALG00000029241	0.31341	1.55828	2.31383
ENSGALG00000008352	0.906405	4.50574	2.31354
ENSGALG00000005550	0.50301	2.49353	2.30953
ENSGALG00000027214	34.9284	172.36	2.30295
ENSGALG00000027410	138.354	679.459	2.29602
ENSGALG00000011415	3.53016	17.3286	2.29535
ENSGALG00000027959	1.62624	7.89915	2.28016
ENSGALG00000006337	0.588402	2.85027	2.27622
ENSGALG00000027139	4.86037	23.5396	2.27595
ENSGALG00000029191	576.063	2774.03	2.26769
ENSGALG00000000694	0.468084	2.21772	2.24424
ENSGALG00000011205	0.710889	3.32119	2.22401
ENSGALG00000004464	0.374419	1.7489	2.22372
ENSGALG00000005069	0.702095	3.26223	2.21612
ENSGALG00000013194	0.30894	1.41907	2.19955
ENSGALG00000029275	6.08634	27.8028	2.19158
ENSGALG00000023819	0.422047	1.89797	2.16898
ENSGALG00000011990	0.470754	2.10079	2.15789
ENSGALG00000004521	2.01604	8.8993	2.14217
ENSGALG00000019716	1.4797	6.43612	2.12089
ENSGALG00000025580	138.142	599.348	2.11725
ENSGALG00000024141	776.963	3330.95	2.10002
ENSGALG00000006175	0.323786	1.38746	2.09933
ENSGALG00000010864	0.286968	1.22775	2.09705
ENSGALG00000021238	0.879537	3.75228	2.09295
ENSGALG00000010645	1.90402	8.1028	2.08937
ENSGALG00000021274	0.446553	1.87557	2.07042
ENSGALG00000008815	0.287766	1.20707	2.06854
ENSGALG00000025382	29.9297	125.337	2.06615
ENSGALG00000014171	0.740237	3.08855	2.06087
ENSGALG00000010036	3.76688	15.6324	2.0531
ENSGALG00000028829	961.651	3962.57	2.04285
ENSGALG00000027621	0.435723	1.79431	2.04194
ENSGALG00000002454	0.906739	3.72606	2.03889
ENSGALG00000015148	7.17263	29.4714	2.03874
ENSGALG00000003759	0.884622	3.63417	2.03849
ENSGALG00000009822	0.80206	3.27866	2.03132
ENSGALG00000001156	1.83586	7.50181	2.03078
ENSGALG00000029277	2.11338	8.56652	2.01916
ENSGALG00000028635	0.325558	1.3121	2.01089
ENSGALG00000029236	56.1527	226.137	2.00977
ENSGALG00000003253	0.451675	1.81592	2.00735
ENSGALG00000008661	0.496628	1.99282	2.00457
ENSGALG00000024056	0.336973	1.3481	2.00022
ENSGALG00000014516	2.70961	10.7888	1.99337
ENSGALG00000017644	4.03542	15.9695	1.98453
ENSGALG00000028012	11.0492	43.5939	1.98018
ENSGALG00000013993	0.398196	1.56999	1.9792
ENSGALG00000011527	1.03299	4.05292	1.97214
ENSGALG00000011654	4.6001	17.8373	1.95516
ENSGALG00000016211	0.45613	1.74136	1.93269
ENSGALG00000009641	6.00782	22.9217	1.9318
ENSGALG00000005930	8.92964	33.9594	1.92714
ENSGALG00000003603	2.86553	10.8929	1.92651
ENSGALG00000003578	1.24416	4.7127	1.92138
ENSGALG00000018356	1520.72	5750.79	1.91901
ENSGALG00000009362	9.42321	35.0517	1.8952
ENSGALG00000028575	0.577145	2.14671	1.89512
ENSGALG00000002771	1.34604	4.99085	1.89056
ENSGALG00000000341	495.874	1837.77	1.88991
ENSGALG00000003706	4.92089	18.1364	1.88189
ENSGALG00000009317	0.544211	1.99979	1.87761
ENSGALG00000003034	0.448573	1.64325	1.87314
ENSGALG00000024072	4.19674	15.3169	1.86779
ENSGALG00000000514	1.83785	6.64075	1.85332
ENSGALG00000027069	1.13523	4.08876	1.84868
ENSGALG00000010365	0.506995	1.81997	1.84388
ENSGALG00000016036	0.861909	3.09398	1.84386
ENSGALG00000003261	1.53373	5.47206	1.83504
ENSGALG00000027083	14.0165	49.804	1.82913
ENSGALG00000028956	34.2885	121.781	1.82849
ENSGALG00000010448	0.687017	2.43733	1.82689
ENSGALG00000013437	0.78747	2.79363	1.82684
ENSGALG00000009470	0.471753	1.66965	1.82344
ENSGALG00000000368	1.03194	3.62741	1.81358
ENSGALG00000017902	0.669214	2.34993	1.81208
ENSGALG00000003323	0.567184	1.98735	1.80896
ENSGALG00000003437	0.385151	1.34687	1.80611
ENSGALG00000015865	0.726899	2.54033	1.80519
ENSGALG00000015630	0.564233	1.96817	1.80249
ENSGALG00000028681	0.884245	3.07305	1.79715
ENSGALG00000026200	3.42462	11.8997	1.79691
ENSGALG00000003324	0.610183	2.11111	1.79069
ENSGALG00000017045	2.62185	9.05037	1.78739
ENSGALG00000015483	2.36485	8.15259	1.78551
ENSGALG00000000616	0.523424	1.7995	1.78154
ENSGALG00000009596	0.649739	2.22758	1.77754
ENSGALG00000012913	0.941097	3.22518	1.77696
ENSGALG00000028383	0.477681	1.6363	1.77632
ENSGALG00000006080	6.88086	23.5651	1.77599
ENSGALG00000012662	0.510574	1.74433	1.77248
ENSGALG00000027786	0.823995	2.80416	1.76686
ENSGALG00000005974	0.678114	2.29592	1.75947
ENSGALG00000022857	0.693464	2.34551	1.75801
ENSGALG00000013817	2.05194	6.93046	1.75597
ENSGALG00000006672	2.12581	7.17218	1.7544
ENSGALG00000010320	0.890369	2.99263	1.74894
ENSGALG00000020390	0.510658	1.71535	1.74807
ENSGALG00000007769	0.66869	2.24118	1.74485
ENSGALG00000026189	2.03268	6.77401	1.73663
ENSGALG00000007565	3.35826	11.122	1.72763
ENSGALG00000022629	2.55146	8.41081	1.72092
ENSGALG00000011604	0.858976	2.82612	1.71813
ENSGALG00000000461	1.02442	3.34993	1.70932
ENSGALG00000002893	1.41538	4.6248	1.7082
ENSGALG00000015833	0.587243	1.91154	1.70271
ENSGALG00000012229	116.641	379.326	1.70137
ENSGALG00000015388	1.02381	3.30308	1.68986
ENSGALG00000029255	173.54	559.512	1.6889
ENSGALG00000015056	0.879938	2.83542	1.68809
ENSGALG00000009313	5.56374	17.924	1.68777
ENSGALG00000004078	0.50009	1.60493	1.68225
ENSGALG00000028184	0.461141	1.47993	1.68225
ENSGALG00000011882	0.874926	2.7873	1.67163
ENSGALG00000000378	1.04431	3.32004	1.66864
ENSGALG00000027167	1058.75	3345.4	1.65982
ENSGALG00000011737	1.9683	6.19132	1.6533
ENSGALG00000011339	6.18631	19.4496	1.65259
ENSGALG00000013992	0.877241	2.75769	1.65241
ENSGALG00000010738	0.784064	2.45002	1.64375
ENSGALG00000018819	0.889026	2.7625	1.63568
ENSGALG00000001668	12.7392	39.4071	1.62918
ENSGALG00000012554	0.841415	2.5986	1.62684
ENSGALG00000002789	0.798158	2.46158	1.62484
ENSGALG00000025689	15.5711	48.007	1.62437
ENSGALG00000002552	4.56081	14.0596	1.62419
ENSGALG00000006302	2.60765	8.03176	1.62297
ENSGALG00000000775	2.9453	9.01669	1.61418
ENSGALG00000020458	1.99989	6.12059	1.61375
ENSGALG00000004627	1.31298	4.01225	1.61156
ENSGALG00000012217	4.14188	12.6344	1.60899
ENSGALG00000012277	7.81498	23.7962	1.60642
ENSGALG00000029287	107.287	326.518	1.60568
ENSGALG00000023379	1.22548	3.72491	1.60386
ENSGALG00000006358	0.796381	2.41375	1.59974
ENSGALG00000011608	1.12158	3.39499	1.59788
ENSGALG00000029262	173.669	525.519	1.5974
ENSGALG00000026584	3.62673	10.9685	1.59662
ENSGALG00000000511	5.09725	15.3647	1.59183
ENSGALG00000001020	5.45277	16.3527	1.58446
ENSGALG00000016595	6.30011	18.8899	1.58417
ENSGALG00000027517	42.5643	127.333	1.58089
ENSGALG00000003921	19.0619	56.9628	1.57933
ENSGALG00000006114	1.44952	4.33109	1.57916
ENSGALG00000003747	0.973436	2.89775	1.57377
ENSGALG00000008907	0.632425	1.87841	1.57054
ENSGALG00000028280	1.61866	4.80541	1.56986
ENSGALG00000009130	0.966767	2.84939	1.55941
ENSGALG00000026173	1.52475	4.47871	1.55451
ENSGALG00000029182	1181.56	3465.81	1.5525
ENSGALG00000029286	100.126	292.968	1.54892
ENSGALG00000007127	0.778511	2.27697	1.54833
ENSGALG00000003580	0.889055	2.59826	1.5472
ENSGALG00000011826	6.06907	17.6811	1.54266
ENSGALG00000002069	1.07766	3.13807	1.54197
ENSGALG00000015835	0.883272	2.56371	1.5373
ENSGALG00000000742	4.82812	13.9608	1.53184
ENSGALG00000004594	6.7598	19.5426	1.53157
ENSGALG00000001926	1.4753	4.25101	1.5268
ENSGALG00000026256	14.1682	40.7295	1.52342
ENSGALG00000026348	400.099	1147.16	1.51963
ENSGALG00000013814	13.547	38.8163	1.51869
ENSGALG00000007357	2.25031	6.43074	1.51486
ENSGALG00000027416	3.47059	9.85928	1.5063
ENSGALG00000002467	1.37739	3.90848	1.50467
ENSGALG00000015792	1.06432	3.01905	1.50417
ENSGALG00000006764	3.61953	10.2231	1.49796
ENSGALG00000005666	0.860074	2.42735	1.49685
ENSGALG00000003379	4.2728	12.0354	1.49402
ENSGALG00000006995	13.9136	39.1125	1.49113
ENSGALG00000015209	1.50936	4.2343	1.48819
ENSGALG00000002959	2.87547	8.05073	1.48532
ENSGALG00000012193	1.72135	4.81309	1.48342
ENSGALG00000025656	8.74333	24.4323	1.48254
ENSGALG00000011695	0.76824	2.14588	1.48194
ENSGALG00000027164	0.741998	2.07026	1.48033
ENSGALG00000001281	6.3918	17.7896	1.47674
ENSGALG00000007151	1.19357	3.30382	1.46885
ENSGALG00000023855	161.088	445.484	1.46753
ENSGALG00000026887	5.01965	13.8672	1.46602
ENSGALG00000000771	5.12607	14.1198	1.4618
ENSGALG00000007758	0.766763	2.11019	1.46052
ENSGALG00000003817	2.55088	7.01565	1.45958
ENSGALG00000001516	5.4288	14.9159	1.45814
ENSGALG00000014819	1.60687	4.41357	1.4577
ENSGALG00000011885	2.67043	7.32545	1.45585
ENSGALG00000006565	0.712282	1.95307	1.45522
ENSGALG00000027627	1.04744	2.87136	1.45486
ENSGALG00000001084	0.68049	1.8619	1.45213
ENSGALG00000011525	1.28564	3.50585	1.44728
ENSGALG00000011488	10.74	29.2532	1.4456
ENSGALG00000025977	45.6825	124.408	1.44536
ENSGALG00000027571	2.5601	6.97128	1.44522
ENSGALG00000008536	2.52066	6.85779	1.44394
ENSGALG00000009848	0.795532	2.16375	1.44354
ENSGALG00000017220	0.989248	2.68634	1.44124
ENSGALG00000027174	0.706382	1.91137	1.43608
ENSGALG00000015409	1.57566	4.23848	1.42759
ENSGALG00000011803	24.578	66.0418	1.42601
ENSGALG00000029271	3.29753	8.8522	1.42465
ENSGALG00000027243	1.12738	3.02503	1.42397
ENSGALG00000015256	3.00521	8.03924	1.41959
ENSGALG00000015788	6.85731	18.3296	1.41846
ENSGALG00000005065	1.43372	3.82258	1.41478
ENSGALG00000008623	3.72973	9.94411	1.41477
ENSGALG00000013940	0.737976	1.96381	1.41201
ENSGALG00000011221	1.01036	2.68829	1.41182
ENSGALG00000012658	2.39042	6.34844	1.40914
ENSGALG00000001527	2.45083	6.50486	1.40825
ENSGALG00000005446	1.17485	3.11651	1.40745
ENSGALG00000021525	0.843208	2.23658	1.40733
ENSGALG00000004564	3.59436	9.5147	1.40442
ENSGALG00000002835	1.36172	3.59814	1.40182
ENSGALG00000028096	1198.99	3161.08	1.3986
ENSGALG00000009344	1.75683	4.61966	1.39481
ENSGALG00000005521	1.48719	3.90745	1.39364
ENSGALG00000017019	1.45088	3.81021	1.39294
ENSGALG00000001864	0.734606	1.92689	1.39123
ENSGALG00000025875	1.23687	3.23464	1.38691
ENSGALG00000006427	5.22901	13.6664	1.38602
ENSGALG00000026654	2.42862	6.33533	1.38328
ENSGALG00000023818	14.7447	38.405	1.3811
ENSGALG00000016314	3.54664	9.20684	1.37625
ENSGALG00000014784	0.779847	2.02339	1.37551
ENSGALG00000010016	1.39229	3.60509	1.37257
ENSGALG00000029227	19.674	50.9053	1.37152
ENSGALG00000012390	5.59282	14.4329	1.36771
ENSGALG00000015109	3.34599	8.60898	1.36341
ENSGALG00000006039	0.830341	2.13296	1.36108
ENSGALG00000000949	1.35764	3.48656	1.3607
ENSGALG00000025800	0.843643	2.16129	1.35719
ENSGALG00000012066	2.57604	6.59261	1.35569
ENSGALG00000006126	1.42881	3.64448	1.3509
ENSGALG00000000366	1.75049	4.45685	1.34827
ENSGALG00000025284	9.45192	23.9335	1.34036
ENSGALG00000009754	2.92867	7.40953	1.33914
ENSGALG00000017365	0.983259	2.48369	1.33684
ENSGALG00000011271	2.33901	5.90751	1.33666
ENSGALG00000029274	38.807	97.8558	1.33434
ENSGALG00000007712	3.08974	7.78862	1.33388
ENSGALG00000016022	1.00265	2.5254	1.3327
ENSGALG00000005156	6.29797	15.8356	1.33022
ENSGALG00000028533	1.11991	2.81506	1.32978
ENSGALG00000016457	1.65959	4.15137	1.32276
ENSGALG00000026047	1.4129	3.52665	1.31964
ENSGALG00000010870	27.7127	68.7287	1.31036
ENSGALG00000007704	11.942	29.5998	1.30954
ENSGALG00000014321	1.7609	4.36317	1.30907
ENSGALG00000002349	175.057	432.906	1.30623
ENSGALG00000029261	16.9716	41.9615	1.30594
ENSGALG00000005425	6.64669	16.4326	1.30585
ENSGALG00000008581	1.22394	3.02031	1.30316
ENSGALG00000009866	1.01569	2.50492	1.30231
ENSGALG00000028192	809.222	1991.82	1.29948
ENSGALG00000025133	65.0494	160.011	1.29856
ENSGALG00000017164	1.22743	3.01096	1.29458
ENSGALG00000012873	48.1562	117.969	1.29262
ENSGALG00000012579	1.08909	2.65805	1.28724
ENSGALG00000005598	5.01746	12.2316	1.28558
ENSGALG00000012203	2.55215	6.21248	1.28346
ENSGALG00000011256	1.04604	2.539	1.27932
ENSGALG00000014723	4.3945	10.6615	1.27864
ENSGALG00000008367	23.465	56.8214	1.27592
ENSGALG00000003690	114.147	276.336	1.27552
ENSGALG00000013900	2.32544	5.62481	1.2743
ENSGALG00000012241	1.48072	3.58131	1.27419
ENSGALG00000021232	0.99361	2.39931	1.27187
ENSGALG00000007056	1.98199	4.77183	1.26759
ENSGALG00000007817	4.77684	11.4971	1.26714
ENSGALG00000003137	2.71482	6.51724	1.2634
ENSGALG00000008115	1.0165	2.429	1.25675
ENSGALG00000004802	1.08585	2.59223	1.25537
ENSGALG00000011930	2.63392	6.26822	1.25085
ENSGALG00000015444	1.44638	3.44155	1.25061
ENSGALG00000026957	4.71259	11.2097	1.25016
ENSGALG00000002397	5.28392	12.5557	1.24866
ENSGALG00000006170	1.28715	3.04859	1.24397
ENSGALG00000009421	4.98019	11.7828	1.2424
ENSGALG00000012533	6.28066	14.7862	1.23527
ENSGALG00000016299	1.33232	3.13235	1.2333
ENSGALG00000029002	60.4131	141.861	1.23155
ENSGALG00000007978	10.7954	25.3317	1.23052
ENSGALG00000006043	2.01804	4.73325	1.22988
ENSGALG00000026219	414.672	967.655	1.22252
ENSGALG00000005668	11.4086	26.4924	1.21546
ENSGALG00000012351	3.86747	8.97787	1.21498
ENSGALG00000015093	2.11529	4.90372	1.21302
ENSGALG00000014233	1.81395	4.20297	1.21227
ENSGALG00000016112	6.56788	15.2131	1.21182
ENSGALG00000014190	10.1417	23.4906	1.21179
ENSGALG00000001832	2.46247	5.70362	1.21177
ENSGALG00000005147	2.79416	6.45699	1.20845
ENSGALG00000010363	4.34608	10.0408	1.20808
ENSGALG00000002433	18.115	41.7978	1.20624
ENSGALG00000024346	10.765	24.8086	1.20449
ENSGALG00000027641	52.3256	120.517	1.20365
ENSGALG00000029080	7.49313	17.2424	1.20232
ENSGALG00000010159	9.05895	20.8389	1.20186
ENSGALG00000007197	9.39445	21.5689	1.19907
ENSGALG00000007849	9.9635	22.8607	1.19815
ENSGALG00000009448	12.2859	28.0805	1.19256
ENSGALG00000008318	1.75304	3.9977	1.18931
ENSGALG00000007096	2.507	5.71588	1.18902
ENSGALG00000022338	1.36482	3.10182	1.1844
ENSGALG00000004728	1.55658	3.53698	1.18414
ENSGALG00000014598	3.98135	9.03163	1.18173
ENSGALG00000004467	2.73702	6.20828	1.18159
ENSGALG00000003774	2.30986	5.22385	1.1773
ENSGALG00000011295	1.87968	4.2473	1.17606
ENSGALG00000015079	1.16793	2.629	1.17056
ENSGALG00000029150	4.27059	9.60985	1.17008
ENSGALG00000003059	4.48597	10.089	1.16929
ENSGALG00000006346	4.67246	10.4978	1.16783
ENSGALG00000018357	52.0348	116.792	1.16639
ENSGALG00000025692	46.5188	103.975	1.16035
ENSGALG00000028422	1.68719	3.76682	1.15872
ENSGALG00000011376	6.12064	13.6606	1.15826
ENSGALG00000010291	1.40701	3.13622	1.15639
ENSGALG00000001043	1.8858	4.1861	1.15043
ENSGALG00000007356	1.37417	3.04897	1.14976
ENSGALG00000027962	153.498	340.525	1.14954
ENSGALG00000003999	1.58514	3.51412	1.14855
ENSGALG00000001319	2.00958	4.45457	1.14839
ENSGALG00000014724	1.74216	3.84454	1.14194
ENSGALG00000006722	44.8482	98.6134	1.13673
ENSGALG00000002989	6.21831	13.6725	1.13668
ENSGALG00000003496	2.57491	5.65671	1.13544
ENSGALG00000000584	3.36801	7.38024	1.13177
ENSGALG00000009699	2.59623	5.68283	1.13019
ENSGALG00000016747	1.70053	3.72071	1.1296
ENSGALG00000007412	8.57352	18.695	1.12469
ENSGALG00000002205	1.48358	3.23038	1.12262
ENSGALG00000006663	3.43101	7.45043	1.11869
ENSGALG00000010371	1.76162	3.82424	1.11826
ENSGALG00000006939	17.2915	37.5251	1.11779
ENSGALG00000013971	13.4453	29.1611	1.11694
ENSGALG00000001718	4.65503	10.0737	1.11374
ENSGALG00000001505	1.61938	3.5	1.11192
ENSGALG00000002487	1.77468	3.8342	1.11137
ENSGALG00000025464	19.1699	41.3996	1.11077
ENSGALG00000004184	25.3102	54.6224	1.10977
ENSGALG00000003933	27.8711	60.1482	1.10975
ENSGALG00000024483	10.6719	23.0189	1.109
ENSGALG00000009031	4.38513	9.4487	1.1075
ENSGALG00000028249	11.3923	24.5132	1.1055
ENSGALG00000006637	6.68112	14.3531	1.10321
ENSGALG00000009475	2.1425	4.5893	1.09897
ENSGALG00000012012	2.38615	5.0987	1.09545
ENSGALG00000006942	4.10579	8.76996	1.09491
ENSGALG00000002311	3.31155	7.06646	1.09348
ENSGALG00000011464	41.4871	87.836	1.08215
ENSGALG00000001998	4.02897	8.52065	1.08055
ENSGALG00000005551	1.89294	3.99309	1.07687
ENSGALG00000014930	2.8675	6.03672	1.07397
ENSGALG00000016504	1.61726	3.39855	1.07136
ENSGALG00000002020	2.07995	4.36664	1.06998
ENSGALG00000004860	5.54529	11.6336	1.06896
ENSGALG00000003149	2.11549	4.43656	1.06845
ENSGALG00000009856	4.69892	9.8342	1.06548
ENSGALG00000009327	4.52228	9.44642	1.06272
ENSGALG00000026978	81.149	169.129	1.05948
ENSGALG00000015880	2.95323	6.12649	1.05277
ENSGALG00000004189	5.44092	11.2619	1.04953
ENSGALG00000006483	2.37683	4.91265	1.04746
ENSGALG00000002389	4.23314	8.74298	1.0464
ENSGALG00000000587	1.84418	3.80883	1.04637
ENSGALG00000006117	8.04973	16.6122	1.04524
ENSGALG00000002923	7.53311	15.5382	1.0445
ENSGALG00000012211	4.27797	8.80102	1.04074
ENSGALG00000012420	705.991	1449.78	1.03811
ENSGALG00000004321	4.55488	9.3428	1.03644
ENSGALG00000002588	4.06757	8.34209	1.03624
ENSGALG00000018264	33.7325	69.1138	1.03483
ENSGALG00000012185	3.69233	7.54088	1.0302
ENSGALG00000017833	28.9692	59.1009	1.02866
ENSGALG00000008187	27.6054	56.2525	1.02696
ENSGALG00000009758	5.7939	11.7865	1.02453
ENSGALG00000002712	4.43026	9.00746	1.02373
ENSGALG00000012251	4.64088	9.43287	1.0233
ENSGALG00000006763	1.86206	3.77724	1.02043
ENSGALG00000018401	14.1359	28.6527	1.01931
ENSGALG00000007726	2.93902	5.95179	1.01799
ENSGALG00000000521	10.9765	22.1617	1.01365
ENSGALG00000005108	5.91351	11.922	1.01154
ENSGALG00000001551	5.32952	10.7398	1.01089
ENSGALG00000028174	12.0697	24.2678	1.00765
ENSGALG00000001519	8.39757	16.8726	1.00663
ENSGALG00000021273	7.74376	15.5517	1.00596
ENSGALG00000007534	4.62518	9.27592	1.00398
ENSGALG00000003770	104.146	208.795	1.00348
ENSGALG00000006894	9.63583	4.79531	-1.00679
ENSGALG00000004994	16.6798	8.29867	-1.00715
ENSGALG00000007777	4.57908	2.27789	-1.00736
ENSGALG00000026364	10.9513	5.44545	-1.00798
ENSGALG00000011900	4.20021	2.07986	-1.01398
ENSGALG00000008836	10.8038	5.33431	-1.01817
ENSGALG00000011469	65.9695	32.5525	-1.01903
ENSGALG00000008069	4.72114	2.32594	-1.02132
ENSGALG00000000528	5.72562	2.81528	-1.02416
ENSGALG00000002041	5.68877	2.79057	-1.02756
ENSGALG00000002526	3.93342	1.92759	-1.02899
ENSGALG00000028960	3.78228	1.84763	-1.03358
ENSGALG00000003204	8.4045	4.1016	-1.03497
ENSGALG00000026289	45.8275	22.3312	-1.03715
ENSGALG00000015521	16.0242	7.80828	-1.03718
ENSGALG00000000424	7.61825	3.70939	-1.03828
ENSGALG00000009915	5.5351	2.69153	-1.04018
ENSGALG00000028434	6.15474	2.99102	-1.04106
ENSGALG00000001101	3.47416	1.68833	-1.04106
ENSGALG00000014433	4.98699	2.41805	-1.04432
ENSGALG00000007462	53.2036	25.7843	-1.04503
ENSGALG00000006252	34.3805	16.6608	-1.04513
ENSGALG00000029263	54.6442	26.3494	-1.0523
ENSGALG00000020342	10.0745	4.84694	-1.05556
ENSGALG00000027696	7.80475	3.74194	-1.06057
ENSGALG00000006876	33.3258	15.9646	-1.06176
ENSGALG00000029114	65.3744	31.3018	-1.06248
ENSGALG00000005135	48.3641	23.0804	-1.06727
ENSGALG00000000994	9.23603	4.4006	-1.06957
ENSGALG00000026934	4.53407	2.15942	-1.07016
ENSGALG00000010013	3.44097	1.63673	-1.072
ENSGALG00000008493	5.23279	2.48662	-1.0734
ENSGALG00000016724	10.4057	4.94445	-1.0735
ENSGALG00000002578	7.56839	3.59354	-1.07458
ENSGALG00000013067	10.431	4.95015	-1.07534
ENSGALG00000029213	528.537	250.621	-1.07649
ENSGALG00000007905	8.93535	4.23669	-1.07659
ENSGALG00000018415	86.6749	41.0506	-1.07821
ENSGALG00000004820	4.7231	2.23538	-1.07922
ENSGALG00000028753	37.6183	17.7498	-1.08363
ENSGALG00000028585	7.72452	3.64041	-1.08535
ENSGALG00000027173	16.0092	7.50233	-1.09349
ENSGALG00000026349	28.1587	13.1901	-1.09413
ENSGALG00000028772	17.6962	8.28915	-1.09414
ENSGALG00000005986	5.75495	2.69539	-1.09431
ENSGALG00000001242	6.3652	2.98089	-1.09446
ENSGALG00000007132	5.68704	2.66183	-1.09526
ENSGALG00000012610	65.3798	30.5807	-1.09622
ENSGALG00000013039	5.96931	2.77903	-1.10298
ENSGALG00000015537	6.46096	2.99609	-1.10867
ENSGALG00000007505	5.79346	2.67699	-1.11382
ENSGALG00000029076	89.1585	41.1664	-1.11491
ENSGALG00000025732	3.33812	1.54123	-1.11496
ENSGALG00000023066	17.4912	8.05962	-1.11784
ENSGALG00000011351	124.05	57.0514	-1.12059
ENSGALG00000009075	4.97461	2.28719	-1.12101
ENSGALG00000005158	5.96473	2.74052	-1.12201
ENSGALG00000001606	3.95723	1.81799	-1.12214
ENSGALG00000000309	37.5708	17.2457	-1.12337
ENSGALG00000029280	267.079	122.412	-1.12552
ENSGALG00000006167	2.91336	1.33481	-1.12604
ENSGALG00000004249	7.33663	3.36139	-1.12606
ENSGALG00000009275	5.85426	2.68206	-1.12614
ENSGALG00000003169	57.545	26.3512	-1.12682
ENSGALG00000027240	5.12802	2.34678	-1.12772
ENSGALG00000008508	3.5478	1.62083	-1.13019
ENSGALG00000023936	53.3155	24.327	-1.132
ENSGALG00000008961	26.4185	12.0353	-1.13428
ENSGALG00000006278	7.65842	3.48861	-1.1344
ENSGALG00000006152	3.09244	1.40777	-1.13534
ENSGALG00000005612	2.84416	1.29372	-1.13648
ENSGALG00000006379	20.5688	9.33655	-1.1395
ENSGALG00000026291	52.1688	23.5626	-1.14669
ENSGALG00000028759	2.85619	1.28707	-1.15001
ENSGALG00000018803	4.25933	1.9187	-1.15049
ENSGALG00000027725	8.79705	3.95777	-1.15233
ENSGALG00000029195	690.972	310.205	-1.1554
ENSGALG00000005976	3.30038	1.4804	-1.15665
ENSGALG00000004899	11.438	5.12243	-1.15894
ENSGALG00000005968	3.49886	1.5659	-1.15989
ENSGALG00000027872	21.4772	9.60641	-1.16074
ENSGALG00000011233	3.83163	1.7132	-1.16127
ENSGALG00000001085	13.5401	6.0517	-1.16183
ENSGALG00000001209	14.8501	6.63494	-1.16232
ENSGALG00000026762	5.01211	2.2384	-1.16295
ENSGALG00000007114	7.07694	3.16038	-1.16303
ENSGALG00000005809	7.21738	3.21778	-1.16541
ENSGALG00000028262	3.48836	1.554	-1.16656
ENSGALG00000007470	20.4806	9.10217	-1.16997
ENSGALG00000029233	37.3673	16.5835	-1.17202
ENSGALG00000006378	6.36896	2.8021	-1.18455
ENSGALG00000004220	15.5062	6.82203	-1.18458
ENSGALG00000027851	8.32249	3.65622	-1.18666
ENSGALG00000006613	104.67	45.9687	-1.18713
ENSGALG00000003029	5.72202	2.51177	-1.18782
ENSGALG00000016356	13.7918	6.04497	-1.19
ENSGALG00000008579	3.36836	1.47302	-1.19327
ENSGALG00000021340	38.4466	16.7867	-1.19553
ENSGALG00000005845	13.1517	5.72848	-1.19902
ENSGALG00000022892	10.2396	4.45471	-1.20075
ENSGALG00000015884	2.83783	1.23323	-1.20234
ENSGALG00000026172	17.7975	7.72524	-1.20402
ENSGALG00000010023	93.1697	40.236	-1.21138
ENSGALG00000026183	2.6916	1.16194	-1.21193
ENSGALG00000025731	9.15431	3.94011	-1.21622
ENSGALG00000000483	19.9582	8.58614	-1.2169
ENSGALG00000010774	34.955	14.9525	-1.22511
ENSGALG00000016328	20.9623	8.94386	-1.22883
ENSGALG00000029037	7.53601	3.21288	-1.22994
ENSGALG00000021616	17.4036	7.41228	-1.23139
ENSGALG00000007630	8.63345	3.67559	-1.23196
ENSGALG00000005071	3.50709	1.48834	-1.23657
ENSGALG00000008409	24.1365	10.2212	-1.23965
ENSGALG00000028840	4.34438	1.83837	-1.24072
ENSGALG00000010641	30.7174	12.9961	-1.24098
ENSGALG00000003819	2.50453	1.05944	-1.24123
ENSGALG00000009977	6.3262	2.66865	-1.24523
ENSGALG00000000880	3.30699	1.39288	-1.24744
ENSGALG00000002026	2.54207	1.06125	-1.26025
ENSGALG00000016655	2.98346	1.24501	-1.26083
ENSGALG00000017828	39.8776	16.6231	-1.26239
ENSGALG00000025661	53.7906	22.4123	-1.26306
ENSGALG00000009719	8.59806	3.57699	-1.26526
ENSGALG00000001220	6.9347	2.88416	-1.26568
ENSGALG00000028285	2.63616	1.09594	-1.26627
ENSGALG00000001607	2.27419	0.945181	-1.26669
ENSGALG00000005377	8.72507	3.61552	-1.27096
ENSGALG00000016311	9.62239	3.98346	-1.27237
ENSGALG00000002710	3.12513	1.28795	-1.27884
ENSGALG00000001561	15.768	6.46274	-1.28678
ENSGALG00000025813	63.2372	25.9066	-1.28745
ENSGALG00000026644	14.1188	5.76263	-1.29282
ENSGALG00000021074	5.36623	2.18308	-1.29754
ENSGALG00000012952	38.5194	15.6623	-1.29829
ENSGALG00000014069	3.90567	1.58076	-1.30495
ENSGALG00000005245	4.13822	1.67278	-1.30676
ENSGALG00000026798	6.84617	2.76264	-1.30925
ENSGALG00000025822	2.18941	0.882341	-1.31113
ENSGALG00000027224	3.60761	1.45382	-1.31119
ENSGALG00000026819	40.3882	16.2705	-1.31168
ENSGALG00000028774	471.054	189.618	-1.3128
ENSGALG00000014258	3.07766	1.2375	-1.31441
ENSGALG00000014697	7.15571	2.87528	-1.31539
ENSGALG00000026852	238.453	95.5233	-1.31978
ENSGALG00000026482	2.9952	1.19854	-1.32138
ENSGALG00000004435	20.592	8.23373	-1.32246
ENSGALG00000014897	2.99688	1.19791	-1.32294
ENSGALG00000003490	71.6232	28.6067	-1.32407
ENSGALG00000005281	2.74412	1.09302	-1.32802
ENSGALG00000004476	16.0543	6.38862	-1.32938
ENSGALG00000017850	73.3124	29.1254	-1.33178
ENSGALG00000023195	3.12801	1.22959	-1.34707
ENSGALG00000010237	33.0375	12.9721	-1.34869
ENSGALG00000016205	2.03657	0.796691	-1.35405
ENSGALG00000028306	118.646	46.3784	-1.35514
ENSGALG00000024120	16.4323	6.4154	-1.35693
ENSGALG00000017858	4.38893	1.708	-1.36156
ENSGALG00000019489	3.18364	1.23522	-1.36591
ENSGALG00000002470	4.29941	1.66391	-1.36956
ENSGALG00000017812	38.6575	14.8654	-1.37879
ENSGALG00000027151	87.5024	33.5965	-1.38101
ENSGALG00000028592	157.348	60.3948	-1.38146
ENSGALG00000014907	6.48233	2.47917	-1.38665
ENSGALG00000022706	32.8022	12.5299	-1.38842
ENSGALG00000012112	328.935	125.53	-1.38977
ENSGALG00000014412	1163.54	442.975	-1.39322
ENSGALG00000029204	380.754	144.776	-1.39504
ENSGALG00000029208	107.345	40.8109	-1.39523
ENSGALG00000002652	12.8041	4.85938	-1.39776
ENSGALG00000017845	51.4032	19.4326	-1.40338
ENSGALG00000029219	1449.64	547.004	-1.40607
ENSGALG00000000154	8.54597	3.22386	-1.40645
ENSGALG00000009803	8.34447	3.1449	-1.40781
ENSGALG00000016567	7.32182	2.75676	-1.40923
ENSGALG00000018778	45.9632	17.3027	-1.40948
ENSGALG00000025592	8.76081	3.29118	-1.41246
ENSGALG00000006431	3.20272	1.20077	-1.41534
ENSGALG00000003588	2.61571	0.97988	-1.41652
ENSGALG00000019514	42.8461	15.9989	-1.42119
ENSGALG00000028373	2.20012	0.813893	-1.43467
ENSGALG00000011468	12.5498	4.62713	-1.43948
ENSGALG00000029223	2686.6	989.357	-1.44122
ENSGALG00000014582	3.68845	1.35417	-1.44561
ENSGALG00000015424	2.85643	1.04668	-1.4484
ENSGALG00000017819	18.9001	6.89369	-1.45504
ENSGALG00000011254	3.37003	1.22832	-1.45607
ENSGALG00000000059	96.0667	34.9958	-1.45685
ENSGALG00000027205	2.31634	0.84286	-1.45848
ENSGALG00000009945	16.0165	5.80983	-1.46299
ENSGALG00000000712	2.81993	1.02225	-1.46391
ENSGALG00000002353	4.46133	1.61539	-1.4656
ENSGALG00000006099	2.00205	0.721955	-1.47149
ENSGALG00000026756	18.2653	6.58427	-1.47201
ENSGALG00000027629	7.66239	2.76176	-1.4722
ENSGALG00000017037	1.96187	0.70504	-1.47645
ENSGALG00000000585	1.7747	0.635944	-1.4806
ENSGALG00000004140	2.09807	0.749377	-1.4853
ENSGALG00000017119	23.7136	8.46605	-1.48595
ENSGALG00000029211	715.734	254.988	-1.48899
ENSGALG00000028147	12.0892	4.291	-1.49433
ENSGALG00000001648	22.8432	8.08589	-1.49829
ENSGALG00000008438	3.08131	1.0896	-1.49974
ENSGALG00000027300	140.949	49.7614	-1.50208
ENSGALG00000020497	2.28933	0.80802	-1.50246
ENSGALG00000008612	3.23977	1.14263	-1.50353
ENSGALG00000027227	3801.31	1339.91	-1.50436
ENSGALG00000028131	2.25201	0.792543	-1.50665
ENSGALG00000007716	3.05284	1.07334	-1.50804
ENSGALG00000004593	6.10256	2.14221	-1.51031
ENSGALG00000005237	3.35385	1.17675	-1.51101
ENSGALG00000025621	6.13827	2.14381	-1.51765
ENSGALG00000001788	4.13862	1.44454	-1.51854
ENSGALG00000027798	8.2704	2.87327	-1.52526
ENSGALG00000028077	1.66111	0.575181	-1.53006
ENSGALG00000011020	90.9349	31.4565	-1.53147
ENSGALG00000022935	17.8869	6.16346	-1.53709
ENSGALG00000028955	2.25692	0.77709	-1.5382
ENSGALG00000010843	8.61471	2.95804	-1.54216
ENSGALG00000000307	26.0139	8.92584	-1.54323
ENSGALG00000017811	37.5022	12.8426	-1.54604
ENSGALG00000002855	3.2312	1.10582	-1.54695
ENSGALG00000000761	2.09079	0.714057	-1.54994
ENSGALG00000007771	6.22312	2.11126	-1.55954
ENSGALG00000029203	21.9347	7.41265	-1.56515
ENSGALG00000026365	16.1706	5.46382	-1.56539
ENSGALG00000012218	3.43471	1.16028	-1.56571
ENSGALG00000026448	21.7275	7.33157	-1.56733
ENSGALG00000015183	2.13118	0.71612	-1.57338
ENSGALG00000007625	5.88491	1.9562	-1.58896
ENSGALG00000004284	10.7213	3.55557	-1.59232
ENSGALG00000008755	2.11621	0.69944	-1.59721
ENSGALG00000026639	3.17288	1.04565	-1.60139
ENSGALG00000014085	2.78404	0.917223	-1.60184
ENSGALG00000014646	1.65761	0.54347	-1.60883
ENSGALG00000007186	6.2383	2.01384	-1.6312
ENSGALG00000012124	2.48274	0.800234	-1.63344
ENSGALG00000026262	3.99476	1.28731	-1.63375
ENSGALG00000015503	3.35326	1.0805	-1.63387
ENSGALG00000025557	39.6748	12.697	-1.64374
ENSGALG00000021593	11.1	3.53645	-1.65019
ENSGALG00000025814	68.9781	21.9145	-1.65425
ENSGALG00000000206	3.16873	1.00524	-1.65636
ENSGALG00000000439	212.471	67.3596	-1.65731
ENSGALG00000025726	687.675	217.998	-1.65741
ENSGALG00000025650	20.0678	6.34608	-1.66094
ENSGALG00000023725	35.3311	11.1594	-1.66268
ENSGALG00000025418	4.63871	1.46365	-1.66415
ENSGALG00000002150	2.07368	0.646962	-1.68044
ENSGALG00000006071	3.81492	1.17625	-1.69745
ENSGALG00000017818	1.74918	0.538946	-1.69847
ENSGALG00000016680	4.21463	1.28726	-1.71111
ENSGALG00000016379	5.94506	1.81509	-1.71165
ENSGALG00000022278	2.43712	0.733612	-1.73209
ENSGALG00000011298	2.36157	0.710819	-1.73219
ENSGALG00000009241	2.72815	0.820008	-1.73421
ENSGALG00000016249	184.127	55.1612	-1.73897
ENSGALG00000005217	31.3762	9.39725	-1.73936
ENSGALG00000021031	13.8804	4.14135	-1.74488
ENSGALG00000027579	13.4808	4.01532	-1.74732
ENSGALG00000003585	4.33528	1.29118	-1.74744
ENSGALG00000026371	2.51852	0.750013	-1.74759
ENSGALG00000026821	11.8788	3.51591	-1.75642
ENSGALG00000010171	5.25471	1.55381	-1.7578
ENSGALG00000005410	8.23222	2.43168	-1.75932
ENSGALG00000029216	186.389	55.0269	-1.76011
ENSGALG00000008430	1.73061	0.509002	-1.76554
ENSGALG00000003818	1.40412	0.41195	-1.76913
ENSGALG00000005498	1.92793	0.565028	-1.77066
ENSGALG00000000316	1.84514	0.540574	-1.77116
ENSGALG00000006609	3.88596	1.13486	-1.77575
ENSGALG00000017863	127.019	36.8496	-1.78532
ENSGALG00000026544	4.51888	1.31055	-1.78579
ENSGALG00000017843	23.7695	6.86423	-1.79194
ENSGALG00000007582	13.9233	4.01974	-1.79232
ENSGALG00000004812	4.08809	1.17864	-1.79431
ENSGALG00000017880	17.4506	5.00086	-1.80302
ENSGALG00000010617	1.67796	0.480678	-1.80357
ENSGALG00000015952	1.34701	0.385153	-1.80626
ENSGALG00000026869	13.1592	3.76238	-1.80636
ENSGALG00000007284	8.74162	2.49703	-1.80769
ENSGALG00000011294	2.29822	0.656203	-1.8083
ENSGALG00000023738	2.937	0.833799	-1.81657
ENSGALG00000016462	1.61378	0.457529	-1.81851
ENSGALG00000029144	770.02	217.345	-1.82491
ENSGALG00000014680	1.61046	0.451218	-1.83558
ENSGALG00000018882	236.18	66.0991	-1.83718
ENSGALG00000029220	1094.65	305.681	-1.84037
ENSGALG00000000680	4.38763	1.22329	-1.84267
ENSGALG00000027283	1.75548	0.488101	-1.84662
ENSGALG00000029194	113.863	31.616	-1.84858
ENSGALG00000029212	1912.2	530.38	-1.85014
ENSGALG00000010820	2.24135	0.618575	-1.85735
ENSGALG00000026257	67.9857	18.5124	-1.87674
ENSGALG00000023812	1.50568	0.409512	-1.87843
ENSGALG00000028310	1.719	0.46694	-1.88026
ENSGALG00000009777	2.31358	0.625893	-1.88614
ENSGALG00000017166	9.07301	2.44954	-1.88907
ENSGALG00000011681	4.51099	1.20759	-1.90131
ENSGALG00000006560	1.7818	0.472681	-1.9144
ENSGALG00000005500	177.286	46.7905	-1.92179
ENSGALG00000027355	6.60678	1.73824	-1.92632
ENSGALG00000028514	3.12085	0.817341	-1.93293
ENSGALG00000014072	9.10332	2.36652	-1.94363
ENSGALG00000028002	14.7633	3.80819	-1.95483
ENSGALG00000029140	18.4407	4.74786	-1.95754
ENSGALG00000021598	3.68682	0.949218	-1.95756
ENSGALG00000013925	6.86091	1.75737	-1.96498
ENSGALG00000022713	2.71304	0.69241	-1.97021
ENSGALG00000006045	1.31493	0.334695	-1.97406
ENSGALG00000011166	13.3081	3.37832	-1.97792
ENSGALG00000023073	3.3073	0.832878	-1.98948
ENSGALG00000002675	2.30301	0.579434	-1.9908
ENSGALG00000001545	4.95344	1.24239	-1.99532
ENSGALG00000006713	1.31596	0.327222	-2.00777
ENSGALG00000000226	5.78226	1.43374	-2.01185
ENSGALG00000025517	15.7698	3.8985	-2.01617
ENSGALG00000016139	4.67812	1.15281	-2.02078
ENSGALG00000018877	65.2124	16.0557	-2.02206
ENSGALG00000025671	1.59714	0.392869	-2.02337
ENSGALG00000027326	8.66492	2.11855	-2.03211
ENSGALG00000025629	16.4631	4.02001	-2.03396
ENSGALG00000027265	1.46117	0.356638	-2.03459
ENSGALG00000005918	1.42202	0.346229	-2.03814
ENSGALG00000027859	271.132	65.4493	-2.05055
ENSGALG00000022955	2.47042	0.594697	-2.05453
ENSGALG00000009722	1.21617	0.292375	-2.05645
ENSGALG00000006673	11.5949	2.76	-2.07075
ENSGALG00000009601	3.98262	0.941378	-2.08087
ENSGALG00000009689	3.51515	0.830668	-2.08124
ENSGALG00000017853	7.72217	1.81827	-2.08644
ENSGALG00000003546	4.58444	1.07747	-2.0891
ENSGALG00000008279	1.75708	0.412093	-2.09214
ENSGALG00000010828	7.81929	1.7954	-2.12273
ENSGALG00000027497	4.3846	1.00516	-2.12502
ENSGALG00000010010	5.9794	1.35284	-2.14401
ENSGALG00000019802	26.1153	5.89781	-2.14664
ENSGALG00000015189	11.9375	2.69275	-2.14836
ENSGALG00000029008	2.87137	0.639079	-2.16767
ENSGALG00000026897	1.20174	0.266737	-2.17164
ENSGALG00000004369	1.4548	0.321357	-2.17857
ENSGALG00000010133	5.79091	1.27418	-2.18422
ENSGALG00000029218	1590.89	349.741	-2.18548
ENSGALG00000001846	3.76143	0.82558	-2.1878
ENSGALG00000009654	5.64642	1.23845	-2.1888
ENSGALG00000026449	73.5585	16.0511	-2.19622
ENSGALG00000007498	7.46539	1.61678	-2.20709
ENSGALG00000017418	7.77704	1.67913	-2.21151
ENSGALG00000023189	3.14429	0.678752	-2.21178
ENSGALG00000029134	1.16719	0.251723	-2.21313
ENSGALG00000026884	1.09866	0.236705	-2.21459
ENSGALG00000010986	118.313	25.472	-2.21562
ENSGALG00000010867	2.90139	0.61943	-2.22773
ENSGALG00000010949	116.844	24.7596	-2.23852
ENSGALG00000029217	850.073	180.08	-2.23895
ENSGALG00000026347	1.22875	0.257187	-2.2563
ENSGALG00000008444	16.8733	3.49858	-2.2699
ENSGALG00000014639	1.50641	0.310333	-2.27922
ENSGALG00000015084	1.335	0.274396	-2.28251
ENSGALG00000018565	75.0337	15.3674	-2.28766
ENSGALG00000014261	3.51268	0.714284	-2.298
ENSGALG00000027350	75.6061	15.1201	-2.32203
ENSGALG00000017907	13.9153	2.78125	-2.32287
ENSGALG00000015143	2.73808	0.546278	-2.32546
ENSGALG00000025687	42.5678	8.47047	-2.32925
ENSGALG00000009415	14.2686	2.83755	-2.33013
ENSGALG00000026598	2.43193	0.481715	-2.33585
ENSGALG00000002157	4899.8	958.229	-2.35428
ENSGALG00000028018	6.68866	1.30416	-2.3586
ENSGALG00000005655	16.5393	3.21816	-2.36158
ENSGALG00000029222	111.183	21.5502	-2.36717
ENSGALG00000002763	3.5395	0.670277	-2.40072
ENSGALG00000026252	4.14616	0.77231	-2.42452
ENSGALG00000028465	7.41443	1.36489	-2.44155
ENSGALG00000028999	241.688	44.3902	-2.44483
ENSGALG00000017855	6.90588	1.2426	-2.47446
ENSGALG00000022819	12.3776	2.22354	-2.4768
ENSGALG00000027800	35.6131	6.29616	-2.49986
ENSGALG00000007943	1.28642	0.226114	-2.50824
ENSGALG00000024572	18.8459	3.29409	-2.5163
ENSGALG00000028667	5.58517	0.971942	-2.52266
ENSGALG00000007945	1.70532	0.294059	-2.53587
ENSGALG00000024047	9.56096	1.63524	-2.54766
ENSGALG00000015758	1.02862	0.174755	-2.55731
ENSGALG00000029224	1376.62	230.533	-2.57808
ENSGALG00000016500	15.4484	2.56601	-2.58986
ENSGALG00000003193	8.63162	1.43301	-2.59058
ENSGALG00000006633	1.26422	0.20838	-2.60096
ENSGALG00000003957	1.09359	0.179237	-2.60913
ENSGALG00000004724	1.66059	0.271352	-2.61346
ENSGALG00000015013	7.46282	1.21316	-2.62096
ENSGALG00000007466	4.51538	0.708055	-2.67292
ENSGALG00000027346	9.50713	1.48286	-2.68063
ENSGALG00000009207	1.0498	0.162943	-2.68767
ENSGALG00000016575	2.43346	0.377614	-2.68803
ENSGALG00000000795	5.23225	0.811098	-2.68949
ENSGALG00000003904	9.51936	1.46911	-2.69592
ENSGALG00000013225	2.81484	0.431805	-2.7046
ENSGALG00000002111	2.28321	0.347283	-2.71688
ENSGALG00000015820	3.77123	0.571947	-2.72108
ENSGALG00000011206	2.59615	0.389261	-2.73756
ENSGALG00000000894	24.1046	3.61248	-2.73824
ENSGALG00000004885	8.80734	1.31563	-2.74296
ENSGALG00000028769	5.36678	0.796547	-2.75223
ENSGALG00000017372	1.97564	0.286862	-2.78389
ENSGALG00000019756	68.7692	9.96735	-2.78648
ENSGALG00000029193	1568.79	226.736	-2.79057
ENSGALG00000010402	176.974	25.471	-2.79661
ENSGALG00000016546	4.90795	0.704319	-2.80082
ENSGALG00000018624	114.295	16.3447	-2.80587
ENSGALG00000017838	74.98	10.6651	-2.81361
ENSGALG00000005589	2.55839	0.363465	-2.81535
ENSGALG00000000474	10262.9	1450.68	-2.82264
ENSGALG00000006368	1.60909	0.226929	-2.82593
ENSGALG00000017862	1.34103	0.188963	-2.82717
ENSGALG00000023787	1.656	0.232484	-2.8325
ENSGALG00000008250	4.00243	0.553241	-2.8549
ENSGALG00000011052	2.35888	0.318764	-2.88754
ENSGALG00000011473	1.34034	0.180487	-2.89263
ENSGALG00000015487	11.2039	1.4969	-2.90395
ENSGALG00000010490	3.04573	0.404156	-2.9138
ENSGALG00000028027	1393.19	183.663	-2.92326
ENSGALG00000003310	4.80402	0.631046	-2.92842
ENSGALG00000012290	4.49755	0.588105	-2.93499
ENSGALG00000017839	37.2847	4.81157	-2.95401
ENSGALG00000017237	21.7231	2.76821	-2.9722
ENSGALG00000000549	7.05968	0.886495	-2.99342
ENSGALG00000007257	2.56106	0.318031	-3.0095
ENSGALG00000016251	4.76528	0.590571	-3.01238
ENSGALG00000027256	1.558	0.188963	-3.04352
ENSGALG00000014858	1.43641	0.169562	-3.08258
ENSGALG00000026054	1.60242	0.187962	-3.09174
ENSGALG00000016446	2.58076	0.301733	-3.09645
ENSGALG00000001532	2.75935	0.317681	-3.11867
ENSGALG00000028817	1.58953	0.181936	-3.1271
ENSGALG00000004525	5.40608	0.617815	-3.12934
ENSGALG00000011145	5.29614	0.601452	-3.13842
ENSGALG00000015205	325.797	36.9396	-3.14074
ENSGALG00000000313	2.18782	0.247406	-3.14454
ENSGALG00000009875	63.1439	7.11557	-3.14959
ENSGALG00000010983	240.918	26.7909	-3.16873
ENSGALG00000021226	0.994527	0.110282	-3.17282
ENSGALG00000002390	1.69486	0.183462	-3.20761
ENSGALG00000016740	8.09795	0.857642	-3.23911
ENSGALG00000020656	1.49044	0.157288	-3.24426
ENSGALG00000005085	0.944095	0.0970918	-3.28151
ENSGALG00000028770	15.5801	1.59834	-3.28506
ENSGALG00000011740	5.28372	0.541177	-3.28738
ENSGALG00000005892	1.49522	0.152027	-3.29797
ENSGALG00000025614	14.2666	1.42175	-3.3269
ENSGALG00000021838	120.797	11.9946	-3.33213
ENSGALG00000016483	0.843442	0.0823646	-3.35619
ENSGALG00000000394	3.50914	0.338018	-3.37595
ENSGALG00000016615	17.9911	1.68491	-3.41653
ENSGALG00000008428	0.990711	0.0927591	-3.4169
ENSGALG00000000644	0.796199	0.0734022	-3.43923
ENSGALG00000012332	1.31026	0.119473	-3.45509
ENSGALG00000012834	37.7449	3.38376	-3.47958
ENSGALG00000029214	41.6475	3.7011	-3.49221
ENSGALG00000014634	421.691	36.4625	-3.5317
ENSGALG00000027879	2.18617	0.188963	-3.53223
ENSGALG00000027825	2.21036	0.187712	-3.55769
ENSGALG00000009919	1.21814	0.102656	-3.5688
ENSGALG00000026245	628.081	51.7864	-3.6003
ENSGALG00000022531	1.81607	0.144485	-3.65183
ENSGALG00000005801	1.4044	0.108776	-3.69052
ENSGALG00000023406	0.801413	0.0608796	-3.71852
ENSGALG00000012989	2.17284	0.160162	-3.76198
ENSGALG00000016785	1.38592	0.101192	-3.77568
ENSGALG00000010793	1.994	0.144369	-3.78783
ENSGALG00000000639	1.05589	0.0755669	-3.80456
ENSGALG00000029125	2.69761	0.188963	-3.83551
ENSGALG00000003866	0.851361	0.0594223	-3.84069
ENSGALG00000022958	6.57263	0.423491	-3.95607
ENSGALG00000028989	28.6828	1.80701	-3.98851
ENSGALG00000027511	1.4913	0.0926229	-4.00906
ENSGALG00000007038	2.04622	0.120627	-4.08433
ENSGALG00000027975	204.593	11.8117	-4.11447
ENSGALG00000025355	3.31399	0.188963	-4.13239
ENSGALG00000024497	3.46902	0.188963	-4.19835
ENSGALG00000006133	986.592	52.7156	-4.22615
ENSGALG00000016722	10.3415	0.511888	-4.33647
ENSGALG00000009189	579.984	25.938	-4.48287
ENSGALG00000002756	3.18722	0.12459	-4.67704
ENSGALG00000028221	0.897391	0.033769	-4.73196
ENSGALG00000028198	5.24365	0.188963	-4.79439
ENSGALG00000024138	925.124	33.1186	-4.80393
ENSGALG00000025891	182.918	6.19026	-4.88505
ENSGALG00000013664	209.034	6.99144	-4.902
ENSGALG00000013668	21.9805	0.725295	-4.92151
ENSGALG00000029215	93.9407	3.08992	-4.92611
ENSGALG00000013085	1.27254	0.0417045	-4.93137
ENSGALG00000027163	659.097	20.0473	-5.03901
ENSGALG00000028563	699.031	20.6807	-5.079
ENSGALG00000029207	362.811	10.1937	-5.15347
ENSGALG00000028374	1358.93	31.8881	-5.41331
ENSGALG00000029206	168.485	3.94961	-5.41477
ENSGALG00000024155	267.732	6.04499	-5.46891
ENSGALG00000015628	8.01513	0.147776	-5.76124
ENSGALG00000025620	10.3355	0.188963	-5.77336
ENSGALG00000026527	62.8186	1.12786	-5.79953
ENSGALG00000026759	10.7405	0.188963	-5.82881
ENSGALG00000026964	1067.64	18.1028	-5.88207
ENSGALG00000027384	11.2464	0.188963	-5.89522
ENSGALG00000027475	699.407	10.2551	-6.09171
ENSGALG00000027668	12.8896	0.188963	-6.09196
ENSGALG00000027802	13.0728	0.188963	-6.11232
ENSGALG00000025610	13.4347	0.188963	-6.15172
ENSGALG00000029210	575.465	7.88518	-6.18944
ENSGALG00000025677	15.3344	0.188963	-6.34252
ENSGALG00000029200	33.2759	0.358426	-6.53666
ENSGALG00000025643	18.7973	0.188963	-6.63628
ENSGALG00000017840	19.7008	0.188963	-6.70401
ENSGALG00000026675	21.7378	0.188963	-6.84596
ENSGALG00000018329	22.5613	0.188963	-6.8996
ENSGALG00000029199	16.9296	0.138324	-6.93535
ENSGALG00000026319	1147.3	7.64151	-7.23016
ENSGALG00000025388	38.2266	0.188963	-7.66033
ENSGALG00000027019	39.9638	0.188963	-7.72444
ENSGALG00000025679	47.2932	0.188963	-7.96738
ENSGALG00000026304	50.3664	0.188963	-8.05821
ENSGALG00000026149	52.5897	0.188963	-8.12053
ENSGALG00000025438	68.5288	0.188963	-8.50246
ENSGALG00000018383	70.5589	0.188963	-8.54458
ENSGALG00000025920	74.7942	0.188963	-8.62868
ENSGALG00000025089	94.9858	0.188963	-8.97346
ENSGALG00000018376	97.5355	0.188963	-9.01168
ENSGALG00000025348	104.979	0.188963	-9.11778
ENSGALG00000025530	111.078	0.188963	-9.19925
ENSGALG00000025659	121.353	0.188963	-9.32689
ENSGALG00000025352	125.247	0.188963	-9.37246
ENSGALG00000018379	128.516	0.188963	-9.40963
ENSGALG00000018359	138.073	0.188963	-9.51311
ENSGALG00000018377	150.431	0.188963	-9.63678
ENSGALG00000018363	180.797	0.188963	-9.90205
