# Supplementary material for: Transcriptomic analyses of regenerating adult feathers in chicken
Source: BMC Genomics. 2015 Oct 6;16:756. doi: 10.1186/s12864-015-1966-6 (PMC4594745; doi:10.1186/s12864-015-1966-6)
Supplement: Additional file 9: Table S8. — cMF vs. cLF differentially expressed gene set (shown in FPKM and fold change). (XLSX 62 kb) [file 12864_2015_1966_MOESM9_ESM.xlsx]

## Sheet: LF_MF_Ng_comp
ID	MF_mean	LF_mean	Fold change
ENSGALG00000025627	1835.43	0.133128	-13.751
ENSGALG00000025227	729.598	0.133128	-12.4201
ENSGALG00000018371	715.3	0.133128	-12.3915
ENSGALG00000027016	696.473	0.133128	-12.353
ENSGALG00000021720	660.742	0.133128	-12.2771
ENSGALG00000018374	656.578	0.133128	-12.2679
ENSGALG00000018385	605.885	0.133128	-12.152
ENSGALG00000024984	571.095	0.133128	-12.0667
ENSGALG00000025985	2269.72	0.555537	-11.9963
ENSGALG00000026343	450.259	0.133128	-11.7237
ENSGALG00000024890	432.306	0.133128	-11.665
ENSGALG00000025600	421.222	0.133128	-11.6276
ENSGALG00000029192	2225.54	0.757339	-11.5209
ENSGALG00000025426	370.803	0.133128	-11.4436
ENSGALG00000018271	353.967	0.133128	-11.3766
ENSGALG00000025668	353.221	0.133128	-11.3735
ENSGALG00000029048	325.322	0.133128	-11.2548
ENSGALG00000027640	337.926	0.141803	-11.2186
ENSGALG00000026348	939.117	0.397685	-11.2055
ENSGALG00000026219	792.153	0.384065	-11.0102
ENSGALG00000029262	430.138	0.211184	-10.9921
ENSGALG00000026481	467.674	0.255621	-10.8373
ENSGALG00000028798	76.9084	0.0433504	-10.7929
ENSGALG00000017870	232.544	0.133128	-10.7705
ENSGALG00000029253	2704.66	1.71215	-10.6254
ENSGALG00000027962	278.812	0.179825	-10.5985
ENSGALG00000026256	33.3496	0.0235007	-10.4707
ENSGALG00000029255	458.011	0.345646	-10.3719
ENSGALG00000017849	163.631	0.133128	-10.2634
ENSGALG00000028396	152.713	0.133128	-10.1638
ENSGALG00000029232	298.014	0.280997	-10.0506
ENSGALG00000025863	228.617	0.22078	-10.0161
ENSGALG00000028325	136.585	0.133128	-10.0028
ENSGALG00000028211	2957.5	2.90962	-9.98933
ENSGALG00000028660	132.645	0.133128	-9.96054
ENSGALG00000025133	131.114	0.133128	-9.9438
ENSGALG00000000341	1504.72	1.57781	-9.89735
ENSGALG00000028559	117.965	0.133128	-9.79134
ENSGALG00000021748	116.532	0.133128	-9.7737
ENSGALG00000017808	115.741	0.133128	-9.76388
ENSGALG00000025457	114.13	0.133128	-9.74365
ENSGALG00000025131	107.432	0.133128	-9.6564
ENSGALG00000027819	470.29	0.724284	-9.34278
ENSGALG00000026987	3336.66	5.16755	-9.33471
ENSGALG00000026523	1242.45	1.95961	-9.30841
ENSGALG00000028039	70.4063	0.118368	-9.21628
ENSGALG00000029237	37.2524	0.0630927	-9.20565
ENSGALG00000028061	78.0272	0.133128	-9.19502
ENSGALG00000025444	77.345	0.133128	-9.18235
ENSGALG00000026205	582.663	1.03414	-9.13809
ENSGALG00000029234	281.427	0.50782	-9.11423
ENSGALG00000029231	507.293	0.940242	-9.07557
ENSGALG00000018878	161.711	0.328912	-8.9415
ENSGALG00000016682	43.7059	0.0889324	-8.9409
ENSGALG00000029243	159.97	0.354881	-8.81625
ENSGALG00000028843	655.544	1.48613	-8.78498
ENSGALG00000028818	57.4359	0.133128	-8.753
ENSGALG00000025460	56.953	0.133128	-8.74082
ENSGALG00000018264	56.5374	0.133128	-8.73025
ENSGALG00000026660	193.292	0.462326	-8.70765
ENSGALG00000028706	1432.32	3.58996	-8.64017
ENSGALG00000025683	52.5405	0.133128	-8.62448
ENSGALG00000029226	43.5684	0.130217	-8.38622
ENSGALG00000028594	44.0438	0.133128	-8.36999
ENSGALG00000026655	42.4102	0.133128	-8.31546
ENSGALG00000027760	41.1954	0.133128	-8.27353
ENSGALG00000029080	14.1162	0.0456953	-8.27109
ENSGALG00000026504	73.6953	0.247679	-8.21696
ENSGALG00000027088	39.4232	0.133128	-8.21009
ENSGALG00000025871	339.669	1.17757	-8.17218
ENSGALG00000028192	1630.9	6.23284	-8.03157
ENSGALG00000029261	34.351	0.133128	-8.0114
ENSGALG00000027859	53.5675	0.208086	-8.00804
ENSGALG00000023622	23.5747	0.0953177	-7.95028
ENSGALG00000029230	38.008	0.154482	-7.94272
ENSGALG00000026640	32.6487	0.133128	-7.93807
ENSGALG00000029227	41.6707	0.172535	-7.916
ENSGALG00000017804	31.8028	0.133128	-7.9002
ENSGALG00000002720	7.36196	0.0310057	-7.89141
ENSGALG00000026495	80.1023	0.347847	-7.84725
ENSGALG00000026447	29.4419	0.129276	-7.83127
ENSGALG00000028066	331.782	1.62202	-7.6763
ENSGALG00000028287	394.236	1.93145	-7.67323
ENSGALG00000025945	24.8744	0.133128	-7.54571
ENSGALG00000015544	2.02187	0.0109326	-7.53091
ENSGALG00000026625	24.0976	0.133128	-7.49994
ENSGALG00000025813	21.2062	0.121156	-7.45148
ENSGALG00000027931	22.9657	0.133128	-7.43053
ENSGALG00000026791	22.2872	0.133128	-7.38726
ENSGALG00000027679	53.5779	0.33165	-7.33583
ENSGALG00000028974	21.4937	0.133128	-7.33496
ENSGALG00000025284	19.5975	0.133128	-7.20172
ENSGALG00000026724	16.8449	0.133128	-6.98336
ENSGALG00000028366	82.1685	0.654299	-6.97249
ENSGALG00000025430	16.6908	0.133128	-6.9701
ENSGALG00000026131	10.9687	0.0916665	-6.90279
ENSGALG00000029233	13.5772	0.133793	-6.66504
ENSGALG00000018624	13.3777	0.133128	-6.65088
ENSGALG00000026257	15.1612	0.169869	-6.47982
ENSGALG00000025626	11.8698	0.133128	-6.47834
ENSGALG00000025329	9.89062	0.133128	-6.21518
ENSGALG00000029263	21.5709	0.315182	-6.09676
ENSGALG00000015835	2.09846	0.0351719	-5.89877
ENSGALG00000024141	2727.49	45.9188	-5.89234
ENSGALG00000028993	2.56934	0.0442383	-5.85996
ENSGALG00000025633	7.37126	0.133128	-5.79103
ENSGALG00000021714	16.2864	0.294165	-5.79089
ENSGALG00000008444	2.8642	0.0528214	-5.76087
ENSGALG00000026817	3.11665	0.0585104	-5.73516
ENSGALG00000029194	25.8875	0.495482	-5.70728
ENSGALG00000003603	8.91905	0.180168	-5.62947
ENSGALG00000029228	6.33883	0.133128	-5.57334
ENSGALG00000027083	40.7774	0.896427	-5.50744
ENSGALG00000004358	1.30213	0.0361909	-5.1691
ENSGALG00000006302	6.57507	0.190167	-5.11167
ENSGALG00000003512	1.4865	0.0443161	-5.06794
ENSGALG00000000479	0.729813	0.0220465	-5.0489
ENSGALG00000028331	4.10295	0.133128	-4.94578
ENSGALG00000017880	4.09099	0.133128	-4.94157
ENSGALG00000029182	2837.77	96.5966	-4.87664
ENSGALG00000029236	185.154	6.59712	-4.81075
ENSGALG00000027120	1.15807	0.0418321	-4.79097
ENSGALG00000029193	185.618	6.88639	-4.75244
ENSGALG00000025900	2050.38	76.4969	-4.74435
ENSGALG00000006133	43.1511	1.65206	-4.70706
ENSGALG00000029259	3.41431	0.133128	-4.68071
ENSGALG00000015205	30.2319	1.20938	-4.64374
ENSGALG00000028467	3.25887	0.133128	-4.61349
ENSGALG00000027410	556.384	23.2138	-4.58302
ENSGALG00000007526	0.91555	0.0397843	-4.52437
ENSGALG00000029235	86.6511	3.78195	-4.51802
ENSGALG00000029242	1.86579	0.0820624	-4.50692
ENSGALG00000029027	3.64296	0.162024	-4.49084
ENSGALG00000029271	7.24709	0.323106	-4.48732
ENSGALG00000019756	8.15728	0.369415	-4.46477
ENSGALG00000027303	184.158	8.64851	-4.41235
ENSGALG00000021232	1.96408	0.0923569	-4.41049
ENSGALG00000026134	1.46063	0.0697453	-4.38836
ENSGALG00000006964	1.20842	0.0589783	-4.35679
ENSGALG00000016740	0.701909	0.0342823	-4.35575
ENSGALG00000017847	2.67809	0.133128	-4.33032
ENSGALG00000025726	178.454	9.1776	-4.28129
ENSGALG00000028579	16.2914	0.842765	-4.27283
ENSGALG00000010343	13.8932	0.729297	-4.25173
ENSGALG00000014634	29.8426	1.58446	-4.23531
ENSGALG00000028018	1.06736	0.0569742	-4.2276
ENSGALG00000027275	1.62882	0.0877664	-4.21402
ENSGALG00000000059	28.6496	1.59397	-4.16782
ENSGALG00000017878	2.29156	0.133128	-4.10545
ENSGALG00000026484	1.44601	0.084899	-4.09018
ENSGALG00000003904	1.20251	0.0774818	-3.95605
ENSGALG00000023660	1.29271	0.0845519	-3.93442
ENSGALG00000010983	21.9267	1.44744	-3.92112
ENSGALG00000017868	1.98288	0.133128	-3.89672
ENSGALG00000008834	62.4257	4.19544	-3.89525
ENSGALG00000017237	2.2656	0.152433	-3.89365
ENSGALG00000017902	1.92431	0.133128	-3.85346
ENSGALG00000013006	0.796126	0.0555788	-3.84039
ENSGALG00000024484	0.97114	0.0689572	-3.81591
ENSGALG00000029206	3.23233	0.229768	-3.81433
ENSGALG00000000694	1.81588	0.130408	-3.79956
ENSGALG00000001740	0.96141	0.0697276	-3.78535
ENSGALG00000017860	1.80036	0.133128	-3.75741
ENSGALG00000027606	1.79026	0.133128	-3.74929
ENSGALG00000025621	1.75384	0.133128	-3.71963
ENSGALG00000005655	2.63439	0.203358	-3.69538
ENSGALG00000025225	1164.72	90.3526	-3.68827
ENSGALG00000028379	1.22581	0.0974312	-3.6532
ENSGALG00000029287	267.268	22.6908	-3.55811
ENSGALG00000007406	1.27681	0.112208	-3.50829
ENSGALG00000017853	1.48847	0.133128	-3.48295
ENSGALG00000029207	8.34257	0.748501	-3.47842
ENSGALG00000021938	1.46026	0.133128	-3.45535
ENSGALG00000005539	4.16377	0.393644	-3.40292
ENSGALG00000017906	1.40339	0.133128	-3.39804
ENSGALG00000004631	1.50421	0.143187	-3.39303
ENSGALG00000017858	1.39733	0.133128	-3.39179
ENSGALG00000001885	0.992253	0.0948247	-3.38737
ENSGALG00000019716	5.26961	0.517532	-3.34798
ENSGALG00000007505	2.19196	0.216442	-3.34017
ENSGALG00000028770	1.30861	0.134903	-3.27805
ENSGALG00000013925	1.43849	0.154283	-3.22091
ENSGALG00000006995	32.0171	3.46426	-3.20823
ENSGALG00000025418	1.19744	0.133128	-3.16907
ENSGALG00000025692	85.1162	9.49108	-3.16479
ENSGALG00000011254	1.00542	0.112159	-3.16418
ENSGALG00000002433	34.221	3.89992	-3.13337
ENSGALG00000025640	1.15624	0.133128	-3.11856
ENSGALG00000016615	1.37903	0.159635	-3.11081
ENSGALG00000003456	1.3655	0.160348	-3.09015
ENSGALG00000010133	1.04295	0.124276	-3.06906
ENSGALG00000004885	1.07676	0.130846	-3.04075
ENSGALG00000009830	1.28115	0.163017	-2.97435
ENSGALG00000010249	3.00787	0.385127	-2.96534
ENSGALG00000010625	1.38974	0.17844	-2.9613
ENSGALG00000005217	7.69332	1.01606	-2.92062
ENSGALG00000014938	2.38961	0.31877	-2.90619
ENSGALG00000007690	8.10281	1.10705	-2.87171
ENSGALG00000027621	1.46909	0.205278	-2.83927
ENSGALG00000029202	41.7303	5.89412	-2.82375
ENSGALG00000004562	7.15687	1.0127	-2.82112
ENSGALG00000026821	2.87834	0.410049	-2.81137
ENSGALG00000029205	514.508	73.4891	-2.80759
ENSGALG00000005763	1.1863	0.175856	-2.75399
ENSGALG00000027186	113452	16946.3	-2.74304
ENSGALG00000012018	2.52268	0.37917	-2.73404
ENSGALG00000000748	2.14627	0.322849	-2.7329
ENSGALG00000025657	94.563	14.2614	-2.72917
ENSGALG00000029221	225.641	34.1067	-2.7259
ENSGALG00000028465	1.11743	0.169056	-2.72461
ENSGALG00000013722	2.26095	0.342787	-2.72155
ENSGALG00000024507	688.673	105.323	-2.709
ENSGALG00000002393	3.38973	0.524847	-2.6912
ENSGALG00000005171	2.12553	0.333567	-2.67177
ENSGALG00000007819	2.84537	0.455435	-2.6433
ENSGALG00000011055	1.16488	0.193102	-2.59275
ENSGALG00000022935	5.04571	0.839705	-2.5871
ENSGALG00000002479	3.92024	0.663646	-2.56246
ENSGALG00000009867	3.53398	0.59923	-2.56011
ENSGALG00000029254	231.347	39.3868	-2.55427
ENSGALG00000028096	2588.34	445.783	-2.53761
ENSGALG00000016844	5.08106	0.887421	-2.51744
ENSGALG00000028829	3243.56	573.948	-2.49859
ENSGALG00000025440	132.651	24.2844	-2.44953
ENSGALG00000013063	2.96688	0.54953	-2.43268
ENSGALG00000000483	7.02984	1.32871	-2.40347
ENSGALG00000006673	2.2591	0.430377	-2.39208
ENSGALG00000022857	1.9201	0.368236	-2.38248
ENSGALG00000003193	1.17258	0.230219	-2.34861
ENSGALG00000024138	27.1107	5.34227	-2.34334
ENSGALG00000023607	4.36745	0.864377	-2.33706
ENSGALG00000027202	269.722	53.8706	-2.3239
ENSGALG00000007498	1.32331	0.267069	-2.30887
ENSGALG00000013992	2.25814	0.460886	-2.29265
ENSGALG00000014978	1.52725	0.314143	-2.28145
ENSGALG00000027547	13722.4	2892.73	-2.24603
ENSGALG00000011488	23.9478	5.05129	-2.24517
ENSGALG00000028976	133.289	28.8043	-2.2102
ENSGALG00000015767	383.381	85.6536	-2.16219
ENSGALG00000010566	2.10597	0.476613	-2.1436
ENSGALG00000007582	3.29072	0.749361	-2.13467
ENSGALG00000029276	1.6168	0.373654	-2.11337
ENSGALG00000005852	2.76585	0.649425	-2.09049
ENSGALG00000009275	2.19552	0.516848	-2.08675
ENSGALG00000007238	5.45824	1.29473	-2.07579
ENSGALG00000013643	2.26613	0.542414	-2.06276
ENSGALG00000023014	3.26121	0.781685	-2.06075
ENSGALG00000025580	490.79	118.647	-2.04843
ENSGALG00000016500	2.10015	0.507736	-2.04834
ENSGALG00000027026	33.6482	8.18426	-2.0396
ENSGALG00000027387	23.9906	5.87415	-2.03002
ENSGALG00000029220	250.198	61.2675	-2.02988
ENSGALG00000026762	1.83209	0.44875	-2.02951
ENSGALG00000011450	1.74581	0.431419	-2.01673
ENSGALG00000006379	7.64393	1.89635	-2.01109
ENSGALG00000026754	966.703	241.077	-2.00358
ENSGALG00000000514	5.43659	1.35905	-2.0001
ENSGALG00000000771	11.5598	2.90302	-1.99349
ENSGALG00000029267	1.4918	0.377151	-1.98383
ENSGALG00000002681	18.0971	4.6277	-1.96739
ENSGALG00000005990	2.33908	0.604044	-1.95321
ENSGALG00000022827	10.788	2.81203	-1.93974
ENSGALG00000011153	2.79217	0.728196	-1.93899
ENSGALG00000001281	14.5673	3.82066	-1.93084
ENSGALG00000012714	6.16502	1.61837	-1.92957
ENSGALG00000025635	832.353	220.171	-1.91857
ENSGALG00000018369	838.368	222.54	-1.91352
ENSGALG00000024064	11.3648	3.02667	-1.90877
ENSGALG00000002412	6.42295	1.71562	-1.90451
ENSGALG00000027167	2738.95	732.573	-1.90258
ENSGALG00000029285	17.3627	4.6741	-1.89323
ENSGALG00000011295	3.47732	0.938675	-1.88928
ENSGALG00000003273	15.56	4.24646	-1.8735
ENSGALG00000026437	2.66793	0.728236	-1.87324
ENSGALG00000026188	1.66203	0.45594	-1.86603
ENSGALG00000016311	3.26123	0.90552	-1.8486
ENSGALG00000011656	2.15344	0.612226	-1.81451
ENSGALG00000029191	2271.23	660.425	-1.78201
ENSGALG00000028371	1.08066e+06	316029	-1.77379
ENSGALG00000006894	3.92607	1.15004	-1.7714
ENSGALG00000008439	12.8674	3.78199	-1.7665
ENSGALG00000009719	2.92825	0.861464	-1.76518
ENSGALG00000026224	8.61434	2.57959	-1.7396
ENSGALG00000029211	208.707	62.9167	-1.72996
ENSGALG00000011468	3.78806	1.14711	-1.72346
ENSGALG00000012613	1.88394	0.570823	-1.72264
ENSGALG00000025589	100.255	30.4112	-1.721
ENSGALG00000016036	2.53303	0.769184	-1.71946
ENSGALG00000018356	4707.81	1430.49	-1.71855
ENSGALG00000029213	205.119	62.3357	-1.71833
ENSGALG00000001263	2.51745	0.765115	-1.71822
ENSGALG00000027569	15.3865	4.75336	-1.69465
ENSGALG00000009959	6.62181	2.05174	-1.69038
ENSGALG00000005619	10.2817	3.18584	-1.69034
ENSGALG00000013814	31.78	9.91746	-1.68008
ENSGALG00000000521	18.1438	5.68908	-1.67321
ENSGALG00000012834	2.76955	0.87603	-1.6606
ENSGALG00000026742	783.204	249.271	-1.65167
ENSGALG00000002652	3.97879	1.26989	-1.64763
ENSGALG00000001020	13.3868	4.2938	-1.64048
ENSGALG00000002775	23.599	7.58113	-1.63824
ENSGALG00000013357	2.15348	0.693374	-1.63497
ENSGALG00000007846	3.66398	1.18152	-1.63277
ENSGALG00000006358	1.97618	0.639488	-1.62773
ENSGALG00000002030	11.8687	3.8953	-1.60735
ENSGALG00000017128	3.59334	1.18006	-1.60646
ENSGALG00000004157	12.6426	4.17081	-1.5999
ENSGALG00000009189	21.2325	7.03157	-1.59435
ENSGALG00000029264	17.286	5.76844	-1.58335
ENSGALG00000006826	3.00848	1.00642	-1.5798
ENSGALG00000027872	7.86434	2.63532	-1.57734
ENSGALG00000004623	6.13666	2.05942	-1.57521
ENSGALG00000001709	2.93015	0.985861	-1.57152
ENSGALG00000012564	2.20827	0.743941	-1.56965
ENSGALG00000000775	7.38361	2.49095	-1.56763
ENSGALG00000028012	35.6933	12.1047	-1.56009
ENSGALG00000006278	2.85602	0.975849	-1.54928
ENSGALG00000001446	26.2774	8.98218	-1.54868
ENSGALG00000012229	310.552	106.384	-1.54555
ENSGALG00000027416	8.07191	2.7708	-1.54261
ENSGALG00000016522	2.43613	0.839156	-1.53758
ENSGALG00000028801	4.6437	1.60031	-1.53692
ENSGALG00000021231	77.0575	26.737	-1.5271
ENSGALG00000025939	3.69278	1.29264	-1.51439
ENSGALG00000028402	7.65762	2.68848	-1.5101
ENSGALG00000004860	9.52453	3.36229	-1.5022
ENSGALG00000009945	4.75747	1.68074	-1.5011
ENSGALG00000014565	23.4824	8.33264	-1.49474
ENSGALG00000023909	2.74118	0.987568	-1.47284
ENSGALG00000024272	8.31004	3.00687	-1.46659
ENSGALG00000018819	2.2614	0.819317	-1.46472
ENSGALG00000002260	10.6364	3.85589	-1.46387
ENSGALG00000014171	2.5284	0.926912	-1.44772
ENSGALG00000021972	4.28399	1.57337	-1.44509
ENSGALG00000005809	2.63403	0.984193	-1.42026
ENSGALG00000009422	4.95349	1.85555	-1.4166
ENSGALG00000023824	16.2236	6.10038	-1.41112
ENSGALG00000003490	23.422	8.84536	-1.40487
ENSGALG00000009988	27.4986	10.4618	-1.39424
ENSGALG00000006425	3.65779	1.39613	-1.38954
ENSGALG00000029269	1116.08	426.317	-1.38845
ENSGALG00000026207	2.55519	0.981073	-1.381
ENSGALG00000008367	46.5224	18.1027	-1.36172
ENSGALG00000013762	45.9058	18.1524	-1.33852
ENSGALG00000000587	3.11833	1.23668	-1.3343
ENSGALG00000029219	447.719	177.86	-1.33185
ENSGALG00000023359	3.18399	1.27772	-1.31727
ENSGALG00000003933	49.2456	19.7909	-1.31516
ENSGALG00000006808	42.304	17.012	-1.31424
ENSGALG00000015346	13.6188	5.49614	-1.30911
ENSGALG00000029223	809.76	333.582	-1.27946
ENSGALG00000015409	3.47008	1.43697	-1.27193
ENSGALG00000003011	3.13424	1.29858	-1.27117
ENSGALG00000029217	147.4	61.1032	-1.27042
ENSGALG00000008575	49.9603	20.846	-1.26101
ENSGALG00000001091	4.77305	2.00839	-1.24887
ENSGALG00000012964	5.39799	2.277	-1.24528
ENSGALG00000008911	4.5022	1.90106	-1.24383
ENSGALG00000004162	4.94135	2.09319	-1.2392
ENSGALG00000027357	9.4914	4.02291	-1.23838
ENSGALG00000005849	60.1766	25.5291	-1.23706
ENSGALG00000029009	2448.25	1050.01	-1.22135
ENSGALG00000012169	60.552	26.0241	-1.21833
ENSGALG00000005891	9.09472	3.91219	-1.21705
ENSGALG00000008074	4.67068	2.01965	-1.20953
ENSGALG00000001592	13.4657	5.86118	-1.20002
ENSGALG00000029150	7.86762	3.43066	-1.19744
ENSGALG00000028772	6.78713	2.96072	-1.19685
ENSGALG00000016724	4.04848	1.77308	-1.19112
ENSGALG00000015090	13.9606	6.13348	-1.18658
ENSGALG00000007096	4.6795	2.07139	-1.17575
ENSGALG00000029218	286.271	127.369	-1.16837
ENSGALG00000029252	123.212	55.644	-1.14685
ENSGALG00000008961	9.85105	4.48252	-1.13597
ENSGALG00000014725	6.3355	2.89333	-1.13073
ENSGALG00000010797	4.70683	2.15125	-1.12958
ENSGALG00000009129	8.61434	3.93881	-1.12898
ENSGALG00000015219	4.41942	2.02078	-1.12894
ENSGALG00000004181	4.1227	1.89241	-1.12337
ENSGALG00000022234	11.8303	5.456	-1.11657
ENSGALG00000027891	7.12233	3.28757	-1.11533
ENSGALG00000018357	95.6333	44.263	-1.11141
ENSGALG00000001428	12.1099	5.61371	-1.10916
ENSGALG00000010770	6.41046	2.99088	-1.09986
ENSGALG00000027892	5.10805	2.39937	-1.09012
ENSGALG00000008623	8.14166	3.83496	-1.08611
ENSGALG00000029029	618.322	292.345	-1.08069
ENSGALG00000003973	45.4229	21.5758	-1.07401
ENSGALG00000000509	5.88847	2.80363	-1.0706
ENSGALG00000027863	9.40048	4.48943	-1.0662
ENSGALG00000029203	6.06807	2.89925	-1.06556
ENSGALG00000003059	8.26139	3.95369	-1.06318
ENSGALG00000009054	14.2719	6.84995	-1.05901
ENSGALG00000028866	5.3449	2.56604	-1.05862
ENSGALG00000029222	17.6385	8.48319	-1.05605
ENSGALG00000008287	16.3932	7.90312	-1.0526
ENSGALG00000015020	6.24859	3.02377	-1.04718
ENSGALG00000003986	13.2101	6.42151	-1.04065
ENSGALG00000028649	22.0103	10.7242	-1.03731
ENSGALG00000000742	11.4287	5.64081	-1.01869
ENSGALG00000028760	32.1719	15.8894	-1.01774
ENSGALG00000026584	8.97873	4.47217	-1.00554
ENSGALG00000001472	10.744	5.35209	-1.00536
ENSGALG00000012225	41.6616	20.7993	-1.00218
ENSGALG00000028472	17.2761	34.6347	1.00344
ENSGALG00000018877	13.1459	26.4164	1.00682
ENSGALG00000014616	809.169	1635.66	1.01536
ENSGALG00000028563	16.9284	34.3004	1.01878
ENSGALG00000005422	10.655	21.6446	1.02248
ENSGALG00000029188	11.2146	22.7902	1.02303
ENSGALG00000010551	3.55221	7.2727	1.03377
ENSGALG00000002389	7.15773	14.6749	1.03578
ENSGALG00000019864	5.23529	10.7407	1.03675
ENSGALG00000016841	3.47349	7.12762	1.03703
ENSGALG00000001519	13.8131	28.3594	1.03778
ENSGALG00000026980	13.4421	27.6696	1.04154
ENSGALG00000026448	6.0023	12.3888	1.04545
ENSGALG00000027041	17.0568	35.544	1.05926
ENSGALG00000025602	30.8313	64.449	1.06376
ENSGALG00000021031	3.39074	7.08834	1.06385
ENSGALG00000020342	3.9685	8.31656	1.06739
ENSGALG00000003149	3.63233	7.62517	1.06987
ENSGALG00000000439	55.1452	115.986	1.07265
ENSGALG00000012726	15.9868	33.7248	1.07693
ENSGALG00000029183	5.72294	12.0749	1.07719
ENSGALG00000015791	18.792	39.829	1.0837
ENSGALG00000003570	9.86522	20.9269	1.08493
ENSGALG00000003817	5.74425	12.1909	1.08561
ENSGALG00000008231	3.50363	7.44364	1.08716
ENSGALG00000002454	3.05128	6.48387	1.08744
ENSGALG00000002664	2.10661	4.48821	1.09122
ENSGALG00000015124	9.98394	21.29	1.09249
ENSGALG00000006705	2.04234	4.3638	1.09536
ENSGALG00000026027	9.14521	19.5529	1.0963
ENSGALG00000017351	4.63814	9.94281	1.10011
ENSGALG00000001000	18.8252	40.3753	1.10081
ENSGALG00000013135	4.33503	9.30804	1.10244
ENSGALG00000014505	9.59868	20.6184	1.10302
ENSGALG00000029245	1022.34	2198.91	1.10492
ENSGALG00000014166	17.0259	36.8792	1.11508
ENSGALG00000007905	3.4691	7.5308	1.11824
ENSGALG00000015325	4.54416	9.86946	1.11896
ENSGALG00000005344	59.1126	128.407	1.11919
ENSGALG00000023542	2.50931	5.46623	1.12325
ENSGALG00000029114	25.6285	55.8539	1.12391
ENSGALG00000028308	4.08293	8.90526	1.12505
ENSGALG00000002651	6.08504	13.2785	1.12576
ENSGALG00000009704	3.31122	7.2384	1.12831
ENSGALG00000029244	1909.41	4181.52	1.1309
ENSGALG00000000299	40.6076	88.9735	1.13163
ENSGALG00000006751	1.96907	4.32121	1.13392
ENSGALG00000016415	2.70069	5.93419	1.13572
ENSGALG00000025649	2.89474	6.38877	1.14211
ENSGALG00000007628	4.86568	10.775	1.14697
ENSGALG00000006439	1.99114	4.41631	1.14924
ENSGALG00000000366	3.64918	8.0975	1.1499
ENSGALG00000010243	30.6282	68.211	1.15514
ENSGALG00000008518	7.43239	16.5644	1.15619
ENSGALG00000024288	1.93618	4.32586	1.15977
ENSGALG00000029274	80.1364	179.685	1.16494
ENSGALG00000013002	2.82591	6.34398	1.16667
ENSGALG00000008323	58.838	132.237	1.1683
ENSGALG00000027483	2.28021	5.13216	1.1704
ENSGALG00000029284	18.6612	42.0796	1.17308
ENSGALG00000001343	7.05451	15.9283	1.17498
ENSGALG00000025794	2252.34	5090.77	1.17646
ENSGALG00000011214	9.48604	21.4673	1.17826
ENSGALG00000010023	32.9406	74.7252	1.18173
ENSGALG00000002911	2.92603	6.64128	1.18252
ENSGALG00000002509	3.986	9.04845	1.18273
ENSGALG00000015271	2.33389	5.30157	1.18368
ENSGALG00000027776	17.3649	39.7288	1.19401
ENSGALG00000017005	2.35158	5.39159	1.19708
ENSGALG00000016927	20.1186	46.1508	1.19782
ENSGALG00000029190	283.46	652.339	1.20247
ENSGALG00000025814	17.9421	41.3154	1.20333
ENSGALG00000016681	2.39003	5.5091	1.20479
ENSGALG00000014471	1.66062	3.83398	1.20712
ENSGALG00000027292	174.953	405.152	1.21149
ENSGALG00000007470	7.45109	17.3311	1.21784
ENSGALG00000026909	79.2937	185.167	1.22355
ENSGALG00000027959	6.46423	15.1087	1.22483
ENSGALG00000027355	1.42304	3.33662	1.22941
ENSGALG00000005554	5.8837	13.8389	1.23393
ENSGALG00000006469	2.19335	5.16326	1.23515
ENSGALG00000018565	12.5812	29.7856	1.24335
ENSGALG00000025672	18.0671	42.8112	1.24462
ENSGALG00000004184	44.7259	106.045	1.2455
ENSGALG00000022720	4.49618	10.6918	1.24973
ENSGALG00000027070	38.7809	92.4469	1.25328
ENSGALG00000026852	78.2088	186.525	1.25397
ENSGALG00000002893	3.7863	9.03126	1.25414
ENSGALG00000010320	2.45008	5.86279	1.25876
ENSGALG00000011209	3.03544	7.28638	1.2633
ENSGALG00000012112	102.791	246.861	1.26398
ENSGALG00000009474	8.43263	20.2795	1.26597
ENSGALG00000027069	3.34724	8.07045	1.26968
ENSGALG00000013993	1.28585	3.10632	1.27248
ENSGALG00000017077	1.73622	4.20689	1.2768
ENSGALG00000005550	2.04141	4.9795	1.28644
ENSGALG00000009562	3.26569	8.00979	1.29438
ENSGALG00000025662	22.1954	54.5179	1.29647
ENSGALG00000027135	5.14957	12.7665	1.30984
ENSGALG00000009252	2.23524	5.54813	1.31157
ENSGALG00000013948	2.98741	7.42265	1.31304
ENSGALG00000027214	141.102	351.562	1.31704
ENSGALG00000026544	1.07297	2.68142	1.32139
ENSGALG00000028632	8.41178	21.0601	1.32403
ENSGALG00000020813	1.39497	3.51193	1.33203
ENSGALG00000015630	1.61114	4.05816	1.33275
ENSGALG00000002546	1.30165	3.29087	1.33813
ENSGALG00000017350	1.33391	3.41921	1.358
ENSGALG00000025955	24.765	63.6283	1.36137
ENSGALG00000000949	2.8544	7.33448	1.36151
ENSGALG00000005500	38.3052	99.0116	1.37006
ENSGALG00000025592	2.69596	6.98372	1.3732
ENSGALG00000029247	289.002	750.152	1.3761
ENSGALG00000029249	2317.68	6019.81	1.37704
ENSGALG00000011020	25.7541	66.9024	1.37726
ENSGALG00000024056	1.10368	2.88583	1.38666
ENSGALG00000026798	2.26153	5.91362	1.38674
ENSGALG00000024628	2.09718	5.48446	1.3869
ENSGALG00000002728	1.14112	2.98471	1.38714
ENSGALG00000017200	2.94852	7.71835	1.3883
ENSGALG00000017819	5.64312	14.9351	1.40414
ENSGALG00000027163	16.4103	43.5645	1.40855
ENSGALG00000000939	1.16063	3.11252	1.42317
ENSGALG00000027350	12.3783	33.3248	1.42878
ENSGALG00000017850	23.8435	64.5136	1.436
ENSGALG00000027227	1097	2977.2	1.44039
ENSGALG00000012073	1.72207	4.67735	1.44155
ENSGALG00000009393	2.86113	7.78475	1.44407
ENSGALG00000007104	0.954507	2.6049	1.4484
ENSGALG00000023241	3.57457	9.86051	1.46389
ENSGALG00000029248	25.6244	70.7122	1.46444
ENSGALG00000008827	2.03858	5.6529	1.47143
ENSGALG00000015833	1.56508	4.3482	1.47418
ENSGALG00000008930	3.23912	9.05775	1.48355
ENSGALG00000005772	6.2251	17.4287	1.4853
ENSGALG00000022896	1.40351	3.93466	1.4872
ENSGALG00000001437	4.12092	11.5884	1.49164
ENSGALG00000024572	2.69659	7.59019	1.493
ENSGALG00000009626	3.57282	10.0634	1.49398
ENSGALG00000015056	2.32123	6.55331	1.49733
ENSGALG00000016211	1.42557	4.11246	1.52847
ENSGALG00000012036	1.3351	3.85893	1.53125
ENSGALG00000026795	1.60912	4.65368	1.5321
ENSGALG00000023395	1.59947	4.63495	1.53496
ENSGALG00000017811	10.5101	30.631	1.54321
ENSGALG00000027975	9.66842	28.19	1.54383
ENSGALG00000007113	1.01994	2.98996	1.55165
ENSGALG00000029280	100.214	294.617	1.55575
ENSGALG00000017843	5.61846	16.6051	1.56338
ENSGALG00000027835	2.20301	6.53894	1.56958
ENSGALG00000028592	49.4486	147.082	1.57262
ENSGALG00000015142	4.47725	13.4661	1.58865
ENSGALG00000022892	3.64742	11.0252	1.59586
ENSGALG00000021139	6.56121	19.9468	1.60412
ENSGALG00000025517	3.19126	9.75803	1.61247
ENSGALG00000017846	1.87015	5.72164	1.61328
ENSGALG00000027579	3.28687	10.058	1.61355
ENSGALG00000000168	1.75469	5.3865	1.61813
ENSGALG00000025650	5.19547	16.2234	1.64275
ENSGALG00000002909	2.70954	8.48853	1.64747
ENSGALG00000002258	6.80792	21.5735	1.66397
ENSGALG00000006856	4.89191	15.6166	1.67461
ENSGALG00000028063	2.23917	7.18039	1.6811
ENSGALG00000005956	8.41291	27.1459	1.69006
ENSGALG00000001883	0.545641	1.77724	1.70361
ENSGALG00000027627	2.35085	7.73811	1.7188
ENSGALG00000017828	13.6106	45.0286	1.72611
ENSGALG00000024083	10.2437	34.2344	1.74071
ENSGALG00000027880	31.6669	106.277	1.74678
ENSGALG00000003578	3.85927	13.1978	1.7739
ENSGALG00000026365	4.47327	15.4337	1.78669
ENSGALG00000029210	6.45994	22.4121	1.79469
ENSGALG00000006677	1.19191	4.13606	1.79499
ENSGALG00000016511	0.938674	3.33147	1.82746
ENSGALG00000002157	784.522	2792.94	1.8319
ENSGALG00000029186	7.4228	26.5026	1.8361
ENSGALG00000005511	0.532319	1.90656	1.84061
ENSGALG00000022278	0.600729	2.16262	1.84799
ENSGALG00000024155	4.94822	17.8992	1.85491
ENSGALG00000012464	1.05455	3.83276	1.86176
ENSGALG00000001926	3.48052	12.6507	1.86185
ENSGALG00000004627	3.28494	12.1169	1.88308
ENSGALG00000025678	0.797506	2.97741	1.90049
ENSGALG00000012396	0.447533	1.69894	1.92457
ENSGALG00000005946	0.486838	1.85228	1.92779
ENSGALG00000026592	8301.15	31646.2	1.93065
ENSGALG00000023973	97.0436	381.01	1.97312
ENSGALG00000028891	55.8287	220.924	1.98447
ENSGALG00000027475	8.39527	33.9729	2.01674
ENSGALG00000026475	25.2482	104.456	2.04864
ENSGALG00000016055	0.485798	2.0178	2.05436
ENSGALG00000017866	30.3578	126.354	2.05733
ENSGALG00000011902	1.30875	5.48804	2.0681
ENSGALG00000012327	1.0099	4.25509	2.07498
ENSGALG00000028667	0.795622	3.40833	2.09891
ENSGALG00000017864	8.0425	34.6852	2.10861
ENSGALG00000028999	36.3428	156.93	2.11037
ENSGALG00000007839	1.91159	8.37078	2.13059
ENSGALG00000002103	6.02144	26.4255	2.13375
ENSGALG00000011663	0.456016	2.00337	2.13528
ENSGALG00000015908	0.584213	2.57108	2.13781
ENSGALG00000003283	0.278881	1.2993	2.22001
ENSGALG00000002452	11.0782	54.6137	2.30154
ENSGALG00000004487	0.243769	1.21901	2.32213
ENSGALG00000000474	1187.71	5960.5	2.32725
ENSGALG00000028769	0.652196	3.27892	2.32985
ENSGALG00000017863	30.1679	153.091	2.3433
ENSGALG00000016102	2.71602	13.7968	2.34476
ENSGALG00000010892	0.395545	2.03753	2.36491
ENSGALG00000021142	0.550374	2.85047	2.37272
ENSGALG00000025661	18.3477	95.0689	2.37337
ENSGALG00000024447	0.54585	2.83695	2.37777
ENSGALG00000021838	9.82039	51.5023	2.39078
ENSGALG00000024565	20.168	105.949	2.39322
ENSGALG00000025822	0.722066	3.86607	2.42067
ENSGALG00000011306	0.772097	4.16057	2.42993
ENSGALG00000011551	0.388063	2.13557	2.46026
ENSGALG00000028027	150.378	843.849	2.48839
ENSGALG00000011930	5.13259	28.939	2.49525
ENSGALG00000007551	0.230172	1.30336	2.50145
ENSGALG00000001459	1.07283	6.14529	2.51806
ENSGALG00000017838	8.73367	51.5061	2.56008
ENSGALG00000025680	18.2032	108.864	2.58026
ENSGALG00000028989	1.47929	8.91062	2.59062
ENSGALG00000026245	42.3984	256.741	2.59824
ENSGALG00000003034	1.34533	8.15017	2.59887
ENSGALG00000019060	0.548902	3.32965	2.60075
ENSGALG00000011080	0.258504	1.6203	2.64801
ENSGALG00000023818	31.4436	200.866	2.67539
ENSGALG00000028887	0.227595	1.45576	2.67724
ENSGALG00000028374	26.1033	168.645	2.69169
ENSGALG00000014681	0.249965	1.6574	2.72913
ENSGALG00000025541	4.21703	27.9913	2.73068
ENSGALG00000026321	1.65	11.0987	2.74986
ENSGALG00000013664	5.7232	38.5843	2.75312
ENSGALG00000007269	0.157197	1.10564	2.81423
ENSGALG00000026527	0.923946	6.84103	2.88833
ENSGALG00000025629	3.28992	24.6491	2.90541
ENSGALG00000014690	0.163746	1.24556	2.92726
ENSGALG00000016379	1.48589	11.3581	2.93433
ENSGALG00000027800	5.15312	39.6602	2.94417
ENSGALG00000026319	6.25553	48.5488	2.95623
ENSGALG00000028774	155.249	1216.73	2.97035
ENSGALG00000000314	0.285311	2.32447	3.02629
ENSGALG00000015132	0.129136	1.07208	3.05344
ENSGALG00000017810	10.2696	85.7237	3.06132
ENSGALG00000025694	4.83221	40.5895	3.07035
ENSGALG00000017839	3.9396	33.5832	3.09162
ENSGALG00000026144	3.03098	25.8462	3.0921
ENSGALG00000017857	4.98065	42.7086	3.10012
ENSGALG00000017845	15.9081	137.279	3.10928
ENSGALG00000027825	0.15369	1.35214	3.13715
ENSGALG00000029251	311.812	2752.36	3.14192
ENSGALG00000025731	3.22396	29.8471	3.21069
ENSGALG00000009875	5.82579	54.5999	3.22837
ENSGALG00000023819	1.55376	14.733	3.24522
ENSGALG00000025891	5.06718	48.5012	3.25877
ENSGALG00000005919	0.379103	3.78199	3.31849
ENSGALG00000012070	0.15402	1.57982	3.35857
ENSGALG00000025687	6.93619	73.6605	3.40868
ENSGALG00000025270	1.37653	14.9012	3.43632
ENSGALG00000025805	0.218955	2.3936	3.45048
ENSGALG00000026613	1.31642	14.6053	3.47179
ENSGALG00000002435	0.244262	2.74307	3.48929
ENSGALG00000027192	0.320611	3.79325	3.56453
ENSGALG00000017046	2.82569	34.2373	3.5989
ENSGALG00000025614	1.16317	14.82	3.67141
ENSGALG00000008820	0.0688529	0.918016	3.73693
ENSGALG00000026964	14.8199	218.012	3.8788
ENSGALG00000008361	0.552411	10.8009	4.28926
ENSGALG00000007226	0.251952	4.93178	4.29089
ENSGALG00000013668	0.594001	12.7216	4.42067
ENSGALG00000008080	0.191722	4.32971	4.49718
ENSGALG00000025677	0.154707	5.4181	5.13018
ENSGALG00000017855	1.01662	39.5864	5.28315
ENSGALG00000025620	0.154707	6.0942	5.29983
ENSGALG00000027139	19.281	918.04	5.5733
ENSGALG00000027644	0.154707	8.41799	5.76587
ENSGALG00000011888	0.216026	12.6806	5.87527
ENSGALG00000027672	0.154707	13.3917	6.43566
ENSGALG00000017822	0.154707	17.6248	6.83193
ENSGALG00000026149	0.154707	17.8972	6.85405
ENSGALG00000026405	0.154707	21.0196	7.08605
ENSGALG00000026304	0.154707	27.1741	7.45655
ENSGALG00000018329	0.154707	27.496	7.47354
ENSGALG00000025151	0.154707	27.9508	7.49721
ENSGALG00000028266	0.154707	42.2349	8.09276
ENSGALG00000027708	0.154707	52.7801	8.41431
ENSGALG00000017872	0.154707	53.5379	8.43488
ENSGALG00000025437	0.154707	55.2829	8.48115
ENSGALG00000018276	0.154707	69.0237	8.80141
ENSGALG00000025089	0.154707	74.1096	8.90398
ENSGALG00000025530	0.154707	88.0959	9.1534
ENSGALG00000026056	0.154707	144.205	9.86436
ENSGALG00000017813	0.154707	168.788	10.0915
ENSGALG00000018358	0.154707	197.049	10.3148
ENSGALG00000021718	0.154707	281.424	10.829
ENSGALG00000025352	0.154707	322.534	11.0257
			#DIV/0!
			#DIV/0!
			#DIV/0!
			#DIV/0!
			#DIV/0!
			#DIV/0!
			#DIV/0!
			#DIV/0!
			#DIV/0!
			#DIV/0!
			#DIV/0!
			#DIV/0!
			#DIV/0!
			#DIV/0!
			#DIV/0!
			#DIV/0!
			#DIV/0!
			#DIV/0!
			#DIV/0!
			#DIV/0!
			#DIV/0!
			#DIV/0!
			#DIV/0!
			#DIV/0!
			#DIV/0!
			#DIV/0!
			#DIV/0!
			#DIV/0!
			#DIV/0!
			#DIV/0!
			#DIV/0!
			#DIV/0!
			#DIV/0!
			#DIV/0!
			#DIV/0!
			#DIV/0!
			#DIV/0!
			#DIV/0!
			#DIV/0!
			#DIV/0!
			#DIV/0!
			#DIV/0!
			#DIV/0!
			#DIV/0!
			#DIV/0!
			#DIV/0!
			#DIV/0!
			#DIV/0!
			#DIV/0!
			#DIV/0!
			#DIV/0!
			#DIV/0!
			#DIV/0!
			#DIV/0!
			#DIV/0!
			#DIV/0!
			#DIV/0!
			#DIV/0!
			#DIV/0!
			#DIV/0!
			#DIV/0!
			#DIV/0!
			#DIV/0!
			#DIV/0!
			#DIV/0!
			#DIV/0!
			#DIV/0!
			#DIV/0!
			#DIV/0!
			#DIV/0!
			#DIV/0!
			#DIV/0!
			#DIV/0!
			#DIV/0!
			#DIV/0!
			#DIV/0!
			#DIV/0!
			#DIV/0!
			#DIV/0!
			#DIV/0!
			#DIV/0!
			#DIV/0!
			#DIV/0!
			#DIV/0!
			#DIV/0!
			#DIV/0!
			#DIV/0!
			#DIV/0!
			#DIV/0!
			#DIV/0!
			#DIV/0!
			#DIV/0!
			#DIV/0!
			#DIV/0!
			#DIV/0!
			#DIV/0!
			#DIV/0!
			#DIV/0!
			#DIV/0!
			#DIV/0!
			#DIV/0!
			#DIV/0!
			#DIV/0!
			#DIV/0!
			#DIV/0!
			#DIV/0!
			#DIV/0!
			#DIV/0!
			#DIV/0!
			#DIV/0!
			#DIV/0!
			#DIV/0!
			#DIV/0!
			#DIV/0!
			#DIV/0!
			#DIV/0!
			#DIV/0!
			#DIV/0!
			#DIV/0!
			#DIV/0!
			#DIV/0!
			#DIV/0!
			#DIV/0!
			#DIV/0!
			#DIV/0!
			#DIV/0!
			#DIV/0!
			#DIV/0!
			#DIV/0!
			#DIV/0!
			#DIV/0!
			#DIV/0!
			#DIV/0!
			#DIV/0!
			#DIV/0!
			#DIV/0!
			#DIV/0!
			#DIV/0!
			#DIV/0!
			#DIV/0!
			#DIV/0!
			#DIV/0!
			#DIV/0!
			#DIV/0!
			#DIV/0!
			#DIV/0!
			#DIV/0!
			#DIV/0!
			#DIV/0!
			#DIV/0!
			#DIV/0!
			#DIV/0!
			#DIV/0!
			#DIV/0!
			#DIV/0!
			#DIV/0!
			#DIV/0!
			#DIV/0!
			#DIV/0!
			#DIV/0!
			#DIV/0!
			#DIV/0!
			#DIV/0!
			#DIV/0!
			#DIV/0!
			#DIV/0!
			#DIV/0!
			#DIV/0!
			#DIV/0!
			#DIV/0!
			#DIV/0!
			#DIV/0!
			#DIV/0!
			#DIV/0!
			#DIV/0!
			#DIV/0!
			#DIV/0!
			#DIV/0!
			#DIV/0!
			#DIV/0!
			#DIV/0!
			#DIV/0!
			#DIV/0!
			#DIV/0!
			#DIV/0!
			#DIV/0!
			#DIV/0!
			#DIV/0!
			#DIV/0!
			#DIV/0!
			#DIV/0!
			#DIV/0!
			#DIV/0!
			#DIV/0!
			#DIV/0!
			#DIV/0!
			#DIV/0!
			#DIV/0!
			#DIV/0!
			#DIV/0!
			#DIV/0!
			#DIV/0!
			#DIV/0!
			#DIV/0!
			#DIV/0!
			#DIV/0!
			#DIV/0!
			#DIV/0!
			#DIV/0!
			#DIV/0!
			#DIV/0!
			#DIV/0!
			#DIV/0!
			#DIV/0!
			#DIV/0!
			#DIV/0!
			#DIV/0!
			#DIV/0!
			#DIV/0!
			#DIV/0!
			#DIV/0!
			#DIV/0!
			#DIV/0!
			#DIV/0!
			#DIV/0!
			#DIV/0!
			#DIV/0!
			#DIV/0!
			#DIV/0!
			#DIV/0!
			#DIV/0!
			#DIV/0!
			#DIV/0!
			#DIV/0!
			#DIV/0!
			#DIV/0!
			#DIV/0!
			#DIV/0!
			#DIV/0!
			#DIV/0!
			#DIV/0!
			#DIV/0!
			#DIV/0!
			#DIV/0!
			#DIV/0!
			#DIV/0!
			#DIV/0!
			#DIV/0!
			#DIV/0!
			#DIV/0!
			#DIV/0!
			#DIV/0!
			#DIV/0!
			#DIV/0!
			#DIV/0!
			#DIV/0!
			#DIV/0!
			#DIV/0!
			#DIV/0!
			#DIV/0!
			#DIV/0!
			#DIV/0!
			#DIV/0!
			#DIV/0!
			#DIV/0!
			#DIV/0!
			#DIV/0!
			#DIV/0!
			#DIV/0!
			#DIV/0!
			#DIV/0!
			#DIV/0!
			#DIV/0!
			#DIV/0!
			#DIV/0!
			#DIV/0!
			#DIV/0!
			#DIV/0!
			#DIV/0!
			#DIV/0!
			#DIV/0!
			#DIV/0!
			#DIV/0!
			#DIV/0!
			#DIV/0!
			#DIV/0!
			#DIV/0!
			#DIV/0!
			#DIV/0!
			#DIV/0!
			#DIV/0!
			#DIV/0!
			#DIV/0!
			#DIV/0!
			#DIV/0!
			#DIV/0!
			#DIV/0!
			#DIV/0!
			#DIV/0!
			#DIV/0!
			#DIV/0!
			#DIV/0!
			#DIV/0!
			#DIV/0!
			#DIV/0!
			#DIV/0!
			#DIV/0!
			#DIV/0!
			#DIV/0!
			#DIV/0!
			#DIV/0!
			#DIV/0!
			#DIV/0!
			#DIV/0!
			#DIV/0!
			#DIV/0!
			#DIV/0!
			#DIV/0!
			#DIV/0!
			#DIV/0!
			#DIV/0!
			#DIV/0!
			#DIV/0!
			#DIV/0!
			#DIV/0!
			#DIV/0!
			#DIV/0!
			#DIV/0!
			#DIV/0!
			#DIV/0!
			#DIV/0!
			#DIV/0!
			#DIV/0!
			#DIV/0!
			#DIV/0!
			#DIV/0!
			#DIV/0!
			#DIV/0!
			#DIV/0!
			#DIV/0!
			#DIV/0!
			#DIV/0!
			#DIV/0!
			#DIV/0!
			#DIV/0!
			#DIV/0!
			#DIV/0!
			#DIV/0!
			#DIV/0!
			#DIV/0!
			#DIV/0!
			#DIV/0!
			#DIV/0!
			#DIV/0!
			#DIV/0!
			#DIV/0!
			#DIV/0!
			#DIV/0!
			#DIV/0!
			#DIV/0!
			#DIV/0!
			#DIV/0!
			#DIV/0!
			#DIV/0!
			#DIV/0!
			#DIV/0!
			#DIV/0!
			#DIV/0!
			#DIV/0!
			#DIV/0!
			#DIV/0!
			#DIV/0!
			#DIV/0!
			#DIV/0!
			#DIV/0!
			#DIV/0!
			#DIV/0!
			#DIV/0!
			#DIV/0!
			#DIV/0!
			#DIV/0!
			#DIV/0!
			#DIV/0!
			#DIV/0!
			#DIV/0!
			#DIV/0!
			#DIV/0!
			#DIV/0!
			#DIV/0!
			#DIV/0!
			#DIV/0!
			#DIV/0!
			#DIV/0!
			#DIV/0!
			#DIV/0!
			#DIV/0!
			#DIV/0!
			#DIV/0!
			#DIV/0!
			#DIV/0!
			#DIV/0!
			#DIV/0!
			#DIV/0!
			#DIV/0!
			#DIV/0!
			#DIV/0!
			#DIV/0!
			#DIV/0!
			#DIV/0!
			#DIV/0!
			#DIV/0!
			#DIV/0!
			#DIV/0!
			#DIV/0!
			#DIV/0!
			#DIV/0!
			#DIV/0!
			#DIV/0!
			#DIV/0!
			#DIV/0!
			#DIV/0!
			#DIV/0!
			#DIV/0!
			#DIV/0!
			#DIV/0!
			#DIV/0!
			#DIV/0!
			#DIV/0!
			#DIV/0!
			#DIV/0!
			#DIV/0!
			#DIV/0!
			#DIV/0!
			#DIV/0!
			#DIV/0!
			#DIV/0!
			#DIV/0!
			#DIV/0!
			#DIV/0!
			#DIV/0!
			#DIV/0!
			#DIV/0!
			#DIV/0!
			#DIV/0!
			#DIV/0!
			#DIV/0!
			#DIV/0!
			#DIV/0!
			#DIV/0!
			#DIV/0!
			#DIV/0!
			#DIV/0!
			#DIV/0!
			#DIV/0!
			#DIV/0!
			#DIV/0!
			#DIV/0!
			#DIV/0!
			#DIV/0!
			#DIV/0!
			#DIV/0!
			#DIV/0!
			#DIV/0!
			#DIV/0!
			#DIV/0!
			#DIV/0!
			#DIV/0!
			#DIV/0!
			#DIV/0!
			#DIV/0!
			#DIV/0!
			#DIV/0!
			#DIV/0!
			#DIV/0!
			#DIV/0!
			#DIV/0!
			#DIV/0!
			#DIV/0!
			#DIV/0!
			#DIV/0!
			#DIV/0!
			#DIV/0!
			#DIV/0!
			#DIV/0!
			#DIV/0!
			#DIV/0!
			#DIV/0!
			#DIV/0!
			#DIV/0!
			#DIV/0!
			#DIV/0!
			#DIV/0!
			#DIV/0!
			#DIV/0!
			#DIV/0!
			#DIV/0!
			#DIV/0!
			#DIV/0!
			#DIV/0!
			#DIV/0!
			#DIV/0!
			#DIV/0!
			#DIV/0!
			#DIV/0!
			#DIV/0!
			#DIV/0!
			#DIV/0!
			#DIV/0!
			#DIV/0!
			#DIV/0!
			#DIV/0!
			#DIV/0!
			#DIV/0!
			#DIV/0!
			#DIV/0!
			#DIV/0!
			#DIV/0!
			#DIV/0!
			#DIV/0!
			#DIV/0!
			#DIV/0!
			#DIV/0!
			#DIV/0!
			#DIV/0!
			#DIV/0!
			#DIV/0!
			#DIV/0!
			#DIV/0!
			#DIV/0!
			#DIV/0!
			#DIV/0!
			#DIV/0!
			#DIV/0!
			#DIV/0!
			#DIV/0!
			#DIV/0!
			#DIV/0!
			#DIV/0!
			#DIV/0!
			#DIV/0!
			#DIV/0!
			#DIV/0!
			#DIV/0!
			#DIV/0!
			#DIV/0!
			#DIV/0!
			#DIV/0!
			#DIV/0!
			#DIV/0!
			#DIV/0!
			#DIV/0!
			#DIV/0!
			#DIV/0!
			#DIV/0!
			#DIV/0!
			#DIV/0!
			#DIV/0!
			#DIV/0!
			#DIV/0!
			#DIV/0!
			#DIV/0!
			#DIV/0!
			#DIV/0!
			#DIV/0!
			#DIV/0!
			#DIV/0!
			#DIV/0!
			#DIV/0!
			#DIV/0!
			#DIV/0!
			#DIV/0!
			#DIV/0!
			#DIV/0!
			#DIV/0!
			#DIV/0!
			#DIV/0!
			#DIV/0!
			#DIV/0!
			#DIV/0!
			#DIV/0!
			#DIV/0!
			#DIV/0!
			#DIV/0!
			#DIV/0!
			#DIV/0!
			#DIV/0!
			#DIV/0!
			#DIV/0!
			#DIV/0!
			#DIV/0!
			#DIV/0!
			#DIV/0!
			#DIV/0!
			#DIV/0!
			#DIV/0!
			#DIV/0!
			#DIV/0!
			#DIV/0!
			#DIV/0!
			#DIV/0!
			#DIV/0!
			#DIV/0!
			#DIV/0!
			#DIV/0!
			#DIV/0!
			#DIV/0!
			#DIV/0!
			#DIV/0!
			#DIV/0!
			#DIV/0!
			#DIV/0!
			#DIV/0!
			#DIV/0!
			#DIV/0!
			#DIV/0!
			#DIV/0!
			#DIV/0!
			#DIV/0!
			#DIV/0!
			#DIV/0!
			#DIV/0!
			#DIV/0!
			#DIV/0!
			#DIV/0!
			#DIV/0!
			#DIV/0!
			#DIV/0!
			#DIV/0!
			#DIV/0!
			#DIV/0!
			#DIV/0!
			#DIV/0!
			#DIV/0!
			#DIV/0!
			#DIV/0!
			#DIV/0!
			#DIV/0!
			#DIV/0!
