# Supplementary material for: Transcriptomic analyses of regenerating adult feathers in chicken
Source: BMC Genomics. 2015 Oct 6;16:756. doi: 10.1186/s12864-015-1966-6 (PMC4594745; doi:10.1186/s12864-015-1966-6)
Supplement: Additional file 10: Table S9. — Canonical pathways for cEB vs. cLB differentially expressed gene set. (XLS 50 kb) [file 12864_2015_1966_MOESM10_ESM.xls]

## Sheet: Sheet0
© 2000-2015 QIAGEN. All rights reserved.
Ingenuity Canonical Pathways	-log(p-value)	Ratio	z-score	Molecules
Oxidative Phosphorylation	1.14E01	2.42E-01		COX4I1,NDUFB3,ATP5O,NDUFS7,UQCR10,COX5A,NDUFA1,COX15,NDUFV1,NDUFA2,ATP5D,NDUFS2,NDUFB6,NDUFA8,NDUFAB1,UQCRH,COX6A1,ATP5A1,NDUFS5,NDUFA11,ATP5H,NDUFS6
EIF2 Signaling	8.41E00	1.55E-01	-3.207	RPS10,RPS26,RPL37A,RPLP1,RPL23,RPL12,RPL8,RPL38,RPS29,RPL31,RPLP0,RPS8,RPL19,RPS25,RPLP2,RPL22,RPS7,RPL13,RPS14,RPSA,MAPK1,RPS28,RPS4X,RPS15,RPL10A
Mitochondrial Dysfunction	7.12E00	1.49E-01		COX4I1,NDUFB3,ATP5O,NDUFS7,UQCR10,COX5A,NDUFA1,COX15,NDUFV1,NDUFA2,ATP5D,NDUFS2,NDUFB6,NDUFA8,NDUFAB1,UQCRH,COX6A1,ATP5A1,NDUFS5,NDUFA11,ATP5H,NDUFS6
Sucrose Degradation V (Mammalian)	4.12E00	5.71E-01		DAK,ALDOB,ALDOC,GALM
Superpathway of Geranylgeranyldiphosphate Biosynthesis I (via Mevalonate)	2.76E00	2.86E-01		PMVK,FDPS,FNTB,MVD
Geranylgeranyldiphosphate Biosynthesis	2.34E00	6.67E-01		FDPS,FNTB
Regulation of eIF4 and p70S6K Signaling	2.1E00	8.76E-02		RPS26,RPS10,RPS29,RPS7,MAPK1,RPS28,RPS4X,RPS15,RPS8,RPS14,RPS25,RPSA
Mechanisms of Viral Exit from Host Cells	1.75E00	1.28E-01		SNF8,PRKCI,LMNB2,PDCD6IP,CHMP3
mTOR Signaling	1.71E00	7.51E-02		RPS10,RPS26,RPS7,RPS14,RPSA,RPS29,MAPK1,RPS28,RPS4X,PRKCI,RPS8,RPS15,RPS25
Glutathione Redox Reactions I	1.63E00	1.88E-01		GPX3,GPX1,MGST3
Systemic Lupus Erythematosus Signaling	1.55E00	7.59E-02		NFATC3,SNRNP25,SNRPG,HLA-A,LSM10,SNRPF,ZMAT5,MAPK1,SNRPD1,LSM1,C8G
Semaphorin Signaling in Neurons	1.44E00	1.06E-01		PLXNA1,NRP1,DPYSL3,MAPK1,CDK5
Anandamide Degradation	1.4E00	1E00		FAAH
Thyroid Hormone Biosynthesis	1.4E00	1E00		CTSD
Acyl-CoA Hydrolysis	1.33E00	2.22E-01		ACOT8,ACOT7
Pentose Phosphate Pathway	1.33E00	2.22E-01		PGLS,RPE
IL-17A Signaling in Gastric Cells	1.27E00	1.36E-01		EGFR,MAPK1,IL17RC
NRF2-mediated Oxidative Stress Response	1.23E00	6.71E-02	-0.707	GCLC,ABCC4,MAP3K1,HSPB8,MAPK1,PRKCI,SCARB1,PPIB,FTH1,ENC1,MGST3
Huntington's Disease Signaling	1.22E00	6.37E-02		EGFR,POLR2F,YKT6,CDK5,DCTN1,POLR2H,POLR2L,MAPK1,PRKCI,RASA1,HDAC11,CTSD,RCOR1
Mevalonate Pathway I	1.17E00	1.82E-01		PMVK,MVD
UVC-Induced MAPK Signaling	1.15E00	1E-01	1.000	EGFR,SMPD1,MAPK1,PRKCI
Superpathway of Cholesterol Biosynthesis	1.13E00	1.2E-01		PMVK,FDPS,MVD
Cardiolipin Biosynthesis II	1.11E00	5E-01		PTPMT1
Fatty Acid β-oxidation III (Unsaturated, Odd Number)	1.11E00	5E-01		ECI1
Pyridoxal 5'-phosphate Salvage Pathway	1.11E00	8.62E-02		HIPK1,MAPK1,CDK5,PNPO,MAPK6
Role of IL-17A in Psoriasis	1.1E00	1.67E-01		S100A9,IL17RC
Cell Cycle Control of Chromosomal Replication	1.09E00	1.15E-01		CDK5,CDT1,CDC6
Salvage Pathways of Pyrimidine Ribonucleotides	1.04E00	7.59E-02		HIPK1,MAPK1,CDK5,MAPK6,NME2,AK1
Factors Promoting Cardiogenesis in Vertebrates	1.02E00	7.5E-02		BMPR1A,BMPR2,SMAD5,SMAD2,PRKCI,CDC6
Stearate Biosynthesis I (Animals)	1.02E00	1.07E-01		ACOT8,ACOT7,ELOVL6
Neuregulin Signaling	1E00	7.41E-02	0.000	EGFR,BTC,MAPK1,PRKCI,CDK5,ERRFI1
Cdc42 Signaling	9.69E-01	6.86E-02	0.000	HLA-A,MYL4,CDC42SE1,ARPC4,MAPK1,PRKCI,RASA1
Glutathione Biosynthesis	9.45E-01	3.33E-01		GCLC
D-glucuronate Degradation I	9.45E-01	3.33E-01		DCXR
Thiosulfate Disproportionation III (Rhodanese)	9.45E-01	3.33E-01		TST
Neuroprotective Role of THOP1 in Alzheimer's Disease	9.16E-01	9.68E-02		HLA-A,ECE2,PRKAR1A
Cardiomyocyte Differentiation via BMP Receptors	8.88E-01	1.25E-01		BMPR1A,BMPR2
BMP signaling pathway	8.88E-01	7.35E-02		BMPR1A,BMPR2,SMAD5,MAPK1,PRKAR1A
RAR Activation	8.72E-01	5.88E-02		SMAD5,SMAD2,MAP3K1,PSMC5,MAPK1,PRKCI,CRABP1,RDH5,NRIP1,PRKAR1A
NF-κB Activation by Viruses	8.69E-01	7.25E-02		ITGAV,MAP3K1,ITGA6,MAPK1,PRKCI
Phosphatidylglycerol Biosynthesis II (Non-plastidic)	8.45E-01	1.18E-01		PTPMT1,GPAM
Pentose Phosphate Pathway (Oxidative Branch)	8.28E-01	2.5E-01		PGLS
Ceramide Biosynthesis	8.28E-01	2.5E-01		SPTLC1
Serine Biosynthesis	8.28E-01	2.5E-01		PHGDH
Trans, trans-farnesyl Diphosphate Biosynthesis	8.28E-01	2.5E-01		FDPS
April Mediated Signaling	8.28E-01	8.82E-02		NFATC3,MAP3K1,MAPK1
Nucleotide Excision Repair Pathway	8.28E-01	8.82E-02		POLR2H,POLR2L,POLR2F
EGF Signaling	8.09E-01	7.55E-02	1.000	EGFR,MAP3K1,MAPK1,RASA1
Calcium Signaling	7.99E-01	5.97E-02	1.000	NFATC3,TP63,TNNC1,MYL4,MAPK1,TNNI1,HDAC11,PRKAR1A
Bladder Cancer Signaling	7.96E-01	6.85E-02		EGFR,SUV39H1,MAPK1,PA2G4,MMP15
Ceramide Signaling	7.79E-01	6.76E-02	0.447	MAP3K1,SMPD1,SPHK1,CTSD,S1PR1
B Cell Activating Factor Signaling	7.75E-01	8.33E-02		NFATC3,MAP3K1,MAPK1
tRNA Charging	7.75E-01	8.33E-02		YARS,HARS,TARS2
Pyrimidine Deoxyribonucleotides De Novo Biosynthesis I	7.67E-01	1.05E-01		NME2,AK1
IGF-1 Signaling	7.66E-01	6.32E-02	1.000	IGFBP4,MAPK1,IGFBP5,PRKCI,RASA1,PRKAR1A
Human Embryonic Stem Cell Pluripotency	7.48E-01	5.98E-02		BMPR1A,BMPR2,SMAD5,SMAD2,SPHK1,WNT6,S1PR1
Tetrahydrofolate Salvage from 5,10-methenyltetrahydrofolate	7.4E-01	2E-01		MTHFD2
Histidine Degradation III	7.4E-01	2E-01		MTHFD2
Pentose Phosphate Pathway (Non-oxidative Branch)	7.4E-01	2E-01		RPE
Galactose Degradation I (Leloir Pathway)	7.4E-01	2E-01		GALM
Ovarian Cancer Signaling	7.36E-01	5.93E-02		EGFR,SUV39H1,MAPK1,PA2G4,WNT6,GJA1,PRKAR1A
Glycolysis I	7.32E-01	1E-01		ALDOB,ALDOC
Gluconeogenesis I	7.32E-01	1E-01		ALDOB,ALDOC
TGF-β Signaling	7.29E-01	6.49E-02	-1.342	BMPR1A,BMPR2,SMAD5,SMAD2,MAPK1
Protein Ubiquitination Pathway	7.05E-01	5.22E-02		HSPB1,USP36,DNAJC30,HLA-A,PSMA7,PSMB4,CRYAB,HSCB,UBE2V2,HSPB8,PSMC5,PSMB3
Pyrimidine Ribonucleotides Interconversion	6.69E-01	9.09E-02		NME2,AK1
Superpathway of Serine and Glycine Biosynthesis I	6.69E-01	1.67E-01		PHGDH
Glycoaminoglycan-protein Linkage Region Biosynthesis	6.69E-01	1.67E-01		B4GALT7
Sphingomyelin Metabolism	6.69E-01	1.67E-01		SMPD1
GDP-mannose Biosynthesis	6.69E-01	1.67E-01		GMPPB
Virus Entry via Endocytic Pathways	6.69E-01	6.17E-02		HLA-A,ITGA6,PRKCI,TFRC,CXADR
Caveolar-mediated Endocytosis Signaling	6.6E-01	6.56E-02		EGFR,HLA-A,ITGAV,ITGA6
Androgen Signaling	6.57E-01	5.83E-02		POLR2H,POLR2L,POLR2F,MAPK1,PRKCI,PRKAR1A
Tight Junction Signaling	6.51E-01	5.44E-02		MYL4,PVRL1,TJP1,YKT6,CLDN4,CLDN12,PRKCI,PRKAR1A
Non-Small Cell Lung Cancer Signaling	6.27E-01	6.35E-02		EGFR,SUV39H1,MAPK1,PA2G4
Sertoli Cell-Sertoli Cell Junction Signaling	6.2E-01	5.33E-02		PVRL1,TJP1,MAP3K1,MAPK1,CLDN4,CLDN12,RAB8B,PRKAR1A
Pyrimidine Ribonucleotides De Novo Biosynthesis	6.13E-01	8.33E-02		NME2,AK1
Fatty Acid β-oxidation I	6.13E-01	8.33E-02		ECI1,ECHS1
Role of Lipids/Lipid Rafts in the Pathogenesis of Influenza	6.1E-01	1.43E-01		FDPS
Histidine Degradation VI	6.1E-01	1.43E-01		CYP4F11
Pregnenolone Biosynthesis	6.1E-01	1.43E-01		CYP4F11
Regulation of Cellular Mechanics by Calpain Protease	6.02E-01	6.82E-02		EGFR,MAPK1,CAST
Antiproliferative Role of TOB in T Cell Signaling	5.88E-01	8E-02		SMAD2,MAPK1
Triacylglycerol Biosynthesis	5.88E-01	8E-02		GPAM,ELOVL6
Amyloid Processing	5.84E-01	6.67E-02		MAPK1,CDK5,PRKAR1A
Aldosterone Signaling in Epithelial Cells	5.78E-01	5.3E-02		HSPB1,DNAJC30,CRYAB,HSCB,HSPB8,MAPK1,PRKCI
Mouse Embryonic Stem Cell Pluripotency	5.75E-01	5.68E-02	-0.447	BMPR1A,BMPR2,ID1,SMAD5,MAPK1
VDR/RXR Activation	5.68E-01	5.97E-02		THBD,PSMC5,IGFBP5,PRKCI
Assembly of RNA Polymerase II Complex	5.66E-01	6.52E-02		POLR2H,POLR2L,POLR2F
Oleate Biosynthesis II (Animals)	5.61E-01	1.25E-01		SCD
Bile Acid Biosynthesis, Neutral Pathway	5.61E-01	1.25E-01		CYP27A1
Regulation of IL-2 Expression in Activated and Anergic T Lymphocytes	5.54E-01	5.88E-02		NFATC3,SMAD2,MAP3K1,MAPK1
STAT3 Pathway	5.54E-01	5.88E-02		BMPR1A,BMPR2,EGFR,MAPK1
CDK5 Signaling	5.51E-01	5.56E-02	-1.000	ITGA6,MAPK1,CDK5,MAPK6,PRKAR1A
Glioma Signaling	5.51E-01	5.56E-02		EGFR,SUV39H1,MAPK1,PRKCI,PA2G4
UVB-Induced MAPK Signaling	5.33E-01	6.25E-02		EGFR,MAPK1,PRKCI
Assembly of RNA Polymerase I Complex	5.18E-01	1.11E-01		POLR1C
The Visual Cycle	5.18E-01	1.11E-01		RDH5
Folate Transformations I	5.18E-01	1.11E-01		MTHFD2
PDGF Signaling	5.01E-01	5.56E-02	0.000	MAP3K1,MAPK1,SPHK1,RASA1
Complement System	4.98E-01	6.9E-02		CFD,C8G
Hereditary Breast Cancer Signaling	4.93E-01	5.08E-02		POLR2H,POLR2L,RFC5,POLR2F,GADD45B,HDAC11
Adipogenesis pathway	4.93E-01	5.08E-02		BMPR1A,BMPR2,FABP4,SMAD5,CDK5,HDAC11
Role of NANOG in Mammalian Embryonic Stem Cell Pluripotency	4.85E-01	5.21E-02		BMPR1A,BMPR2,SMAD5,MAPK1,WNT6
γ-glutamyl Cycle	4.8E-01	1E-01		GCLC
Antigen Presentation Pathway	4.79E-01	6.67E-02		HLA-A,TAPBP
Rac Signaling	4.75E-01	5.15E-02	1.000	MAP3K1,ARPC4,MAPK1,PRKCI,ELK4
Inhibition of Angiogenesis by TSP1	4.6E-01	6.45E-02		CD47,MAPK1
Epithelial Adherens Junction Signaling	4.48E-01	4.88E-02		BMPR2,EGFR,MYL4,PVRL1,ARPC4,YES1
Maturity Onset Diabetes of Young (MODY) Signaling	4.47E-01	9.09E-02		ALDOB
Vitamin-C Transport	4.47E-01	9.09E-02		SLC2A1
ATM Signaling	4.46E-01	5.56E-02		RAD9A,GADD45B,SMC2
Pancreatic Adenocarcinoma Signaling	4.45E-01	5E-02		EGFR,SUV39H1,SMAD2,MAPK1,PA2G4
Role of Tissue Factor in Cancer	4.45E-01	5E-02		EGFR,ITGAV,ITGA6,MAPK1,YES1
Oncostatin M Signaling	4.42E-01	6.25E-02		MAPK1,EPAS1
phagosome maturation	4.36E-01	4.95E-02		HLA-A,YKT6,LAMP2,VPS33B,DYNC1LI2
T Cell Receptor Signaling	4.33E-01	5.13E-02		NFATC3,MAP3K1,MAPK1,RASA1
IL-17A Signaling in Fibroblasts	4.26E-01	6.06E-02		MAPK1,IL17RC
autophagy	4.26E-01	6.06E-02		LAMP2,VPS33B
ErbB4 Signaling	4.2E-01	5.36E-02		MAPK1,YAP1,PRKCI
nNOS Signaling in Skeletal Muscle Cells	4.17E-01	8.33E-02		SNTB2
Chondroitin Sulfate Degradation (Metazoa)	4.17E-01	8.33E-02		HYAL3
Isoleucine Degradation I	4.17E-01	8.33E-02		ECHS1
Ubiquinol-10 Biosynthesis (Eukaryotic)	4.17E-01	8.33E-02		CYP4F11
G Beta Gamma Signaling	4.12E-01	5E-02		EGFR,MAPK1,PRKCI,PRKAR1A
ErbB Signaling	4.02E-01	4.94E-02		EGFR,BTC,MAPK1,PRKCI
Netrin Signaling	3.94E-01	5.71E-02		NFATC3,PRKAR1A
Granzyme B Signaling	3.9E-01	7.69E-02		LMNB2
Extrinsic Prothrombin Activation Pathway	3.9E-01	7.69E-02		THBD
Dermatan Sulfate Degradation (Metazoa)	3.9E-01	7.69E-02		HYAL3
Colanic Acid Building Blocks Biosynthesis	3.9E-01	7.69E-02		GMPPB
Melatonin Signaling	3.85E-01	5.08E-02		MAPK1,PRKCI,PRKAR1A
Fcγ Receptor-mediated Phagocytosis in Macrophages and Monocytes	3.73E-01	4.76E-02	1.000	ARPC4,MAPK1,PRKCI,YES1
Gap Junction Signaling	3.7E-01	4.51E-02		EGFR,SP3,MAPK1,PRKCI,CSNK1G1,PRKAR1A
Parkinson's Signaling	3.66E-01	7.14E-02		MAPK1
Role of IL-17F in Allergic Inflammatory Airway Diseases	3.65E-01	5.41E-02		MAPK1,IL17RC
Agrin Interactions at Neuromuscular Junction	3.63E-01	4.92E-02		EGFR,ITGA6,MAPK1
Cell Cycle: G1/S Checkpoint Regulation	3.53E-01	4.84E-02		SUV39H1,PA2G4,HDAC11
PTEN Signaling	3.51E-01	4.5E-02	-1.342	BMPR1A,BMPR2,EGFR,MAPK1,MCRS1
Molecular Mechanisms of Cancer	3.48E-01	4.18E-02		SMAD2,CDK5,RAPGEF3,RABIF,PRKAR1A,BMPR2,BMPR1A,SUV39H1,SMAD5,MAPK1,PA2G4,WNT6,PRKCI,RASA1
CDP-diacylglycerol Biosynthesis I	3.44E-01	6.67E-02		GPAM
Valine Degradation I	3.44E-01	6.67E-02		ECHS1
LXR/RXR Activation	3.39E-01	4.55E-02		LYZ,SCD,ECHS1,TTR
Axonal Guidance Signaling	3.35E-01	4.13E-02		MYL4,CDK5,SEMA4B,PRKAR1A,NFATC3,PLXNA1,PLXNB2,ARPC4,NRP1,MAPK1,WNT6,PRKCI,RASA1,ECE2,SEMA5A
Leptin Signaling in Obesity	3.33E-01	4.69E-02		MAPK1,NPY,PRKAR1A
VEGF Family Ligand-Receptor Interactions	3.33E-01	4.69E-02		NRP1,MAPK1,PRKCI
HIF1α Signaling	3.31E-01	4.49E-02		MAPK1,SLC2A1,MMP15,MAPK6
Mismatch Repair in Eukaryotes	3.24E-01	6.25E-02		RFC5
Chronic Myeloid Leukemia Signaling	3.23E-01	4.44E-02		SUV39H1,MAPK1,PA2G4,HDAC11
GNRH Signaling	3.22E-01	4.35E-02	2.236	EGFR,MAP3K1,MAPK1,PRKCI,PRKAR1A
Estrogen Receptor Signaling	3.15E-01	4.31E-02		POLR2H,POLR2L,POLR2F,MAPK1,NRIP1
Glutamate Receptor Signaling	3.15E-01	4.88E-02		SLC1A4,SLC38A1
Leukocyte Extravasation Signaling	3.06E-01	4.17E-02	0.447	ITGA6,MAPK1,CLDN4,CLDN12,PRKCI,MMP15,RAPGEF3
Triacylglycerol Degradation	3.05E-01	5.88E-02		FAAH
iNOS Signaling	2.93E-01	4.65E-02		HMGA1,MAPK1
Sphingosine-1-phosphate Signaling	2.93E-01	4.26E-02	0.000	SMPD1,MAPK1,SPHK1,S1PR1
DNA damage-induced 14-3-3σ Signaling	2.88E-01	5.56E-02		RAD9A
Gαi Signaling	2.85E-01	4.21E-02	0.000	MAPK1,RGS10,S1PR1,PRKAR1A
CREB Signaling in Neurons	2.81E-01	4.08E-02		POLR2H,POLR2L,POLR2F,MAPK1,PRKCI,PRKAR1A
Reelin Signaling in Neurons	2.8E-01	4.29E-02		ITGA6,CDK5,YES1
GADD45 Signaling	2.72E-01	5.26E-02		GADD45B
Corticotropin Releasing Hormone Signaling	2.65E-01	4.08E-02		CRH,MAPK1,PRKCI,PRKAR1A
Type II Diabetes Mellitus Signaling	2.65E-01	4.08E-02		MAP3K1,SMPD1,MAPK1,PRKCI
Cyclins and Cell Cycle Regulation	2.65E-01	4.17E-02		SUV39H1,PA2G4,HDAC11
Antioxidant Action of Vitamin C	2.65E-01	4.17E-02		MAPK1,ABHD3,SLC2A1
fMLP Signaling in Neutrophils	2.59E-01	4.04E-02	1.000	NFATC3,ARPC4,MAPK1,PRKCI
Cytotoxic T Lymphocyte-mediated Apoptosis of Target Cells	2.58E-01	5E-02		HLA-A
DNA Methylation and Transcriptional Repression Signaling	2.58E-01	5E-02		MBD2
CD27 Signaling in Lymphocytes	2.54E-01	4.26E-02		SIVA1,MAP3K1
Gα12/13 Signaling	2.53E-01	4E-02	0.000	MYL4,MAP3K1,MAPK1,RASA1
Renin-Angiotensin Signaling	2.46E-01	3.96E-02	2.000	MAP3K1,MAPK1,PRKCI,PRKAR1A
Retinoate Biosynthesis I	2.44E-01	4.76E-02		RDH5
Glutathione-mediated Detoxification	2.44E-01	4.76E-02		MGST3
α-Adrenergic Signaling	2.43E-01	4E-02		MAPK1,PRKCI,PRKAR1A
Intrinsic Prothrombin Activation Pathway	2.31E-01	4.55E-02		THBD
Role of IL-17A in Arthritis	2.28E-01	4E-02		MAPK1,IL17RC
IL-22 Signaling	2.19E-01	4.35E-02		MAPK1
Role of JAK family kinases in IL-6-type Cytokine Signaling	2.19E-01	4.35E-02		MAPK1
IL-15 Production	2.08E-01	4.17E-02		PRKCI
MIF-mediated Glucocorticoid Regulation	2.08E-01	4.17E-02		MAPK1
