# Supplementary material for: Transcriptomic analyses of regenerating adult feathers in chicken
Source: BMC Genomics. 2015 Oct 6;16:756. doi: 10.1186/s12864-015-1966-6 (PMC4594745; doi:10.1186/s12864-015-1966-6)
Supplement: Additional file 11: Table S10. — Canonical pathways for cEB vs. cEF differentially expressed gene set. (XLS 35 kb) [file 12864_2015_1966_MOESM11_ESM.xls]

## Sheet: Sheet0
© 2000-2015 QIAGEN. All rights reserved.
Ingenuity Canonical Pathways	-log(p-value)	Ratio	z-score	Molecules
EIF2 Signaling	1.57E01	2.48E-01	-4.264	RPS10,RPS26,RPL32,RPS24,RPLP1,RPL23,RPL27,RPL12,RPL8,RPL38,RPS29,RPL37,RPL31,RPL3,RPL4,RPL14,EIF3J,RPLP0,RPS8,RPL19,RPS25,RPLP2,RPL35,RPL22,RPS7,RPS2,RPL13,RPS14,RPS3,RPSA,RPL24,MAPK1,PPP1CB,RPS28,EIF3K,RPS4X,RPS27A,RPS15,RPL27A,RPL10A
Oxidative Phosphorylation	1.28E01	2.97E-01		ATP5O,UQCR10,COX5A,NDUFA1,NDUFA8,NDUFAB1,UQCRH,ATP5A1,NDUFS5,ATP5B,COX4I1,NDUFB3,ATP5G1,NDUFS7,COX15,NDUFV1,NDUFA2,ATP5D,NDUFS2,NDUFB6,COX6A1,NDUFA11,ATP5H,NDUFS6,NDUFB1,NDUFB5,ATPAF2
Mitochondrial Dysfunction	8.24E00	1.89E-01		ATP5O,UQCR10,COX5A,NDUFA1,NDUFA8,NDUFAB1,BACE2,UQCRH,ATP5A1,NDUFS5,ATP5B,COX4I1,NDUFB3,ATP5G1,NDUFS7,COX15,NDUFV1,NDUFA2,ATP5D,NDUFS2,NDUFB6,COX6A1,NDUFA11,ATP5H,NDUFS6,NDUFB1,NDUFB5,ATPAF2
Regulation of eIF4 and p70S6K Signaling	3.82E00	1.39E-01		PPP2R5E,RPS10,RPS26,RPS7,RPS24,RPS2,RPS14,RPS3,RPSA,RPS29,MAPK1,RPS28,EIF3K,RPS4X,RPS27A,EIF3J,RPS8,RPS15,RPS25
mTOR Signaling	3.34E00	1.21E-01		PPP2R5E,RPS10,RPS26,RPS7,RPS24,RPS2,RHOQ,RPS14,RPS3,RPSA,RPS29,HIF1A,MAPK1,RPS28,EIF3K,RPS4X,RPS27A,EIF3J,RPS8,RPS15,RPS25
Vitamin-C Transport	2.68E00	3.64E-01		GSTO1,TXN,SLC23A2,SLC2A1
Sucrose Degradation V (Mammalian)	2.32E00	4.29E-01		DAK,ALDOC,GALM
Superpathway of Geranylgeranyldiphosphate Biosynthesis I (via Mevalonate)	2.25E00	2.86E-01		PMVK,FDPS,FNTB,MVD
Geranylgeranyldiphosphate Biosynthesis	2.07E00	6.67E-01		FDPS,FNTB
Pentose Phosphate Pathway	1.98E00	3.33E-01		PGLS,TALDO1,RPE
Serine Biosynthesis	1.78E00	5E-01		PSPH,PHGDH
Pentose Phosphate Pathway (Non-oxidative Branch)	1.58E00	4E-01		TALDO1,RPE
Sertoli Cell-Sertoli Cell Junction Signaling	1.47E00	9.33E-02		PVRL1,TJP1,TUBB3,CLDN3,CLDN4,CGN,TUBB4B,RAB8B,PRKAR1A,MAP3K1,TUBA1B,MAPK1,TUBA4A,TJP3
Regulation of the Epithelial-Mesenchymal Transition Pathway	1.45E00	9.09E-02		FGFR2,FGFR3,EGFR,PDGFD,PARD6A,JAG1,CLDN3,SMAD2,FZD2,JAK1,PYGO2,HIF1A,MAPK1,WNT6,HMGA2
Nucleotide Excision Repair Pathway	1.45E00	1.47E-01		POLR2H,POLR2L,POLR2F,POLR2C,POLR2I
Assembly of RNA Polymerase II Complex	1.43E00	1.3E-01		POLR2H,POLR2L,POLR2F,POLR2C,POLR2I,TAF7
Superpathway of Serine and Glycine Biosynthesis I	1.42E00	3.33E-01		PSPH,PHGDH
Glutamate Removal from Folates	1.26E00	1E00		GGH
Thyroid Hormone Biosynthesis	1.26E00	1E00		CTSD
NRF2-mediated Oxidative Stress Response	1.2E00	8.54E-02	0.000	GCLC,HACD3,ABCC4,DNAJC17,TXN,HSPB8,SCARB1,PPIB,MAFF,DNAJB2,GSTO1,MAP3K1,MAPK1,FTH1
EGF Signaling	1.18E00	1.13E-01	1.633	EGFR,STAT1,MAP3K1,MAPK1,JAK1,RASA1
p53 Signaling	1.16E00	9.57E-02	1.890	TP63,PERP,HIF1A,BIRC5,SERPINE2,BCL2L1,GADD45B,GADD45A,CHEK1
Assembly of RNA Polymerase I Complex	1.08E00	2.22E-01		POLR1C,POLR1D
Acyl-CoA Hydrolysis	1.08E00	2.22E-01		ACOT8,ACOT7
Huntington's Disease Signaling	1.05E00	7.84E-02		EGFR,GNB4,GNB2L1,POLR2F,POLR2C,CDK5,DCTN1,POLR2H,POLR2L,MAPK1,BCL2L1,RASA1,POLR2I,CTSD,ATP5B,RCOR1
Pancreatic Adenocarcinoma Signaling	1.03E00	9E-02	0.816	EGFR,SUV39H1,STAT1,SMAD2,BIRC5,MAPK1,JAK1,BCL2L1,PA2G4
PDGF Signaling	1.02E00	9.72E-02	1.134	PDGFD,STAT1,MAP3K1,MAPK1,JAK1,SPHK1,RASA1
L-DOPA Degradation	9.76E-01	5E-01		COMT
Taurine Biosynthesis	9.76E-01	5E-01		CSAD
Cardiolipin Biosynthesis II	9.76E-01	5E-01		PTPMT1
Tyrosine Biosynthesis IV	9.76E-01	5E-01		PCBD2
Fatty Acid β-oxidation III (Unsaturated, Odd Number)	9.76E-01	5E-01		ECI1
Androgen Signaling	9.69E-01	8.74E-02		POLR2H,POLR2L,GNB4,GNB2L1,POLR2F,MAPK1,POLR2C,POLR2I,PRKAR1A
IL-17A Signaling in Gastric Cells	9.41E-01	1.36E-01		EGFR,MAPK1,IL17RC
Mevalonate Pathway I	9.31E-01	1.82E-01		PMVK,MVD
IL-22 Signaling	8.98E-01	1.3E-01		STAT1,MAPK1,JAK1
Role of JAK family kinases in IL-6-type Cytokine Signaling	8.98E-01	1.3E-01		STAT1,MAPK1,JAK1
tRNA Charging	8.87E-01	1.11E-01		YARS,SARS,HARS,TARS2
Germ Cell-Sertoli Cell Junction Signaling	8.69E-01	7.91E-02		LAMC3,TJP1,TUBB3,MAP3K1,ITGA6,TUBA1B,MAPK1,TUBA4A,RHOQ,TUBB4B,RAB8B
Role of IL-17A in Psoriasis	8.67E-01	1.67E-01		S100A9,IL17RC
Salvage Pathways of Pyrimidine Ribonucleotides	8.63E-01	8.86E-02		PIM1,HIPK1,MAPK1,CDK5,MAPK6,NME2,AK1
Fatty Acid β-oxidation I	8.57E-01	1.25E-01		ECI1,ACAA2,ECHS1
Antiproliferative Role of TOB in T Cell Signaling	8.18E-01	1.2E-01		SMAD2,MAPK1,TWSG1
Superpathway of Cholesterol Biosynthesis	8.18E-01	1.2E-01		PMVK,FDPS,MVD
Glutathione Biosynthesis	8.11E-01	3.33E-01		GCLC
Ascorbate Recycling (Cytosolic)	8.11E-01	3.33E-01		GSTO1
Tetrahydrobiopterin Biosynthesis I	8.11E-01	3.33E-01		PTS
D-glucuronate Degradation I	8.11E-01	3.33E-01		DCXR
Thiosulfate Disproportionation III (Rhodanese)	8.11E-01	3.33E-01		TST
Tetrahydrobiopterin Biosynthesis II	8.11E-01	3.33E-01		PTS
Phenylalanine Degradation I (Aerobic)	8.11E-01	3.33E-01		PCBD2
Extrinsic Prothrombin Activation Pathway	8.1E-01	1.54E-01		THBD,F3
Cell Cycle Control of Chromosomal Replication	7.81E-01	1.15E-01		CDK5,CDT1,CDC6
Colorectal Cancer Metastasis Signaling	7.36E-01	7.04E-02	0.000	EGFR,GNB4,GNB2L1,SMAD2,FZD2,BIRC5,JAK1,RHOQ,PRKAR1A,STAT1,MAPK1,WNT6,BCL2L1,MMP15,PTGER3
Human Embryonic Stem Cell Pluripotency	7.31E-01	7.69E-02		FGFR3,FGFR2,PDGFD,SMAD5,SMAD2,FZD2,SPHK1,WNT6,ACVR1
Hereditary Breast Cancer Signaling	7.16E-01	7.63E-02		POLR2H,POLR2L,RFC5,POLR2F,POLR2C,GADD45B,GADD45A,POLR2I,CHEK1
Stearate Biosynthesis I (Animals)	7.14E-01	1.07E-01		ELOVL1,ACOT8,ACOT7
Remodeling of Epithelial Adherens Junctions	7.06E-01	8.77E-02		TUBB3,ARPC4,TUBA1B,TUBA4A,TUBB4B
14-3-3-mediated Signaling	7.06E-01	7.77E-02		VIM,TUBB3,TUBA1B,MAPK1,YAP1,TUBA4A,TUBB4B,PDCD6IP
Arsenate Detoxification I (Glutaredoxin)	6.98E-01	2.5E-01		GSTO1
Pentose Phosphate Pathway (Oxidative Branch)	6.98E-01	2.5E-01		PGLS
Ceramide Biosynthesis	6.98E-01	2.5E-01		SPTLC1
Trans, trans-farnesyl Diphosphate Biosynthesis	6.98E-01	2.5E-01		FDPS
iNOS Signaling	6.9E-01	9.3E-02		HMGA1,STAT1,MAPK1,JAK1
Bladder Cancer Signaling	6.89E-01	8.22E-02		FGFR3,EGFR,SUV39H1,MAPK1,PA2G4,MMP15
Pyridoxal 5'-phosphate Salvage Pathway	6.85E-01	8.62E-02		PIM1,HIPK1,MAPK1,CDK5,MAPK6
Glutathione Redox Reactions I	6.68E-01	1.25E-01		GPX3,GPX1
CDK5 Signaling	6.64E-01	7.78E-02	-0.816	PPP2R5E,ITGA6,MAPK1,PPP1CB,CDK5,MAPK6,PRKAR1A
Epithelial Adherens Junction Signaling	6.47E-01	7.32E-02		EGFR,PVRL1,TUBB3,ARPC4,TUBA1B,TUBA4A,YES1,ACVR1,TUBB4B
GM-CSF Signaling	6.46E-01	8.33E-02	-0.447	GNB2L1,STAT1,PIM1,MAPK1,BCL2L1
Amyloid Processing	6.43E-01	8.89E-02		BACE2,MAPK1,CDK5,PRKAR1A
Cell Cycle: G2/M DNA Damage Checkpoint Regulation	6.21E-01	8.7E-02	0.000	PTPMT1,GADD45A,CKS1B,CHEK1
TGF-β Signaling	6.19E-01	7.79E-02	0.000	HOXC9,SMAD5,SMAD2,MAPK1,ACVR1,INHBB
Tetrahydrofolate Salvage from 5,10-methenyltetrahydrofolate	6.13E-01	2E-01		MTHFD2
Histidine Degradation III	6.13E-01	2E-01		MTHFD2
Thioredoxin Pathway	6.13E-01	2E-01		TXN
Glycogen Biosynthesis II (from UDP-D-Glucose)	6.13E-01	2E-01		GYG2
Galactose Degradation I (Leloir Pathway)	6.13E-01	2E-01		GALM
Oncostatin M Signaling	6E-01	9.38E-02		STAT1,MAPK1,JAK1
Semaphorin Signaling in Neurons	6E-01	8.51E-02		PLXNA1,MAPK1,RHOQ,CDK5
Gαi Signaling	5.88E-01	7.37E-02	-0.447	GNB4,GNB2L1,RGS14,MAPK1,RGS10,PTGER3,PRKAR1A
Systemic Lupus Erythematosus Signaling	5.78E-01	6.9E-02		NFATC3,SNRNP25,SNRPG,SNRPN,SNRPF,ZMAT5,MAPK1,SNRPD1,LSM1,C8G
HIPPO signaling	5.72E-01	7.5E-02		PPP2R5E,SMAD5,SMAD2,PPP1CB,YAP1,MST1
Role of JAK1, JAK2 and TYK2 in Interferon Signaling	5.58E-01	1.05E-01		STAT1,JAK1
GADD45 Signaling	5.58E-01	1.05E-01		GADD45B,GADD45A
Pyrimidine Deoxyribonucleotides De Novo Biosynthesis I	5.58E-01	1.05E-01		NME2,AK1
Tight Junction Signaling	5.56E-01	6.8E-02		PPP2R5E,PVRL1,TJP1,CSTF2,PARD6A,CLDN3,CLDN4,TJP3,CGN,PRKAR1A
Dopamine Receptor Signaling	5.56E-01	7.69E-02		PPP2R5E,COMT,PTS,PPP1CB,PRKAR1A
April Mediated Signaling	5.51E-01	8.82E-02		NFATC3,MAP3K1,MAPK1
Chondroitin and Dermatan Biosynthesis	5.45E-01	1.67E-01		CHSY1
Selenocysteine Biosynthesis II (Archaea and Eukaryotes)	5.45E-01	1.67E-01		SARS
Glycoaminoglycan-protein Linkage Region Biosynthesis	5.45E-01	1.67E-01		B4GALT7
Sphingomyelin Metabolism	5.45E-01	1.67E-01		SMPD1
GDP-mannose Biosynthesis	5.45E-01	1.67E-01		GMPPB
Role of Tissue Factor in Cancer	5.22E-01	7E-02		EGFR,ITGAV,ITGA6,MAPK1,F3,BCL2L1,YES1
STAT3 Pathway	5.09E-01	7.35E-02		FGFR3,FGFR2,EGFR,PIM1,MAPK1
BMP signaling pathway	5.09E-01	7.35E-02		SOSTDC1,HOXC9,SMAD5,MAPK1,PRKAR1A
B Cell Activating Factor Signaling	5.07E-01	8.33E-02		NFATC3,MAP3K1,MAPK1
Ovarian Cancer Signaling	5.06E-01	6.78E-02		EGFR,SUV39H1,FZD2,MAPK1,PA2G4,WNT6,GJA1,PRKAR1A
IL-1 Signaling	5.01E-01	7.06E-02	1.000	GNB4,GNB2L1,MAP3K1,TOLLIP,MAPK1,PRKAR1A
Glutathione-mediated Detoxification	4.98E-01	9.52E-02		GSTO1,GGH
Cdc42 Signaling	4.97E-01	6.86E-02	-0.447	PARD6A,CDC42SE1,ARPC4,MAPK1,PPP1CB,RASA1,TNK2
Role of Lipids/Lipid Rafts in the Pathogenesis of Influenza	4.9E-01	1.43E-01		FDPS
Prostanoid Biosynthesis	4.9E-01	1.43E-01		PTGES
Histidine Degradation VI	4.9E-01	1.43E-01		CYP4F11
Pregnenolone Biosynthesis	4.9E-01	1.43E-01		CYP4F11
Role of CHK Proteins in Cell Cycle Checkpoint Control	4.88E-01	7.55E-02		PPP2R5E,RAD9A,RFC5,CHEK1
ATM Signaling	4.72E-01	7.41E-02		RAD9A,GADD45B,GADD45A,CHEK1
Pyrimidine Ribonucleotides Interconversion	4.71E-01	9.09E-02		NME2,AK1
PCP pathway	4.56E-01	7.27E-02		HSPB1,FZD2,WNT6,SDC3
Antioxidant Action of Vitamin C	4.51E-01	6.94E-02		GSTO1,TXN,MAPK1,SLC23A2,SLC2A1
HIF1α Signaling	4.5E-01	6.74E-02		EGLN3,HIF1A,MAPK1,SLC2A1,MMP15,MAPK6
Mechanisms of Viral Exit from Host Cells	4.48E-01	7.69E-02		VPS4A,SNF8,PDCD6IP
Oleate Biosynthesis II (Animals)	4.43E-01	1.25E-01		SCD
Leukotriene Biosynthesis	4.43E-01	1.25E-01		DPEP1
Chondroitin Sulfate Biosynthesis	4.3E-01	7.5E-02		B4GALT7,CHST2,CHSY1
UVC-Induced MAPK Signaling	4.3E-01	7.5E-02		EGFR,SMPD1,MAPK1
Ceramide Signaling	4.25E-01	6.76E-02	0.447	PPP2R5E,MAP3K1,SMPD1,SPHK1,CTSD
IL-15 Production	4.23E-01	8.33E-02		STAT1,JAK1
Pyrimidine Ribonucleotides De Novo Biosynthesis	4.23E-01	8.33E-02		NME2,AK1
Embryonic Stem Cell Differentiation into Cardiac Lineages	4.03E-01	1.11E-01		HOXB5
The Visual Cycle	4.03E-01	1.11E-01		RDH5
Folate Transformations I	4.03E-01	1.11E-01		MTHFD2
CREB Signaling in Neurons	3.92E-01	6.12E-02		POLR2H,POLR2L,GNB4,GNB2L1,POLR2F,MAPK1,POLR2C,POLR2I,PRKAR1A
UVA-Induced MAPK Signaling	3.89E-01	6.49E-02	1.342	EGFR,STAT1,SMPD1,MAPK1,BCL2L1
Dermatan Sulfate Biosynthesis	3.81E-01	6.98E-02		B4GALT7,CHST2,CHSY1
Coagulation System	3.8E-01	7.69E-02		THBD,F3
G Protein Signaling Mediated by Tubby	3.8E-01	7.69E-02		GNB4,GNB2L1
Caveolar-mediated Endocytosis Signaling	3.71E-01	6.56E-02		FLNB,EGFR,ITGAV,ITGA6
γ-glutamyl Cycle	3.68E-01	1E-01		GCLC
Guanosine Nucleotides Degradation III	3.68E-01	1E-01		NT5C3B
Role of JAK2 in Hormone-like Cytokine Signaling	3.61E-01	7.41E-02		STAT1,JAK1
Phototransduction Pathway	3.61E-01	7.41E-02		PDE6D,PRKAR1A
Gap Junction Signaling	3.6E-01	6.02E-02		EGFR,TUBB3,TUBA1B,MAPK1,TUBA4A,CSNK1G1,TUBB4B,PRKAR1A
Factors Promoting Cardiogenesis in Vertebrates	3.56E-01	6.25E-02		SMAD5,SMAD2,FZD2,CDC6,ACVR1
G Beta Gamma Signaling	3.56E-01	6.25E-02		EGFR,GNB4,GNB2L1,MAPK1,PRKAR1A
Estrogen Receptor Signaling	3.53E-01	6.03E-02		POLR2H,POLR2L,POLR2F,MAPK1,POLR2C,POLR2I,TAF7
Breast Cancer Regulation by Stathmin1	3.51E-01	5.88E-02		PPP2R5E,GNB4,TUBB3,GNB2L1,TUBA1B,MAPK1,PPP1CB,TUBA4A,TUBB4B,PRKAR1A
CNTF Signaling	3.51E-01	6.67E-02		STAT1,MAPK1,JAK1
Non-Small Cell Lung Cancer Signaling	3.47E-01	6.35E-02		EGFR,SUV39H1,MAPK1,PA2G4
Neuregulin Signaling	3.45E-01	6.17E-02	-0.447	EGFR,BTC,MAPK1,CDK5,GRB7
Noradrenaline and Adrenaline Degradation	3.43E-01	7.14E-02		COMT,ADH6
Urate Biosynthesis/Inosine 5'-phosphate Degradation	3.38E-01	9.09E-02		NT5C3B
Eicosanoid Signaling	3.37E-01	6.52E-02		DPEP1,PTGES,PTGER3
Adipogenesis pathway	3.35E-01	5.93E-02		FGFR3,FGFR2,FABP4,SMAD5,HIF1A,FZD2,CDK5
phagosome maturation	3.26E-01	5.94E-02		TUBB3,TUBA1B,LAMP2,TUBA4A,VPS33B,TUBB4B
Complement System	3.25E-01	6.9E-02		CFD,C8G
CD27 Signaling in Lymphocytes	3.24E-01	6.38E-02		SIVA1,MAP3K1,BCL2L1
Production of Nitric Oxide and Reactive Oxygen Species in Macrophages	3.22E-01	5.77E-02	0.333	PPP2R5E,LYZ,STAT1,APOD,MAP3K1,MAPK1,PPP1CB,JAK1,RHOQ
Protein Ubiquitination Pathway	3.16E-01	5.65E-02		DNAJC30,CRYAB,DNAJC17,HSPB8,DNAJB2,HSPB1,USP36,PSMA7,PSMB4,UBE2V2,PSMC5,UBE2C,PSMB3
Cleavage and Polyadenylation of Pre-mRNA	3.11E-01	8.33E-02		CSTF2
nNOS Signaling in Skeletal Muscle Cells	3.11E-01	8.33E-02		SNTB2
Chondroitin Sulfate Degradation (Metazoa)	3.11E-01	8.33E-02		HYAL3
Isoleucine Degradation I	3.11E-01	8.33E-02		ECHS1
Ubiquinol-10 Biosynthesis (Eukaryotic)	3.11E-01	8.33E-02		CYP4F11
BER pathway	3.11E-01	8.33E-02		OGG1
Renal Cell Carcinoma Signaling	3.03E-01	5.97E-02		EGLN3,HIF1A,MAPK1,SLC2A1
IL-9 Signaling	2.94E-01	6.45E-02		STAT1,JAK1
Neuroprotective Role of THOP1 in Alzheimer's Disease	2.94E-01	6.45E-02		ECE2,PRKAR1A
Inhibition of Angiogenesis by TSP1	2.94E-01	6.45E-02		CD47,MAPK1
Interferon Signaling	2.94E-01	6.45E-02		STAT1,JAK1
Role of BRCA1 in DNA Damage Response	2.93E-01	5.88E-02		RFC5,STAT1,GADD45A,CHEK1
Regulation of IL-2 Expression in Activated and Anergic T Lymphocytes	2.93E-01	5.88E-02		NFATC3,SMAD2,MAP3K1,MAPK1
Dermatan Sulfate Degradation (Metazoa)	2.87E-01	7.69E-02		HYAL3
Colanic Acid Building Blocks Biosynthesis	2.87E-01	7.69E-02		GMPPB
Adenosine Nucleotides Degradation II	2.87E-01	7.69E-02		NT5C3B
NF-κB Activation by Viruses	2.83E-01	5.8E-02		ITGAV,MAP3K1,ITGA6,MAPK1
Small Cell Lung Cancer Signaling	2.83E-01	5.8E-02		SUV39H1,BCL2L1,PA2G4,CKS1B
JAK/Stat Signaling	2.83E-01	5.8E-02	1.000	STAT1,MAPK1,JAK1,BCL2L1
LXR/RXR Activation	2.8E-01	5.68E-02		LYZ,MYLIP,SCD,APOD,ECHS1
Mouse Embryonic Stem Cell Pluripotency	2.8E-01	5.68E-02	0.447	ID1,SMAD5,FZD2,MAPK1,JAK1
IL-17A Signaling in Fibroblasts	2.66E-01	6.06E-02		MAPK1,IL17RC
Chondroitin Sulfate Biosynthesis (Late Stages)	2.66E-01	6.06E-02		CHST2,CHSY1
Inhibition of Matrix Metalloproteases	2.66E-01	6.06E-02		ADAM10,MMP15
Notch Signaling	2.66E-01	6.06E-02		JAG1,HEY1
autophagy	2.66E-01	6.06E-02		LAMP2,VPS33B
Antiproliferative Role of Somatostatin Receptor 2	2.65E-01	5.77E-02		GNB4,GNB2L1,MAPK1
Role of JAK1 and JAK3 in γc Cytokine Signaling	2.65E-01	5.77E-02		STAT1,MAPK1,JAK1
NAD Salvage Pathway II	2.65E-01	7.14E-02		NT5C3B
Parkinson's Signaling	2.65E-01	7.14E-02		MAPK1
Glioma Signaling	2.63E-01	5.56E-02		EGFR,PDGFD,SUV39H1,MAPK1,PA2G4
CCR5 Signaling in Macrophages	2.55E-01	5.66E-02		GNB4,GNB2L1,MAPK1
FGF Signaling	2.47E-01	5.48E-02	2.000	FGFR3,FGFR2,MAP3K1,MAPK1
Valine Degradation I	2.46E-01	6.67E-02		ECHS1
Glioma Invasiveness Signaling	2.45E-01	5.56E-02		ITGAV,MAPK1,RHOQ
Netrin Signaling	2.41E-01	5.71E-02		NFATC3,PRKAR1A
Role of Wnt/GSK-3β Signaling in the Pathogenesis of Influenza	2.36E-01	5.45E-02		FZD2,WNT6,CSNK1G1
Mismatch Repair in Eukaryotes	2.28E-01	6.25E-02		RFC5
Purine Nucleotides Degradation II (Aerobic)	2.28E-01	6.25E-02		NT5C3B
Dopamine Degradation	2.12E-01	5.88E-02		COMT
Phosphatidylglycerol Biosynthesis II (Non-plastidic)	2.12E-01	5.88E-02		PTPMT1
DNA damage-induced 14-3-3σ Signaling	1.98E-01	5.56E-02		RAD9A
