# Supplementary material for: Transcriptomic analyses of regenerating adult feathers in chicken
Source: BMC Genomics. 2015 Oct 6;16:756. doi: 10.1186/s12864-015-1966-6 (PMC4594745; doi:10.1186/s12864-015-1966-6)
Supplement: Additional file 12: Table S11. — Canonical pathways for cEF vs. cMF differentially expressed gene set. (XLS 46 kb) [file 12864_2015_1966_MOESM12_ESM.xls]

## Sheet: Sheet0
© 2000-2015 QIAGEN. All rights reserved.
Ingenuity Canonical Pathways	-log(p-value)	Ratio	z-score	Molecules
Hepatic Fibrosis / Hepatic Stellate Cell Activation	3.57E00	1.08E-01		IL1RL1,COL4A1,EDNRA,MYL4,MMP2,KLF6,SMAD2,COL6A1,COL3A1,CTGF,IGFBP5,COL1A2,COL8A1,ACTA2,COL6A2,MYH9,FN1,COL4A2
Wnt/β-catenin Signaling	2.8E00	1.02E-01	0.000	JUN,DKK3,WNT5A,CDH3,CD44,CDH5,PPARD,WNT2B,SFRP4,SOX14,SFRP2,PPP2R2B,SOX7,FRZB,RARB
MIF Regulation of Innate Immunity	2.75E00	1.94E-01	1.633	JUN,CD74,PTGS2,PLA2G12A,NFKBIE,PLA2G4A
MIF-mediated Glucocorticoid Regulation	2.51E00	2.08E-01	1.000	CD74,PTGS2,PLA2G12A,NFKBIE,PLA2G4A
Leukotriene Biosynthesis	2.43E00	3.75E-01		GGT1,MGST2,DPEP1
IGF-1 Signaling	2.13E00	1.05E-01	-1.000	JUN,CYR61,SOCS5,IGFBP7,SOCS3,IGFBP2,CTGF,SOCS2,IGFBP5,NOV
Cytotoxic T Lymphocyte-mediated Apoptosis of Target Cells	2.03E00	2E-01	-2.000	CD3E,FADD,CYCS,BID
Glutathione-mediated Detoxification	1.95E00	1.9E-01		GSTO1,GSTA2,GGH,MGST2
Intrinsic Prothrombin Activation Pathway	1.88E00	1.82E-01		PROS1,COL3A1,COL1A2,F10
Type I Diabetes Mellitus Signaling	1.83E00	1E-01	-3.000	CD3E,SOCS5,SOCS3,SOCS2,MAPK11,FADD,NFKBIE,CYCS,BID
Acute Phase Response Signaling	1.79E00	8.63E-02	0.632	JUN,FN1,SOCS5,SOCS3,SERPINA1,SOCS2,VWF,MAPK11,NFKBIE,CRABP1,TTR,OSMR
Parkinson's Signaling	1.7E00	2.14E-01		UCHL1,MAPK11,CYCS
p38 MAPK Signaling	1.69E00	9.47E-02	0.000	HSPB1,IL1RL1,DUSP1,RPS6KA2,RPS6KA1,PLA2G12A,MAPK11,FADD,PLA2G4A
Coagulation System	1.63E00	1.54E-01	-1.000	PROS1,SERPINA1,F10,VWF
Sphingosine and Sphingosine-1-phosphate Metabolism	1.61E00	3.33E-01		ASAH1,SGPP2
Role of JAK2 in Hormone-like Cytokine Signaling	1.57E00	1.48E-01		SOCS5,SOCS3,SOCS2,SIRPA
Role of Tissue Factor in Cancer	1.56E00	9E-02		HBEGF,CYR61,RPS6KA2,ITGA6,RPS6KA1,F10,CTGF,ITGB3,MAPK11
Retinoic acid Mediated Apoptosis Signaling	1.45E00	1.16E-01	-2.000	FADD,CYCS,BID,CRABP1,RARB
Glutamate Removal from Folates	1.37E00	1E00		GGH
Thyroid Hormone Biosynthesis	1.37E00	1E00		CTSD
Caveolar-mediated Endocytosis Signaling	1.34E00	9.84E-02		CAV1,PTRF,ITGA6,ITGB3,ACTA2,ITGB4
Agrin Interactions at Neuromuscular Junction	1.34E00	9.84E-02	1.342	JUN,LAMB1,ITGA6,AGRN,ITGB3,ACTA2
TNFR1 Signaling	1.34E00	1.09E-01	-1.342	JUN,FADD,NFKBIE,CYCS,BID
Eicosanoid Signaling	1.34E00	1.09E-01		GGT1,PTGS2,PLA2G12A,DPEP1,PLA2G4A
TGF-β Signaling	1.33E00	9.09E-02	0.816	JUN,INHBA,SMAD2,SMAD1,RUNX3,MAPK11,INHBB
CD27 Signaling in Lymphocytes	1.3E00	1.06E-01		JUN,MAP3K8,NFKBIE,CYCS,BID
TWEAK Signaling	1.29E00	1.21E-01	-1.000	FADD,NFKBIE,CYCS,BID
Inhibition of Matrix Metalloproteases	1.29E00	1.21E-01		MMP11,MMP2,THBS2,TIMP3
DNA Methylation and Transcriptional Repression Signaling	1.29E00	1.5E-01		RBBP7,MBD3,MBD2
CCR3 Signaling in Eosinophils	1.25E00	8.25E-02		ITPR2,ITPR3,GNG4,PLCB4,PLA2G12A,GNG2,MAPK11,PLA2G4A
Tumoricidal Function of Hepatic Natural Killer Cells	1.23E00	1.43E-01		FADD,CYCS,BID
Corticotropin Releasing Hormone Signaling	1.23E00	8.16E-02		JUN,ITPR2,CRH,ITPR3,PTGS2,GLI3,SHH,MAPK11
Gap Junction Signaling	1.23E00	7.52E-02		ITPR2,CAV1,ITPR3,TUBB3,DBN1,PLCB4,TUBA1B,SP3,ACTA2,NOV
Role of JAK family kinases in IL-6-type Cytokine Signaling	1.13E00	1.3E-01		SOCS3,MAPK11,OSMR
Superpathway of D-myo-inositol (1,4,5)-trisphosphate Metabolism	1.13E00	1.3E-01		INPP5B,IMPA2,IPMK
CCR5 Signaling in Macrophages	1.12E00	9.43E-02		JUN,CD3E,GNG4,GNG2,MAPK11
Phospholipases	1.11E00	1.05E-01		PLCB4,PLA2G12A,PLA2G4A,LIPG
Glioma Invasiveness Signaling	1.09E00	9.26E-02	0.447	MMP2,TIMP3,ITGB3,RHOQ,CD44
Spermine Biosynthesis	1.08E00	5E-01		SMS
Glutamate Biosynthesis II	1.08E00	5E-01		GLUD1
Glutamate Degradation X	1.08E00	5E-01		GLUD1
Role of PKR in Interferon Induction and Antiviral Response	1.07E00	1.03E-01		FADD,NFKBIE,CYCS,BID
Antioxidant Action of Vitamin C	1.06E00	8.33E-02	-0.447	GSTO1,PLCB4,PLA2G12A,MAPK11,NFKBIE,PLA2G4A
Thrombin Signaling	1.04E00	6.75E-02	1.000	ITPR2,MYL4,ITPR3,F2RL2,GNG4,PLCB4,ARHGEF12,RHOQ,CAMK1D,GNG2,MAPK11
NRF2-mediated Oxidative Stress Response	1.03E00	6.71E-02		JUN,DNAJA1,GSTO1,MAFK,GSTA2,ACTA2,MGST2,CUL3,ENC1,MAFF,HERPUD1
Signaling by Rho Family GTPases	1.01E00	6.4E-02	0.632	JUN,MYL4,ARHGEF12,DES,RHOQ,ACTA2,CDH3,SEPT2,CDH5,CDH17,CLIP1,GNG4,GNG2
Role of Osteoblasts, Osteoclasts and Chondrocytes in Rheumatoid Arthritis	1.01E00	6.52E-02		JUN,WNT2B,IL1RL1,CTSK,DKK3,SFRP4,WNT5A,SMAD1,SFRP2,ITGB3,FRZB,NFKBIE
G Protein Signaling Mediated by Tubby	1.01E00	1.15E-01		GNG4,PLCB4,GNG2
RhoGDI Signaling	1E00	6.8E-02	-0.707	CDH17,MYL4,GNG4,ARHGEF12,RHOQ,ACTA2,GNG2,CDH3,CD44,CDH5
α-Adrenergic Signaling	9.93E-01	8E-02	1.000	ITPR2,PYGB,ITPR3,GNG4,GNG2,ADRA1A
Pyridoxal 5'-phosphate Salvage Pathway	9.92E-01	8.62E-02		SGK1,PIM1,MAP3K8,PDXK,PNPO
Aryl Hydrocarbon Receptor Signaling	9.91E-01	6.98E-02		JUN,HSPB1,GSTO1,ALDH3B1,GSTA2,MGST2,CTSD,CYP1B1,RARB
Granzyme B Signaling	9.8E-01	1.54E-01		CYCS,BID
Extrinsic Prothrombin Activation Pathway	9.8E-01	1.54E-01		PROS1,F10
p53 Signaling	9.66E-01	7.45E-02	-0.447	JUN,SERPINB5,TRIM29,CCNG1,JMY,SERPINE2,GADD45A
UVA-Induced MAPK Signaling	9.52E-01	7.79E-02	0.000	JUN,RPS6KA2,PLCB4,RPS6KA1,MAPK11,CYCS
IL-10 Signaling	9.45E-01	8.33E-02		JUN,IL1RL1,SOCS3,MAPK11,NFKBIE
Protein Kinase A Signaling	9.28E-01	5.81E-02		PTPRZ1,ITPR2,MYL4,PLCB4,GLI3,PTPRO,TNNI1,KDELR3,NFKBIE,PYGB,DUSP5,DUSP1,ITPR3,GNG4,PTGS2,SHH,GNG2,SIRPA
Growth Hormone Signaling	9.22E-01	8.2E-02	-1.342	SOCS5,SOCS3,RPS6KA2,RPS6KA1,SOCS2
Gαq Signaling	9.16E-01	6.72E-02	0.378	ITPR2,ITPR3,GNG4,PLCB4,RHOQ,GNG2,NFKBIE,RGS4,ADRA1A
Agranulocyte Adhesion and Diapedesis	9.16E-01	6.72E-02		FN1,MYL4,MMP11,MMP2,ITGA6,ACTA2,CXCL14,CDH5,MYH9
Glycine Cleavage Complex	9.1E-01	3.33E-01		OCA2
Ascorbate Recycling (Cytosolic)	9.1E-01	3.33E-01		GSTO1
Spermidine Biosynthesis I	9.1E-01	3.33E-01		SMS
1D-myo-inositol Hexakisphosphate Biosynthesis V (from Ins(1,3,4)P3)	9.1E-01	3.33E-01		IPMK
Phenylalanine Degradation I (Aerobic)	9.1E-01	3.33E-01		QDPR
LPS/IL-1 Mediated Inhibition of RXR Function	9.07E-01	6.36E-02	1.000	JUN,IL1RL1,CHST3,GSTO1,FABP4,ALDH3B1,ACOX2,GSTA2,MGST2,HS6ST2,PLTP
Virus Entry via Endocytic Pathways	8.75E-01	7.41E-02		CAV1,ITGA6,ITGB3,ACTA2,AP2S1,ITGB4
4-1BB Signaling in T Lymphocytes	8.68E-01	1E-01		JUN,MAPK11,NFKBIE
ILK Signaling	8.64E-01	6.37E-02	1.265	JUN,FN1,MYL4,PTGS2,PPP2R2B,ITGB3,RHOQ,ACTA2,ITGB4,MYH9
Gα12/13 Signaling	8.63E-01	7E-02	0.000	JUN,CDH17,MYL4,F2RL2,CDH3,NFKBIE,CDH5
Semaphorin Signaling in Neurons	8.51E-01	8.51E-02		SEMA3A,ARHGEF12,DPYSL3,RHOQ
Endothelin-1 Signaling	8.47E-01	6.47E-02	1.667	JUN,ITPR2,EDNRA,ITPR3,PLCB4,PTGS2,PLA2G12A,MAPK11,PLA2G4A
SAPK/JNK Signaling	8.39E-01	7.23E-02	-0.447	JUN,ZAK,MAPK8IP1,GADD45A,GNG2,FADD
GPCR-Mediated Nutrient Sensing in Enteroendocrine Cells	8.38E-01	7.69E-02		ITPR2,ITPR3,GNG4,PLCB4,GNG2
Glutathione Redox Reactions I	8.29E-01	1.25E-01		GPX3,MGST2
FXR/RXR Activation	8.22E-01	7.14E-02		APOD,G6PC3,SERPINA1,PLTP,CYP27A1,TTR
Death Receptor Signaling	8.22E-01	7.14E-02	-0.816	HSPB1,ACTA2,FADD,NFKBIE,CYCS,BID
Oncostatin M Signaling	8.07E-01	9.38E-02		TIMP3,EPAS1,OSMR
Arsenate Detoxification I (Glutaredoxin)	7.94E-01	2.5E-01		GSTO1
Serine Biosynthesis	7.94E-01	2.5E-01		PSPH
Myo-inositol Biosynthesis	7.94E-01	2.5E-01		IMPA2
Ceramide Degradation	7.94E-01	2.5E-01		ASAH1
Lipid Antigen Presentation by CD1	7.87E-01	1.18E-01		CD3E,AP2S1
Triacylglycerol Degradation	7.87E-01	1.18E-01		PNPLA4,LIPG
Xenobiotic Metabolism Signaling	7.82E-01	5.8E-02		CHST3,GSTA2,CAMK1D,MGST2,GSTO1,ALDH3B1,MAP3K8,PPP2R2B,UGT8,MAPK11,HS6ST2,CYP1B1,CUL3
Role of IL-17A in Arthritis	7.82E-01	8E-02		PTGS2,RPS6KA1,MAPK11,NFKBIE
STAT3 Pathway	7.8E-01	7.35E-02		SOCS5,SOCS3,PIM1,SOCS2,MAPK11
IL-17A Signaling in Fibroblasts	7.79E-01	9.09E-02		JUN,MAPK11,NFKBIE
Cellular Effects of Sildenafil (Viagra)	7.72E-01	6.9E-02		ITPR2,MYL4,ITPR3,PLCB4,ACTA2,MYH9
Small Cell Lung Cancer Signaling	7.62E-01	7.25E-02		PTGS2,NFKBIE,CYCS,BID,RARB
IL-6 Signaling	7.57E-01	6.54E-02	-0.378	JUN,HSPB1,IL1RL1,MCL1,SOCS3,MAPK11,NFKBIE
LXR/RXR Activation	7.56E-01	6.82E-02	-1.633	IL1RL1,APOD,PTGS2,SERPINA1,PLTP,TTR
April Mediated Signaling	7.52E-01	8.82E-02		JUN,MAPK11,NFKBIE
1D-myo-inositol Hexakisphosphate Biosynthesis II (Mammalian)	7.47E-01	1.11E-01		INPP5B,IPMK
D-myo-inositol (1,3,4)-trisphosphate Biosynthesis	7.47E-01	1.11E-01		INPP5B,IPMK
D-myo-inositol (1,4,5)-trisphosphate Degradation	7.47E-01	1.11E-01		INPP5B,IMPA2
Retinol Biosynthesis	7.47E-01	1.11E-01		PNPLA4,LIPG
Synaptic Long Term Depression	7.43E-01	6.48E-02	1.134	ITPR2,CRH,ITPR3,PLCB4,PPP2R2B,PLA2G12A,PLA2G4A
Cholecystokinin/Gastrin-mediated Signaling	7.41E-01	6.74E-02	1.633	JUN,ITPR2,ITPR3,PLCB4,PTGS2,RHOQ
Leukocyte Extravasation Signaling	7.34E-01	5.95E-02	0.333	MMP11,MMP2,TIMP3,ITGA6,ITGB3,ACTA2,MAPK11,EDIL3,CD44,CDH5
Phospholipase C Signaling	7.26E-01	5.82E-02	0.378	CD3E,ITPR2,MYL4,ITPR3,GNG4,PLCB4,ARHGEF12,PLA2G12A,RHOQ,GNG2,PLA2G4A
Atherosclerosis Signaling	7.25E-01	6.67E-02		APOD,COL3A1,SERPINA1,COL1A2,PLA2G12A,PLA2G4A
EGF Signaling	7.19E-01	7.55E-02	1.000	JUN,ITPR2,ITPR3,MAPK11
Cardiac Hypertrophy Signaling	7.16E-01	5.79E-02	0.632	JUN,HSPB1,MYL4,GNG4,PLCB4,MAP3K8,RPS6KA1,RHOQ,GNG2,MAPK11,ADRA1A
Breast Cancer Regulation by Stathmin1	7.13E-01	5.88E-02		ITPR2,ITPR3,TUBB3,GNG4,PLCB4,ARHGEF12,TUBA1B,PPP2R2B,CAMK1D,GNG2
Granulocyte Adhesion and Diapedesis	7.12E-01	6.15E-02		HSPB1,IL1RL1,MMP11,MMP2,ITGA6,ITGB3,CXCL14,CDH5
Pyrimidine Deoxyribonucleotides De Novo Biosynthesis I	7.11E-01	1.05E-01		TYMS,AK1
Arginine Biosynthesis IV	7.06E-01	2E-01		GLUD1
Glycogen Biosynthesis II (from UDP-D-Glucose)	7.06E-01	2E-01		GYG2
Galactose Degradation I (Leloir Pathway)	7.06E-01	2E-01		GALK1
dTMP De Novo Biosynthesis	7.06E-01	2E-01		TYMS
B Cell Activating Factor Signaling	7.01E-01	8.33E-02		JUN,MAPK11,NFKBIE
OX40 Signaling Pathway	7.01E-01	8.33E-02		JUN,CD3E,NFKBIE
ATM Signaling	6.99E-01	7.41E-02		JUN,GADD45A,MAPK11,BID
Role of MAPK Signaling in the Pathogenesis of Influenza	6.99E-01	7.41E-02		PTGS2,PLA2G12A,MAPK11,PLA2G4A
CXCR4 Signaling	6.88E-01	6.06E-02	0.378	JUN,ITPR2,MYL4,ITPR3,GNG4,PLCB4,RHOQ,GNG2
Aldosterone Signaling in Epithelial Cells	6.88E-01	6.06E-02		HSPB1,ITPR2,DNAJA1,DUSP1,ITPR3,CRYAB,SGK1,PLCB4
PCP pathway	6.8E-01	7.27E-02		JUN,WNT2B,HSPB1,WNT5A
Ceramide Signaling	6.77E-01	6.76E-02	0.447	JUN,PPP2R2B,CTSD,CYCS,NSMAF
Hematopoiesis from Pluripotent Stem Cells	6.77E-01	1E-01		CD3E,KITLG
Calcium Signaling	6.64E-01	5.97E-02	1.000	ITPR2,MYL4,ITPR3,TNNI1,CHRNA4,ACTA2,CAMK1D,MYH9
Production of Nitric Oxide and Reactive Oxygen Species in Macrophages	6.46E-01	5.77E-02	-0.333	JUN,APOD,MAP3K8,SERPINA1,PPP2R2B,RHOQ,MAPK11,NFKBIE,SIRPA
Induction of Apoptosis by HIV1	6.44E-01	7.02E-02	-1.000	FADD,NFKBIE,CYCS,BID
Remodeling of Epithelial Adherens Junctions	6.44E-01	7.02E-02		CLIP1,TUBB3,TUBA1B,ACTA2
PI3K/AKT Signaling	6.4E-01	6.03E-02	0.816	INPP5B,MAPK8IP1,MCL1,MAP3K8,PTGS2,PPP2R2B,NFKBIE
Superpathway of Serine and Glycine Biosynthesis I	6.36E-01	1.67E-01		PSPH
Inositol Pyrophosphates Biosynthesis	6.36E-01	1.67E-01		IPMK
Mechanisms of Viral Exit from Host Cells	6.33E-01	7.69E-02		SH3GL3,CHMP4C,ACTA2
Role of NFAT in Regulation of the Immune Response	6.2E-01	5.8E-02		JUN,CD3E,ITPR2,ITPR3,GNG4,PLCB4,GNG2,NFKBIE
Apoptosis Signaling	6.16E-01	6.41E-02	-2.236	MCL1,RPS6KA1,NFKBIE,CYCS,BID
IL-17A Signaling in Gastric Cells	6.15E-01	9.09E-02		JUN,MAPK11
Type II Diabetes Mellitus Signaling	6.14E-01	6.12E-02		SOCS5,SOCS3,SOCS2,NFKBIE,NSMAF,ADIPOQ
ERK5 Signaling	6.09E-01	6.78E-02	1.000	SGK1,RPS6KA2,MAP3K8,RPS6KA1
Chemokine Signaling	6.09E-01	6.78E-02	1.000	JUN,PLCB4,CAMK1D,MAPK11
fMLP Signaling in Neutrophils	6.02E-01	6.06E-02	1.342	ITPR2,ITPR3,GNG4,PLCB4,GNG2,NFKBIE
G Beta Gamma Signaling	5.88E-01	6.25E-02		HBEGF,CAV1,CAV2,GNG4,GNG2
HIPPO signaling	5.88E-01	6.25E-02		SMAD2,SMAD1,TJP2,PPP2R2B,CD44
IL-22 Signaling	5.87E-01	8.7E-02		SOCS3,MAPK11
Prostanoid Biosynthesis	5.78E-01	1.43E-01		PTGS2
Glycogen Degradation II	5.78E-01	1.43E-01		PYGB
CD40 Signaling	5.77E-01	6.56E-02		JUN,PTGS2,MAPK11,NFKBIE
Basal Cell Carcinoma Signaling	5.77E-01	6.56E-02		WNT2B,WNT5A,GLI3,SHH
IL-8 Signaling	5.77E-01	5.52E-02	0.707	JUN,HBEGF,MMP2,GNG4,PTGS2,ITGB3,RHOQ,GNG2,LASP1
Cdc42 Signaling	5.65E-01	5.88E-02	-0.447	JUN,CD3E,MYL4,CLIP1,MAPK11,EXOC6
PPAR Signaling	5.61E-01	6.1E-02	-0.447	JUN,PPARD,IL1RL1,PTGS2,NFKBIE
D-myo-inositol (1,4,5,6)-Tetrakisphosphate Biosynthesis	5.54E-01	5.83E-02		DUSP1,SOCS3,DUSP14,PTPRO,IPMK,SIRPA
D-myo-inositol (3,4,5,6)-tetrakisphosphate Biosynthesis	5.54E-01	5.83E-02		DUSP1,SOCS3,DUSP14,PTPRO,IPMK,SIRPA
iNOS Signaling	5.53E-01	6.98E-02		JUN,MAPK11,NFKBIE
Antiproliferative Role of TOB in T Cell Signaling	5.36E-01	8E-02		SMAD2,RPS6KA1
Triacylglycerol Biosynthesis	5.36E-01	8E-02		LPIN2,AGPAT9
Axonal Guidance Signaling	5.31E-01	4.96E-02		MYL4,MMP11,MMP2,TUBB3,ADAM8,WNT5A,PLCB4,ARHGEF12,NGEF,GLI3,EPHB1,ADAMTS1,WNT2B,GNG4,SEMA3A,TUBA1B,SHH,GNG2
Airway Pathology in Chronic Obstructive Pulmonary Disease	5.29E-01	1.25E-01		MMP2
Oleate Biosynthesis II (Animals)	5.29E-01	1.25E-01		FADS1
Glycogen Degradation III	5.29E-01	1.25E-01		PYGB
Bile Acid Biosynthesis, Neutral Pathway	5.29E-01	1.25E-01		CYP27A1
IL-1 Signaling	5.23E-01	5.88E-02		JUN,GNG4,GNG2,MAPK11,NFKBIE
Sperm Motility	5.11E-01	5.81E-02	2.236	ITPR2,ITPR3,PLCB4,PLA2G12A,PLA2G4A
Ephrin B Signaling	5.04E-01	6.06E-02		GNG4,ITSN2,GNG2,EPHB1
Sertoli Cell-Sertoli Cell Junction Signaling	5.03E-01	5.33E-02		JUN,ZAK,TUBB3,MAP3K8,TUBA1B,TJP2,ACTA2,MAPK11
Calcium-induced T Lymphocyte Apoptosis	5.02E-01	6.52E-02		CD3E,ITPR2,ITPR3
Paxillin Signaling	5E-01	5.75E-02		ITGA6,ITGB3,ACTA2,MAPK11,ITGB4
TNFR2 Signaling	4.91E-01	7.41E-02		JUN,NFKBIE
VDR/RXR Activation	4.91E-01	5.97E-02		PPARD,IL1RL1,IGFBP5,GADD45A
Assembly of RNA Polymerase I Complex	4.87E-01	1.11E-01		POLR1D
Hematopoiesis from Multipotent Stem Cells	4.87E-01	1.11E-01		KITLG
Activation of IRF by Cytosolic Pattern Recognition Receptors	4.85E-01	6.38E-02		JUN,FADD,NFKBIE
Regulation of IL-2 Expression in Activated and Anergic T Lymphocytes	4.78E-01	5.88E-02		JUN,CD3E,SMAD2,NFKBIE
Estrogen Biosynthesis	4.7E-01	7.14E-02		HSD17B12,CYP1B1
Sonic Hedgehog Signaling	4.7E-01	7.14E-02		GLI3,SHH
JAK/Stat Signaling	4.65E-01	5.8E-02	-1.000	JUN,SOCS5,SOCS3,SOCS2
Reelin Signaling in Neurons	4.53E-01	5.71E-02		MAPK8IP1,ARHGEF12,ITGA6,ITGB3
Prolactin Signaling	4.53E-01	5.71E-02	-1.000	JUN,SOCS5,SOCS3,SOCS2
γ-glutamyl Cycle	4.5E-01	1E-01		GGT1
Guanosine Nucleotides Degradation III	4.5E-01	1E-01		NT5E
Role of RIG1-like Receptors in Antiviral Innate Immunity	4.32E-01	6.67E-02		FADD,NFKBIE
GNRH Signaling	4.31E-01	5.22E-02	1.633	JUN,ITPR2,ITPR3,PLCB4,MAP3K8,MAPK11
D-myo-inositol-5-phosphate Metabolism	4.31E-01	5.22E-02		DUSP1,SOCS3,DUSP14,PLCB4,PTPRO,SIRPA
Melanocyte Development and Pigmentation Signaling	4.29E-01	5.56E-02	-1.000	RPS6KA2,KITLG,RPS6KA1,KIT
Superpathway of Inositol Phosphate Compounds	4.29E-01	5.03E-02		INPP5B,DUSP1,SOCS3,DUSP14,PLCB4,PTPRO,IPMK,SIRPA
Urate Biosynthesis/Inosine 5'-phosphate Degradation	4.18E-01	9.09E-02		NT5E
Vitamin-C Transport	4.18E-01	9.09E-02		GSTO1
Role of Macrophages, Fibroblasts and Endothelial Cells in Rheumatoid Arthritis	4.15E-01	4.8E-02		JUN,WNT2B,IL1RL1,FN1,DKK3,SOCS3,SFRP4,WNT5A,PLCB4,SFRP2,FRZB,NFKBIE
IL-9 Signaling	4.14E-01	6.45E-02		SOCS3,SOCS2
Inhibition of Angiogenesis by TSP1	4.14E-01	6.45E-02		JUN,MAPK11
Dermatan Sulfate Biosynthesis (Late Stages)	4.14E-01	6.45E-02		CHST3,HS6ST2
CD28 Signaling in T Helper Cells	4.05E-01	5.21E-02		JUN,CD3E,ITPR2,ITPR3,NFKBIE
Ovarian Cancer Signaling	4.05E-01	5.08E-02		WNT2B,EDNRA,MMP2,WNT5A,PTGS2,CD44
eNOS Signaling	4.05E-01	5.08E-02		ITPR2,CAV1,ITPR3,AQP5,CHRNA4,AQP1
Adipogenesis pathway	4.05E-01	5.08E-02		FABP4,WNT5A,PER2,SMAD1,RPS6KA1,RBBP7
ERK/MAPK Signaling	3.92E-01	4.88E-02	0.707	HSPB1,DUSP1,MYCN,RPS6KA1,PPP2R2B,PLA2G12A,ELF3,PLA2G4A
Chondroitin Sulfate Degradation (Metazoa)	3.88E-01	8.33E-02		CD44
3-phosphoinositide Degradation	3.88E-01	5E-02		INPP5B,DUSP1,SOCS3,DUSP14,PTPRO,SIRPA
Chondroitin Sulfate Biosynthesis (Late Stages)	3.81E-01	6.06E-02		CHST3,HS6ST2
Colorectal Cancer Metastasis Signaling	3.67E-01	4.69E-02	-0.707	JUN,WNT2B,MMP11,MMP2,WNT5A,GNG4,SMAD2,PTGS2,RHOQ,GNG2
Epithelial Adherens Junction Signaling	3.64E-01	4.88E-02		MYL4,CLIP1,TUBB3,TUBA1B,ACTA2,MYH9
Myc Mediated Apoptosis Signaling	3.64E-01	5.36E-02		FADD,CYCS,BID
GPCR-Mediated Integration of Enteroendocrine Signaling Exemplified by an L Cell	3.64E-01	5.36E-02		ITPR2,ITPR3,PLCB4
Dermatan Sulfate Degradation (Metazoa)	3.62E-01	7.69E-02		CD44
Colanic Acid Building Blocks Biosynthesis	3.62E-01	7.69E-02		GALK1
Adenosine Nucleotides Degradation II	3.62E-01	7.69E-02		NT5E
Neuropathic Pain Signaling In Dorsal Horn Neurons	3.56E-01	5.06E-02	2.000	ITPR2,ITPR3,PLCB4,CAMK1D
RANK Signaling in Osteoclasts	3.56E-01	5.06E-02		JUN,MAP3K8,MAPK11,NFKBIE
Salvage Pathways of Pyrimidine Ribonucleotides	3.56E-01	5.06E-02		SGK1,PIM1,MAP3K8,AK1
Tight Junction Signaling	3.54E-01	4.76E-02		JUN,MYL4,F2RL2,TJP2,PPP2R2B,ACTA2,MYH9
RAR Activation	3.52E-01	4.71E-02		JUN,DUSP1,SMAD2,SMAD1,MAPK11,PNPLA4,CRABP1,RARB
14-3-3-mediated Signaling	3.44E-01	4.85E-02		JUN,TUBB3,PLCB4,TUBA1B,RPS6KA1
γ-linolenate Biosynthesis II (Animals)	3.39E-01	7.14E-02		FADS1
NAD Salvage Pathway II	3.39E-01	7.14E-02		NT5E
ErbB Signaling	3.38E-01	4.94E-02		JUN,HBEGF,MAPK11,EREG
IL-12 Signaling and Production in Macrophages	3.36E-01	4.81E-02		JUN,APOD,MAP3K8,SERPINA1,MAPK11
P2Y Purigenic Receptor Signaling Pathway	3.36E-01	4.81E-02	1.000	JUN,GNG4,PLCB4,ITGB3,GNG2
mTOR Signaling	3.33E-01	4.62E-02	-1.342	RPS29,RPS6KA2,RPS17,FKBP1A,RPS6KA1,PPP2R2B,RHOQ,EIF3J
Docosahexaenoic Acid (DHA) Signaling	3.24E-01	5.41E-02		CYCS,BID
MSP-RON Signaling Pathway	3.24E-01	5.41E-02		RPS6KA2,ACTA2
Role of IL-17F in Allergic Inflammatory Airway Diseases	3.24E-01	5.41E-02		RPS6KA2,RPS6KA1
Heparan Sulfate Biosynthesis (Late Stages)	3.24E-01	5.41E-02		CHST3,HS6ST2
Clathrin-mediated Endocytosis Signaling	3.21E-01	4.61E-02		SH3GL3,APOD,SERPINA1,ITGB3,ACTA2,AP2S1,ITGB4
Hypoxia Signaling in the Cardiovascular System	3.21E-01	5E-02		JUN,UBE2H,NFKBIE
Hepatic Cholestasis	3.21E-01	4.65E-02		JUN,IL1RL1,TJP2,NFKBIE,ATP8B1,CYP27A1
RhoA Signaling	3.2E-01	4.72E-02	0.447	MYL4,ARHGEF12,NGEF,ACTA2,SEPT2
CDP-diacylglycerol Biosynthesis I	3.17E-01	6.67E-02		AGPAT9
Fatty Acid α-oxidation	3.17E-01	6.67E-02		PTGS2
iCOS-iCOSL Signaling in T Helper Cells	3.12E-01	4.76E-02		CD3E,ITPR2,ITPR3,NFKBIE
AMPK Signaling	3.07E-01	4.58E-02	0.000	PPP2R2B,CHRNA4,MAPK11,ADIPOQ,ADRA1A,AK1
GDNF Family Ligand-Receptor Interactions	3.01E-01	4.84E-02		JUN,ITPR2,ITPR3
Purine Nucleotides Degradation II (Aerobic)	2.98E-01	6.25E-02		NT5E
B Cell Receptor Signaling	2.97E-01	4.49E-02		JUN,BCL6,PAG1,INPP5B,MAP3K8,MAPK11,NFKBIE
Glioblastoma Multiforme Signaling	2.94E-01	4.51E-02	0.000	WNT2B,ITPR2,ITPR3,WNT5A,PLCB4,RHOQ
Erythropoietin Signaling	2.92E-01	4.76E-02		JUN,SOCS3,NFKBIE
Non-Small Cell Lung Cancer Signaling	2.92E-01	4.76E-02		ITPR2,ITPR3,RARB
PI3K Signaling in B Lymphocytes	2.92E-01	4.55E-02	1.342	JUN,ITPR2,ITPR3,PLCB4,NFKBIE
phagosome formation	2.88E-01	4.6E-02		FN1,PLCB4,MRC2,RHOQ
Chondroitin Sulfate Biosynthesis	2.87E-01	5E-02		CHST3,HS6ST2
UVC-Induced MAPK Signaling	2.87E-01	5E-02		JUN,MAPK11
Role of NFAT in Cardiac Hypertrophy	2.85E-01	4.43E-02	0.816	ITPR2,ITPR3,GNG4,PLCB4,CAMK1D,GNG2,MAPK11
Leptin Signaling in Obesity	2.83E-01	4.69E-02		SOCS3,PLCB4,NPY
Phosphatidylglycerol Biosynthesis II (Non-plastidic)	2.8E-01	5.88E-02		AGPAT9
HIF1α Signaling	2.73E-01	4.49E-02		JUN,MMP11,MMP2,MAPK11
IL-17 Signaling	2.66E-01	4.55E-02		JUN,PTGS2,MAPK11
CDK5 Signaling	2.66E-01	4.44E-02		LAMB1,ITGA6,PPP2R2B,MAPK11
Nur77 Signaling in T Lymphocytes	2.66E-01	4.76E-02		CD3E,CYCS
Fc Epsilon RI Signaling	2.59E-01	4.4E-02	1.000	INPP5B,PLA2G12A,MAPK11,PLA2G4A
Germ Cell-Sertoli Cell Junction Signaling	2.59E-01	4.32E-02		TUBB3,MAP3K8,ITGA6,TUBA1B,RHOQ,ACTA2
FLT3 Signaling in Hematopoietic Progenitor Cells	2.58E-01	4.48E-02		RPS6KA2,RPS6KA1,MAPK11
Heparan Sulfate Biosynthesis	2.55E-01	4.65E-02		CHST3,HS6ST2
Dermatan Sulfate Biosynthesis	2.55E-01	4.65E-02		CHST3,HS6ST2
BMP signaling pathway	2.5E-01	4.41E-02		JUN,SMAD1,MAPK11
GADD45 Signaling	2.48E-01	5.26E-02		GADD45A
NF-κB Activation by Viruses	2.42E-01	4.35E-02		ITGA6,ITGB3,NFKBIE
CNTF Signaling	2.36E-01	4.44E-02		RPS6KA2,RPS6KA1
Wnt/Ca+ pathway	2.36E-01	4.44E-02		WNT5A,PLCB4
Amyloid Processing	2.36E-01	4.44E-02		BACE2,MAPK11
CTLA4 Signaling in Cytotoxic T Lymphocytes	2.35E-01	4.29E-02		CD3E,PPP2R2B,AP2S1
Gustation Pathway	2.35E-01	4.29E-02		ITPR2,ITPR3,GNG2
Bupropion Degradation	2.34E-01	5E-02		CYP1B1
Cell Cycle: G2/M DNA Damage Checkpoint Regulation	2.27E-01	4.35E-02		RPS6KA1,GADD45A
D-myo-inositol (1,4,5)-Trisphosphate Biosynthesis	2.21E-01	4.76E-02		PLCB4
Acetone Degradation I (to Methylglyoxal)	2.21E-01	4.76E-02		CYP1B1
Pyrimidine Ribonucleotides Interconversion	2.09E-01	4.55E-02		AK1
