# Supplementary material for: Transcriptomic analyses of regenerating adult feathers in chicken
Source: BMC Genomics. 2015 Oct 6;16:756. doi: 10.1186/s12864-015-1966-6 (PMC4594745; doi:10.1186/s12864-015-1966-6)
Supplement: Additional file 13: Table S12. — Canonical pathways for cMF vs. cLF differentially expressed gene set. (XLS 30 kb) [file 12864_2015_1966_MOESM13_ESM.xls]

## Sheet: Sheet0
© 2000-2015 QIAGEN. All rights reserved.
Ingenuity Canonical Pathways	-log(p-value)	Ratio	z-score	Molecules
Coagulation System	2.93E00	1.54E-01	0.000	PROS1,THBD,F3,BDKRB2
Extrinsic Prothrombin Activation Pathway	2.82E00	2.31E-01		PROS1,THBD,F3
eNOS Signaling	2.23E00	5.93E-02	1.000	CAV1,ITPR3,AQP5,HSP90B1,HSPA5,BDKRB2,AQP3
VDR/RXR Activation	2.13E00	7.46E-02		THBD,SEMA3B,IGFBP5,RUNX2,CYP24A1
Hepatic Fibrosis / Hepatic Stellate Cell Activation	1.95E00	4.82E-02		COL4A1,COL12A1,COL5A2,FN1,CTGF,IGFBP5,COL5A1,TIMP2
TGF-β Signaling	1.88E00	6.49E-02	0.447	INHBA,RUNX3,PMEPA1,RUNX2,INHBB
Vitamin-C Transport	1.79E00	1.82E-01		GLRX,TXNRD1
Dermatan Sulfate Biosynthesis (Late Stages)	1.73E00	9.68E-02		CHST2,CHST3,CHST15
Sertoli Cell-Sertoli Cell Junction Signaling	1.7E00	4.67E-02		TUBB3,TUBA1B,CLDN4,TJP3,JAM3,ACTN1,MTMR2
Chondroitin Sulfate Biosynthesis (Late Stages)	1.66E00	9.09E-02		CHST2,CHST3,CHST15
Heparan Sulfate Biosynthesis (Late Stages)	1.53E00	8.11E-02		CHST2,CHST3,CHST15
Aldosterone Signaling in Epithelial Cells	1.47E00	4.55E-02		HSPB1,ITPR3,HSP90B1,HSPA5,HSPH1,SLC12A2
Chondroitin Sulfate Biosynthesis	1.44E00	7.5E-02		CHST2,CHST3,CHST15
Protein Citrullination	1.44E00	5E-01		PADI1
Spermine Biosynthesis	1.44E00	5E-01		SMS
Tyrosine Biosynthesis IV	1.44E00	5E-01		PCBD1
Germ Cell-Sertoli Cell Junction Signaling	1.38E00	4.32E-02		CDH2,TUBB3,GSN,TUBA1B,ACTN1,MTMR2
Antioxidant Action of Vitamin C	1.37E00	5.56E-02		GLRX,TXNRD1,ABHD3,PLD1
Heparan Sulfate Biosynthesis	1.36E00	6.98E-02		CHST2,CHST3,CHST15
Dermatan Sulfate Biosynthesis	1.36E00	6.98E-02		CHST2,CHST3,CHST15
Pyrimidine Deoxyribonucleotides De Novo Biosynthesis I	1.33E00	1.05E-01		RRM1,AK1
Glycolysis I	1.29E00	1E-01		ALDOB,FBP1
Gluconeogenesis I	1.29E00	1E-01		ALDOB,FBP1
Endoplasmic Reticulum Stress Pathway	1.29E00	1E-01		HSP90B1,HSPA5
Eicosanoid Signaling	1.29E00	6.52E-02		ABHD3,PTGES,PTGER2
Xenobiotic Metabolism Signaling	1.27E00	3.57E-02		CHST2,CHST3,HSP90B1,ALDH3B1,CAMK2D,UGT8,CYP1B1,CHST15
Glycine Cleavage Complex	1.27E00	3.33E-01		OCA2
Ascorbate Recycling (Cytosolic)	1.27E00	3.33E-01		GLRX
Glutathione Redox Reactions II	1.27E00	3.33E-01		GLRX
Inosine-5'-phosphate Biosynthesis II	1.27E00	3.33E-01		ATIC
Spermidine Biosynthesis I	1.27E00	3.33E-01		SMS
Phenylalanine Degradation I (Aerobic)	1.27E00	3.33E-01		PCBD1
S-adenosyl-L-methionine Biosynthesis	1.27E00	3.33E-01		MAT1A
Intrinsic Prothrombin Activation Pathway	1.22E00	9.09E-02		PROS1,THBD
Nitric Oxide Signaling in the Cardiovascular System	1.2E00	4.88E-02	1.000	CAV1,ITPR3,HSP90B1,BDKRB2
Unfolded protein response	1.18E00	5.88E-02		HSP90B1,HSPA5,HSPH1
Myo-inositol Biosynthesis	1.15E00	2.5E-01		IMPA2
Atherosclerosis Signaling	1.08E00	4.44E-02		CD36,APOD,F3,ABHD3
Remodeling of Epithelial Adherens Junctions	1.07E00	5.26E-02		TUBB3,TUBA1B,ACTN1
Leukocyte Extravasation Signaling	1.06E00	3.57E-02		CLDN4,JAM3,ACTN1,THY1,EDIL3,TIMP2
Thioredoxin Pathway	1.06E00	2E-01		TXNRD1
GM-CSF Signaling	1.02E00	5E-02		PIM1,CAMK2D,CISH
LPS/IL-1 Mediated Inhibition of RXR Function	1.01E00	3.47E-02		CHST2,CHST3,FABP4,ALDH3B1,PLTP,CHST15
IL-9 Signaling	9.62E-01	6.45E-02		SOCS2,CISH
Inhibition of Angiogenesis by TSP1	9.62E-01	6.45E-02		CD36,THBS1
Role of Tissue Factor in Cancer	9.58E-01	4E-02		HBEGF,RPS6KA1,CTGF,F3
Prostanoid Biosynthesis	9.17E-01	1.43E-01		PTGES
Sucrose Degradation V (Mammalian)	9.17E-01	1.43E-01		ALDOB
STAT3 Pathway	8.95E-01	4.41E-02		PIM1,SOCS2,CISH
BMP signaling pathway	8.95E-01	4.41E-02		BMP8B,SOSTDC1,RUNX2
Androgen Biosynthesis	8.63E-01	1.25E-01		SRD5A1
Phospholipases	8.17E-01	5.26E-02		ABHD3,PLD1
Assembly of RNA Polymerase I Complex	8.16E-01	1.11E-01		POLR1D
Signaling by Rho Family GTPases	7.77E-01	2.96E-02	1.633	CDH2,ARHGEF6,DES,CDC42EP3,PLD1,SEPT2
Guanosine Nucleotides Degradation III	7.74E-01	1E-01		NT5E
G Beta Gamma Signaling	7.46E-01	3.75E-02		HBEGF,CAV1,ARHGEF6
Maturity Onset Diabetes of Young (MODY) Signaling	7.37E-01	9.09E-02		ALDOB
Choline Biosynthesis III	7.37E-01	9.09E-02		PLD1
Urate Biosynthesis/Inosine 5'-phosphate Degradation	7.37E-01	9.09E-02		NT5E
Purine Nucleotides De Novo Biosynthesis II	7.37E-01	9.09E-02		ATIC
Virus Entry via Endocytic Pathways	7.35E-01	3.7E-02		CAV1,AP2S1,ITGB4
Retinoic acid Mediated Apoptosis Signaling	7.33E-01	4.65E-02		CYCS,CRABP1
Epithelial Adherens Junction Signaling	7.27E-01	3.25E-02		CDH2,TUBB3,TUBA1B,ACTN1
FXR/RXR Activation	7.04E-01	3.57E-02		APOD,FBP1,PLTP
Role of IL-17A in Psoriasis	7.03E-01	8.33E-02		S100A9
Breast Cancer Regulation by Stathmin1	7E-01	2.94E-02		ARHGEF6,ITPR3,TUBB3,TUBA1B,CAMK2D
cAMP-mediated signaling	6.93E-01	2.92E-02	2.236	CAMK2D,RPS6KA1,RGS10,PTGER2,ADORA1
Sperm Motility	6.83E-01	3.49E-02		ITPR3,ABHD3,SLC12A2
Aryl Hydrocarbon Receptor Signaling	6.78E-01	3.1E-02		HSPB1,HSP90B1,ALDH3B1,CYP1B1
Paxillin Signaling	6.74E-01	3.45E-02		ARHGEF6,ACTN1,ITGB4
Granzyme B Signaling	6.72E-01	7.69E-02		CYCS
Adenosine Nucleotides Degradation II	6.72E-01	7.69E-02		NT5E
Granulocyte Adhesion and Diapedesis	6.7E-01	3.08E-02		HSPB1,CLDN4,JAM3,THY1
Integrin Signaling	6.66E-01	2.86E-02		CAV1,TSPAN6,TSPAN1,ACTN1,ITGB4
LXR/RXR Activation	6.64E-01	3.41E-02		CD36,APOD,PLTP
Actin Cytoskeleton Signaling	6.53E-01	2.82E-02		FN1,ARHGEF6,GSN,IQGAP2,ACTN1
Gap Junction Signaling	6.48E-01	3.01E-02		CAV1,ITPR3,TUBB3,TUBA1B
NAD Salvage Pathway II	6.43E-01	7.14E-02		NT5E
Parkinson's Signaling	6.43E-01	7.14E-02		CYCS
Methionine Degradation I (to Homocysteine)	6.17E-01	6.67E-02		MAT1A
Role of Osteoblasts, Osteoclasts and Chondrocytes in Rheumatoid Arthritis	6.09E-01	2.72E-02		BMP8B,SFRP4,GSN,WIF1,RUNX2
Endothelin-1 Signaling	6.04E-01	2.88E-02	0.000	ITPR3,ABHD3,PLD1,PTGER2
Gαi Signaling	6.01E-01	3.16E-02		CAV1,RGS10,ADORA1
IGF-1 Signaling	6.01E-01	3.16E-02		CTGF,SOCS2,IGFBP5
Purine Nucleotides Degradation II (Aerobic)	5.93E-01	6.25E-02		NT5E
Type II Diabetes Mellitus Signaling	5.76E-01	3.06E-02		CD36,SOCS2,ADIPOQ
Lipid Antigen Presentation by CD1	5.7E-01	5.88E-02		AP2S1
Triacylglycerol Degradation	5.7E-01	5.88E-02		MGLL
Cysteine Biosynthesis III (mammalia)	5.7E-01	5.88E-02		MAT1A
phagosome maturation	5.52E-01	2.97E-02		TUBB3,TUBA1B,PRDX1
D-myo-inositol (1,4,5)-trisphosphate Degradation	5.49E-01	5.56E-02		IMPA2
Synaptic Long Term Potentiation	5.45E-01	2.94E-02		ITPR3,CAMK2D,RPS6KA1
14-3-3-mediated Signaling	5.37E-01	2.91E-02		TUBB3,TUBA1B,RPS6KA1
Mitotic Roles of Polo-Like Kinase	5.34E-01	3.39E-02		HSP90B1,PLK2
RhoA Signaling	5.15E-01	2.83E-02		CDC42EP3,PLD1,SEPT2
Caveolar-mediated Endocytosis Signaling	5.14E-01	3.28E-02		CAV1,ITGB4
Agrin Interactions at Neuromuscular Junction	5.14E-01	3.28E-02		ARHGEF6,LAMB1
Growth Hormone Signaling	5.14E-01	3.28E-02		RPS6KA1,SOCS2
Basal Cell Carcinoma Signaling	5.14E-01	3.28E-02		BMP8B,SHH
Cytotoxic T Lymphocyte-mediated Apoptosis of Target Cells	5.11E-01	5E-02		CYCS
Bupropion Degradation	5.11E-01	5E-02		CYP1B1
Tumoricidal Function of Hepatic Natural Killer Cells	4.94E-01	4.76E-02		CYCS
Acetone Degradation I (to Methylglyoxal)	4.94E-01	4.76E-02		CYP1B1
ILK Signaling	4.92E-01	2.55E-02	2.000	FN1,ARHGEF6,ACTN1,ITGB4
Pyrimidine Ribonucleotides Interconversion	4.77E-01	4.55E-02		AK1
Superpathway of D-myo-inositol (1,4,5)-trisphosphate Metabolism	4.62E-01	4.35E-02		IMPA2
G-Protein Coupled Receptor Signaling	4.53E-01	2.34E-02		CAMK2D,RPS6KA1,RGS10,PTGER2,ADORA1
Pyrimidine Ribonucleotides De Novo Biosynthesis	4.47E-01	4.17E-02		AK1
JAK/Stat Signaling	4.44E-01	2.9E-02		SOCS2,CISH
Adipogenesis pathway	4.37E-01	2.54E-02		FABP4,RPS6KA1,KLF5
CTLA4 Signaling in Cytotoxic T Lymphocytes	4.36E-01	2.86E-02		AP1S3,AP2S1
Antiproliferative Role of TOB in T Cell Signaling	4.33E-01	4E-02		RPS6KA1
Triacylglycerol Biosynthesis	4.33E-01	4E-02		ELOVL1
Melanocyte Development and Pigmentation Signaling	4.21E-01	2.78E-02		RPS6KA1,KIT
Acute Myeloid Leukemia Signaling	4.21E-01	2.78E-02		PIM1,KIT
mTOR Signaling	4.11E-01	2.31E-02		RPS29,RPS17,RPS6KA1,PLD1
Role of JAK2 in Hormone-like Cytokine Signaling	4.07E-01	3.7E-02		SOCS2
Estrogen Biosynthesis	3.94E-01	3.57E-02		CYP1B1
Stearate Biosynthesis I (Animals)	3.94E-01	3.57E-02		ELOVL1
Superpathway of Methionine Degradation	3.94E-01	3.57E-02		MAT1A
Sonic Hedgehog Signaling	3.94E-01	3.57E-02		SHH
Protein Ubiquitination Pathway	3.87E-01	2.17E-02		HSPB1,HSP90B1,HSPA5,HSPH1,PSMD10
UVA-Induced MAPK Signaling	3.86E-01	2.6E-02		RPS6KA1,CYCS
Prostate Cancer Signaling	3.79E-01	2.56E-02		SRD5A1,HSP90B1
Apoptosis Signaling	3.79E-01	2.56E-02		RPS6KA1,CYCS
Amyotrophic Lateral Sclerosis Signaling	3.72E-01	2.53E-02		CYCS,NEFL
Neuropathic Pain Signaling In Dorsal Horn Neurons	3.72E-01	2.53E-02		ITPR3,CAMK2D
Salvage Pathways of Pyrimidine Ribonucleotides	3.72E-01	2.53E-02		PIM1,AK1
Neuroprotective Role of THOP1 in Alzheimer's Disease	3.61E-01	3.23E-02		NTS
Serotonin Receptor Signaling	3.61E-01	3.23E-02		PCBD1
Neuregulin Signaling	3.6E-01	2.47E-02		HBEGF,HSP90B1
Agranulocyte Adhesion and Diapedesis	3.53E-01	2.24E-02		FN1,CLDN4,JAM3
Calcium Signaling	3.53E-01	2.24E-02		TNNC1,ITPR3,CAMK2D
iCOS-iCOSL Signaling in T Helper Cells	3.42E-01	2.38E-02		ITPR3,CAMK2D
Death Receptor Signaling	3.42E-01	2.38E-02		HSPB1,CYCS
TWEAK Signaling	3.41E-01	3.03E-02		CYCS
IL-17A Signaling in Fibroblasts	3.41E-01	3.03E-02		NFKBIZ
Nicotine Degradation III	3.41E-01	3.03E-02		CYP1B1
Inhibition of Matrix Metalloproteases	3.41E-01	3.03E-02		TIMP2
Melatonin Degradation I	3.32E-01	2.94E-02		CYP1B1
Acute Phase Response Signaling	3.3E-01	2.16E-02		FN1,SOCS2,CRABP1
Type I Diabetes Mellitus Signaling	3.09E-01	2.22E-02		SOCS2,CYCS
Docosahexaenoic Acid (DHA) Signaling	3.06E-01	2.7E-02		CYCS
Role of IL-17F in Allergic Inflammatory Airway Diseases	3.06E-01	2.7E-02		RPS6KA1
nNOS Signaling in Neurons	3.06E-01	2.7E-02		RASD1
Superpathway of Melatonin Degradation	3.06E-01	2.7E-02		CYP1B1
Axonal Guidance Signaling	3.05E-01	1.93E-02		BMP8B,ARHGEF6,TUBB3,SEMA3B,TUBA1B,SHH,PAPPA2
Tight Junction Signaling	2.97E-01	2.04E-02		CLDN4,TJP3,JAM3
CREB Signaling in Neurons	2.97E-01	2.04E-02		ITPR3,CAMK2D,RPS6KA1
Wnt/β-catenin Signaling	2.97E-01	2.04E-02		CDH2,SFRP4,WIF1
Role of PKR in Interferon Induction and Antiviral Response	2.9E-01	2.56E-02		CYCS
Nicotine Degradation II	2.9E-01	2.56E-02		CYP1B1
PPARα/RXRα Activation	2.86E-01	2E-02		CD36,HSP90B1,ADIPOQ
p38 MAPK Signaling	2.84E-01	2.11E-02		HSPB1,RPS6KA1
Clathrin-mediated Endocytosis Signaling	2.78E-01	1.97E-02		APOD,AP2S1,ITGB4
Rac Signaling	2.75E-01	2.06E-02		IQGAP2,PLD1
Corticotropin Releasing Hormone Signaling	2.7E-01	2.04E-02		ITPR3,SHH
Nur77 Signaling in T Lymphocytes	2.68E-01	2.38E-02		CYCS
iNOS Signaling	2.62E-01	2.33E-02		HMGA1
Pancreatic Adenocarcinoma Signaling	2.61E-01	2E-02		HBEGF,PLD1
Renin-Angiotensin Signaling	2.57E-01	1.98E-02		ITPR3,PTGER2
Regulation of Cellular Mechanics by Calpain Protease	2.55E-01	2.27E-02		ACTN1
Cdc42 Signaling	2.53E-01	1.96E-02		ARHGEF6,IQGAP2
CNTF Signaling	2.49E-01	2.22E-02		RPS6KA1
Calcium-induced T Lymphocyte Apoptosis	2.43E-01	2.17E-02		ITPR3
TNFR1 Signaling	2.43E-01	2.17E-02		CYCS
Cell Cycle: G2/M DNA Damage Checkpoint Regulation	2.43E-01	2.17E-02		RPS6KA1
Thrombin Signaling	2.41E-01	1.84E-02		ARHGEF6,ITPR3,CAMK2D
CD27 Signaling in Lymphocytes	2.37E-01	2.13E-02		CYCS
Semaphorin Signaling in Neurons	2.37E-01	2.13E-02		DPYSL3
GABA Receptor Signaling	2.31E-01	2.08E-02		AP2S1
Synaptic Long Term Depression	2.29E-01	1.85E-02		ITPR3,ABHD3
Role of IL-17A in Arthritis	2.2E-01	2E-02		RPS6KA1
Lymphotoxin β Receptor Signaling	2.1E-01	1.92E-02		CYCS
EGF Signaling	2.05E-01	1.89E-02		ITPR3
Glioma Invasiveness Signaling	2E-01	1.85E-02		TIMP2
Role of MAPK Signaling in the Pathogenesis of Influenza	2E-01	1.85E-02		ABHD3
